# Supplementary material for: Impact of Prolonged Fasting on the Oral Microbiome in Patients With Metabolic Syndrome: An Exploratory Secondary Analysis
Source: J Clin Periodontol. 2025 May 12;52(8):1125–35. doi: 10.1111/jcpe.14171 (PMC12259404; doi:10.1111/jcpe.14171)
Supplement: Supplementary file 5 — Table S1. De‐noised sequences and taxonomic classifications down to the species level for the human oral microbiome database (HOMD) and the Silva Database (SILVA). [file JCPE-52-1125-s003.csv]

	Kingdom	Phylum	Class	Order	Family	Genus	Species	SILVA-Species
CCGGAATTATTGGGCGTAAAGCGCGCGCAGGCGGATAGGTCAGTCTGTCTTAAAAGTTCGGGGCTTAACCCCGTGATGGGATGGAAACTGCCAATCTAGAGTATCGGAGAGGAAAGTGGAATTCCTAGTGTAGCGGTGAAATGCGTAGATATTAGGAAGAACACCAGTGGCGAAGGCGACTTTCTGGACGAAAACTGACGCTGAGGCGCG	Bacteria	Firmicutes	Negativicutes	Veillonellales	Veillonellaceae	Veillonella	dispar	dispar/parvula
CCGGATTTATTGGGCGTAAAGCGCGTCTAGGTGGTTATGTAAGTCTGATGTGAAAATGCAGGGCTCAACTCTGTATTGCGTTGGAAACTGTGTAACTAGAGTACTGGAGAGGTAAGCGGAACTACAAGTGTAGAGGTGAAATTCGTAGATATTTGTAGGAATGCCGATGGGGAAGCCAGCTTACTGGACAGATACTGACGCTGAAGCGCG	Bacteria	Fusobacteria	Fusobacteriia	Fusobacteriales	Fusobacteriaceae	Fusobacterium	NA	canifelinum/nucleatum
CCGGAATCATTGGGCGTAAAGGGAGCGCAGGCGGGCATGTAAGTCTTTCTTAAAAGTGCGGGGCTCAACCCCGTGATGGGAAAGAAACTATGTGTCTTGAGTACAGGAGAGGAAAGCGGAATTCCCAGTGTAGCGGTGAAATGCGTAGATATTGGGAGGAACACCAGTGGCGAAGGCGGCTTTCTGGACTGCAACTGACGCTGAGGCTCG	Bacteria	Firmicutes	Negativicutes	Selenomonadales	Selenomonadaceae	Selenomonas	noxia	noxia
CGGAATTACTGGGCGTAAAGAGCTCGTAGGTGGTTTGTTGCGTCGTCTGTGAAATTCCGGGGCTTAACTTCGGGGTGGCAGGCGATACGGGCATAACTAGAGTGCTGTAGGGGAGACTGGAATTCCTGGTGTAGCGGTGGAATGCGCAGATATCAGGAGGAACACCGATGGCGAAGGCAGGTCTCTGGGCAGTAACTGACGCTGAGGAGCG	Bacteria	Actinobacteria	Actinobacteria	Corynebacteriales	Corynebacteriaceae	Corynebacterium	matruchotii	matruchotii
CCGGAATTATTGGGCGTAAAGCGCGCGCAGGCGGATCAGTCAGTCTGTCTTAAAAGTTCGGGGCTTAACCCCGTGATGGGATGGAAACTGCTGATCTAGAGTATCGGAGAGGAAAGTGGAATTCCTAGTGTAGCGGTGAAATGCGTAGATATTAGGAAGAACACCAGTGGCGAAGGCGACTTTCTGGACGAAAACTGACGCTGAGGCGCG	Bacteria	Firmicutes	Negativicutes	Veillonellales	Veillonellaceae	Veillonella	rogosae	parvula/rogosae/tobetsuensis
CCGGATTTATTGGGCGTAAAGCGCGTCTAGGTGGTTATGTAAGTCTGATGTGAAAATGCAGGGCTCAACTCTGTATTGCGTTGGAAACTGTATAACTAGAGTACTGGAGAGGTAAGCGGAACTACAAGTGTAGAGGTGAAATTCGTAGATATTTGTAGGAATGCCGATGGGGAAGCCAGCTTACTGGACAGATACTGACGCTGAAGCGCG	Bacteria	Fusobacteria	Fusobacteriia	Fusobacteriales	Fusobacteriaceae	Fusobacterium	naviforme	naviforme/nucleatum
CCGGAATTATTGGGCGTAAAGGGAGCGCAGGCGGACATATAAGTCCATCTTAAAAGTGCGGGGCTCAACCCCGTGAGGGGATGGAAACTGTATGCCTTGAGTGCAGGAGAGGAAAGCGGAATTCCCAGTGTAGCGGTGAAATGCGTAGATATTGGGAGGAACACCAGTGGCGAAGGCGGCTTTCTGGACTGTAACTGACGCTGAGGCTCG	Bacteria	Firmicutes	Negativicutes	Selenomonadales	Selenomonadaceae	Selenomonas	sputigena	sputigena
CGGAATTACTGGGCGTAAAGCGGGCGCAGACGGTTACTTAAGCAGGATGTGAAATCCCCGGGCTCAACCTGGGAATTGCGTTCTGAACTGGGTGGCTAGAGTGTGTCAGAGGGGGGTAGAATTCCACGTGTAGCAGTGAAATGCGTAGAGATGTGGAGGAATACCGATGGCGAAGGCAGCCCCCTGGGATAGCACTGACGTTCATGCCCG	Bacteria	Proteobacteria	Betaproteobacteria	Neisseriales	Neisseriaceae	Neisseria	oralis	oralis
CCGGAATTATTGGGCGTAAAGCGCGCGCAGGCGGATCGGTCAGTCTGTCTTAAAAGTTCGGGGCTTAACCCCGTGATGGGATGGAAACTGCCAATCTAGAGTATCGGAGAGGAAAGTGGAATTCCTAGTGTAGCGGTGAAATGCGTAGATATTAGGAAGAACACCAGTGGCGAAGGCGACTTTCTGGACGAAAACTGACGCTGAGGCGCG	Bacteria	Firmicutes	Negativicutes	Veillonellales	Veillonellaceae	Veillonella	parvula	dispar/parvula
CGGATTTATTGGGTTTAAAGGGAGTGTAGGCGGTCTGTTAAGCGTGTTGTGAAATTTAGGTGCTCAACATTTAACTTGCAGCGCGAACTGTCAGACTTGAGTACACGCAGCGCAGGCGGAATTCATGGTGTAGCGGTGAAATGCTTAGATATCATGAGGAACTCCGATCGCGAAGGCAGCCTGCGGGAGTGTTACTGACGCTTAAGCTCG	Bacteria	Bacteroidetes	Bacteroidia	Bacteroidales	Prevotellaceae	Prevotella	nigrescens	nigrescens
CGGAGTGACTGGGCGTAAAGAGTTGCGTAGGCGGTTTGTTAAGTGAATAGTGAAATCTGGTGGCTCAACCATACAGGCTATTATTCAAACTGGCAAACTCGAGAGTGGTAGAGGTCACTGGAATTTCTTGTGTAGGAGTGAAATCCGTAGATATAAGAAGGAACACCGATGGCGTAGGCAGGTGACTGGACCATTTCTGACGCTAAGGCACG	Bacteria	Saccharibacteria (TM7)	Saccharibacteria (TM7) [C-1]	Saccharibacteria (TM7) [O-1]	Saccharibacteria (TM7) [F-1]	Saccharibacteria (TM7) [G-1]	NA	NA
CCGGATTTATTGGGCGTAAAGCGCGTCTAGGTGGTTATGTAAGTCTGATGTGAAAATGCAGGGCTCAACTCTGTATTGCGTTGGAAACTGTATAACTAGAGTACTGGAGAGGTAAGCGGAACTACAAGTGTAGAGGTGAAATTCGTAGATATTTGTAGGAATGCCGATGGGGAAGCCAGCTTACTGGACAGATACTGACGCTAAAGCGCG	Bacteria	Fusobacteria	Fusobacteriia	Fusobacteriales	Fusobacteriaceae	Fusobacterium	nucleatum_subsp.animalis	nucleatum
CGGAATTATTGGGCGTAAAGAGCTTGTAGGCGGTTGGTCGCGTCTGCTGTGAAAGGCCGGGGCTTAACTCCGGTTTTGCAGTGGGTACGGGCTAACTAGAGTGCAGTAGGGGAGACTGGAATTCCTGGTGTAGCGGTGGAATGCACAGATATCAGGAGGAACACCGATGGCGAAGGCAGGTCTCTGGGCTGTAACTGACGCTGAGAAGCG	Bacteria	Actinobacteria	Actinobacteria	Actinomycetales	Micrococcaceae	Rothia	aeria	aeria/dentocariosa
CGGAATCATTGGGTTTAAAGGGTCTGTAGGCGGGCTATTAAGTCAGGGGTGAAAGGTTTCAGCTTAACTGAGAAATTGCCTTTGATACTGGTAGTCTTGAATATCTGTGAAGTTCTTGGAATGTGTAGTGTAGCGGTGAAATGCTTAGATATTACACAGAACACCGATTGCGGAGGCAGGGGACTAACAGACGATTGACGCTGAGAGACG	Bacteria	Bacteroidetes	Flavobacteriia	Flavobacteriales	Flavobacteriaceae	Capnocytophaga	granulosa	granulosa
CCGGAATCATTGGGCGTAAAGGGAGCGCAGGCGGGCATGTAAGTCTTTCTTAAAAGTGCGGGGCTCAACCCCGTGATGGGAAAGAAACTACATGTCTTGAGTACAGGAGAGGAAAGCGGAATTCCCAGTGTAGCGGTGAAATGCGTAGATATTGGGAGGAACACCAGTGGCGAAGGCGGCTTTCTGGACTGCAACTGACGCTGAGGCTCG	Bacteria	Firmicutes	Negativicutes	Selenomonadales	Selenomonadaceae	Selenomonas	NA	massiliensis/periodontii
CCGGATTTATTGGGCGTAAAGCGAGCGCAGGCGGTTAGATAAGTCTGAAGTTAAAGGCTGTGGCTTAACCATAGTACGCTTTGGAAACTGTTTAACTTGAGTGCAAGAGGGGAGAGTGGAATTCCATGTGTAGCGGTGAAATGCGTAGATATATGGAGGAACACCGGTGGCGAAAGCGGCTCTCTGGCTTGTAACTGACGCTGAGGCTCG	Bacteria	Firmicutes	Bacilli	Lactobacillales	Streptococcaceae	Streptococcus	mitis	anginosus/australis/cristatus/gordonii/infantis/lactarius/mitis/oralis/peroris/pneumoniae/pseudopneumoniae/sanguinis/timonensis
CGGAATTATTGGGCGTAAAGAGCTTGTAGGCGGTTGGTCGCGTCTGCTGTGAAAGGCTGGGGCTTAACCCTGGTTTTGCAGTGGGTACGGGCTAACTAGAGTGCAGTAGGGGAGACTGGAATTCCTGGTGTAGCGGTGGAATGCGCAGATATCAGGAGGAACACCGATGGCGAAGGCAGGTCTCTGGGCTGTAACTGACGCTGAGAAGCG	Bacteria	Actinobacteria	Actinobacteria	Actinomycetales	Micrococcaceae	Rothia	dentocariosa	dentocariosa
CGGAATTACTGGGCGTAAAGCGGGCGCAGACGGTTACTTAAGCAGGATGTGAAATCCCCGGGCTCAACCTGGGAACTGCGTTCTGAACTGGGTGACTAGAGTGTGTCAGAGGGAGGTAGAATTCCACGTGTAGCAGTGAAATGCGTAGAGATGTGGAGGAATACCGATGGCGAAGGCAGCCTCCTGGGATAACACTGACGTTCATGCCCG	Bacteria	Proteobacteria	Betaproteobacteria	Neisseriales	Neisseriaceae	Neisseria	flava	flava/lactamica/macacae/meningitidis/mucosa/perflava/pharyngis/polysaccharea/sicca
CGGAGTGACTGGGCGTAAAGAGTTGCGTAGGCGGTCAAGTTAGCGAGCGATGAAAACTATCGGCTCAACCGATAGCTTGTTGTTCGAACTGCTTGACTCGAGAGTATCAGAGGTCGCTGGAATTCCTAGTGTAGCAGTGAAATGCGTAGATATTAGGAAGAACACCGATGGCGTAGGCAGGCGACTGGGATATTTCTGACGCTAAGGCACG	Bacteria	Saccharibacteria (TM7)	Saccharibacteria (TM7) [C-1]	Saccharibacteria (TM7) [O-1]	Saccharibacteria (TM7) [F-2]	Saccharibacteria (TM7) [G-5]	NA	NA
CGGAATCATTGGGTTTAAAGGGTCTGTAGGCGGGCTATTAAGTCAGGGGTGAAAGGTTTCAGCTTAACTGAGAAATTGCCTTTGATACTGGTAGTCTTGAATATCTGTGAAGTTCTTGGAATGTGTAGTGTAGCGGTGAAATGCTTAGATATTACACAGAACACCGATTGCGAAGGCAGGGGACTAACAGACAATTGACGCTGAGAGACG	Bacteria	Bacteroidetes	Flavobacteriia	Flavobacteriales	Flavobacteriaceae	Capnocytophaga	gingivalis	gingivalis
CGGAATCACTGGGCGTAAAGGACGCGTAGGCGGATTATCAAGTCTCTTGTGAAATCTAACGGCTCAACCGTTAAACTGCTTGGGAAACTGATAATCTAGAGTAAGGGAGAGGCAGATGGAATTCTTGGTGTAGGGGTAAAATCCGTAGATATCAAGAAGAATACCTATTGCGAAGGCGATCTGCTGGAACTTAACTGACGCTAATGCGTG	Bacteria	Proteobacteria	Epsilonproteobacteria	Campylobacterales	Campylobacteraceae	Campylobacter	gracilis	gracilis
CCGGAATTACTGGGCGTAAAGGGCACGCAGGCTGTGCTTCAAGTCAGCTGTAAAAGGATGCGGCTTAACCGTGTTATGCGGCTGAGACTGAGGTGCTGGAGTACCGGAGAGGCAAGTGGAATTCCCAGTGTAGCGGTGAAATGCGTAGATATTGGGAAGAACATCGGTGGCGAAGGCGACTTGCTGGACGGTAACTGACGCTGAGGTGCG	Bacteria	Synergistetes	Synergistia	Synergistales	Synergistaceae	Fretibacterium	NA	NA
CCGGATTTATTGGGCGTAAAGCGCGTCTAGGTGGTTATATAAGTCTGATGTGAAAATGCAGGGCTCAACTCTGTATTGCGTTGGAAACTGTGTAACTAGAGTACTGGAGAGGTAAGCGGAACTACAAGTGTAGAGGTGAAATTCGTAGATATTTGTAGGAATGCCGATGGGGAAGCCAGCTTACTGGACAGATACTGACGCTGAAGCGCG	Bacteria	Fusobacteria	Fusobacteriia	Fusobacteriales	Fusobacteriaceae	Fusobacterium	nucleatum_subsp.polymorphum	nucleatum
CGGATTTATTGGGTTTAAAGGGTGCGTAGGTTGTTCGGTAAGTCAGCGGTGAAACCTGAGCGCTCAACGTTCAGCCTGCCGTTGAAACTGCCGGGCTTGAGTTCAGTGGCGGCAGGCGGAATTCGTGGTGTAGCGGTGAAATGCATAGATATCACGAGGAACTCCGATTGCGAAGGCAGCTTGCCATACTGCGACTGACACTGAAGCACG	Bacteria	Bacteroidetes	Bacteroidia	Bacteroidales	Porphyromonadaceae	Porphyromonas	gingivalis	gingivalis
CGGATTTACTGGGCGTAAAGAGCTCGTAGGTGGTGTGTCGCGTCGTCTGTGAAATTCCGGGGCTTAACTCCGGGCGTGCAGGCGATACGGGCACGACTAGAGTGCTGTAGGGGTAACTGGAATTCCTGGTGTAGCGGTGAAATGCGCAGATATCAGGAGGAACACCGATGGCGAAGGCAGGTTACTGGGCAGTTACTGACGCTGAGGAGCG	Bacteria	Actinobacteria	Actinobacteria	Corynebacteriales	Corynebacteriaceae	Corynebacterium	durum	durum
CGGATTTATTGGGTTTAAAGGGAGCGTAGGCCGCCCCTTAAGCGTGTTGTGAAATGCGGGTGCTCAACATCCGACTTGCAGCGCGAACTGGGGGGCTTGAGTGCGCCGAAAGTAGGCGGAATTCGTGGTGTAGCGGTGAAATGCTTAGATATCACGAAGAACTCCGATTGCGAAGGCAGCTTACTGTAGCGCAACTGACGCTGATGCTCG	Bacteria	Bacteroidetes	Bacteroidia	Bacteroidales	Prevotellaceae	Prevotella	sp.HMT317	conceptionensis
CGGAATCATTGGGTTTAAAGGGTCCGTAGGCGGGCTAATAAGTCAGAGGTGAAAGCGCTCAGCTCAACTGAGCAACTGCCTTTGAAACTGTTAGTCTTGAATGGTTGTGAAGTAGTTGGAATGTGTAGTGTAGCGGTGAAATGCTTAGATATTACACAGAACACCGATAGCGAAGGCATATTACTAACAATTAATTGACGCTGATGGACG	Bacteria	Bacteroidetes	Flavobacteriia	Flavobacteriales	Flavobacteriaceae	Capnocytophaga	leadbetteri	leadbetteri
CGGAATTACTGGGCGTAAAGAGTGCGCAGGCGGTTTTGCAAGACCGATGTGAAATCCCCGGGCTTAACCTGGGAACTGCATTGGTGACTGCAAGGCTAGAGTGTGTCAGAGGGAGGTGGAATTCCGCATGTAGCAGTGAAATGCGTAGATATGCGGAGGAACACCGATGGCGAAGGCAGCCTCCTGGGATAACACTGACGCTCATGCACG	Bacteria	Proteobacteria	Betaproteobacteria	Burkholderiales	Burkholderiaceae	Lautropia	mirabilis	mirabilis
CCGGAATCATTGGGCGTAAAGGGAGCGCAGGCGGGCATGTAAGTCTTTCTTAAAAGTTCGGGGCTCAACCCCGTGATGGGAAAGAAACTACATGTCTTGAGTACAGGAGAGGAAAGCGGAATTCCCAGTGTAGCGGTGAAATGCGTAGATATTGGGAGGAACACCAGTGGCGAAGGCGGCTTTCTGGACTGCAACTGACGCTGAGGCTCG	Bacteria	Firmicutes	Negativicutes	Selenomonadales	Selenomonadaceae	Selenomonas	infelix	infelix
CGGAATCACTGGGCGTAAAGGACGCGTAGGCGGATTATCAAGTCTCTTGTGAAATCTAACGGCTTAACCGTTAAACTGCTTGGGAAACTGATAATCTAGAGTAAGGGAGAGGCAGATGGAATTCTTGGTGTAGGGGTAAAATCCGTAGATATCAAGAAGAATACCTATTGCGAAGGCGATCTGCTGGAACTTAACTGACGCTAATGCGTG	Bacteria	Proteobacteria	Epsilonproteobacteria	Campylobacterales	Campylobacteraceae	Campylobacter	gracilis	gracilis
CGGATTTATTGGGTTTAAAGGGAGCGTAGGCCGGGGATTAAGTGTGTTGTGAAATGTAGGCGCCCAACGTCTGACTTGCAGCGCATACTGGTTCCCTTGAGTACGCGCAACGCCGGCGGAATTCGTCGTGTAGCGGTGAAATGCTTAGATATGACGAAGAACCCCGATTGCGAAGGCAGCCGGCGGGAGCGCAACTGACGCTGAAGCTCG	Bacteria	Bacteroidetes	Bacteroidia	Bacteroidales	Prevotellaceae	Prevotella	denticola	denticola
CGGAATTACTGGGCGTAAAGCGAGCGCAGACGGTTACTTAAGCAGGATGTGAAATCCCCGGGCTCAACCTGGGAACTGCGTTCTGAACTGGGTAGCTAGAGTATGTCAGAGGGGGGTAGAATTCCACGTGTAGCAGTGAAATGCGTAGAGATGTGGAGGAATACCGATGGCGAAGGCAGCCCCCTGGGATAATACTGACGTTCATGCTCG	Bacteria	Proteobacteria	Betaproteobacteria	Neisseriales	Neisseriaceae	Neisseria	NA	denitrificans/elongata/meningitidis
CGGAATTATTGGGCGTAAAGAGCTCGTAGGCGGCTGGTCGCGTCTGTCGTGAAATCCTCTGGCTTAACTGGGGGCTTGCGGTGGGTACGGGCCGGCTTGAGTGCGGTAGGGGAGACTGGAACTCCTGGTGTAGCGGTGGAATGCGCAGATATCAGGAAGAACACCGGTGGCGAAGGCGGGTCTCTGGGCCGTTACTGACGCTGAGGAGCG	Bacteria	Actinobacteria	Actinobacteria	Actinomycetales	Actinomycetaceae	Actinomyces	sp.HMT171	naeslundii/oris/viscosus
CCGGAATCATTGGGCGTAAAGGGAGCGCAGGCGGCCATGTAAGTCTTGCTTAAAAGTTCGGGGCTCAACCCCGTGATGGGCAAGAAACTATATGGCTTGAGTGCAGGAGAGGAAAGCGGAATTCCCAGTGTAGCGGTGAAATGCGTAGATATTGGGAGGAACACCAGTGGCGAAGGCGGCTTTCTGGACTGCAACTGACGCTGAGGCTCG	Bacteria	Firmicutes	Negativicutes	Selenomonadales	Selenomonadaceae	Selenomonas	artemidis	artemidis
CCGGATTTATTGGGCGTAAAGCGCGTCTAGGTGGTTATATAAGTCTGATGTGAAAATGCAGGGCTCAACTCTGTATTGCGTTGGAAACTGTATAACTAGAGTACTGGAGAGGTAAGCGGAACTACAAGTGTAGAGGTGAAATTCGTAGATATTTGTAGGAATGCCGATGGGGAAGCCAGCTTACTGGACAGATACTGACGCTGAAGCGCG	Bacteria	Fusobacteria	Fusobacteriia	Fusobacteriales	Fusobacteriaceae	Fusobacterium	nucleatum_subsp.vincentii	nucleatum
CCGGAATTATTGGGCGTAAAGGGAGCGCAGGCGGACATATAAGTCCATCTTAAAAGTGCGGGGCTCAACCCCGTGAGGGGATGGAAACTGTATGCCTTGAGTGCAGGAGAGGAAAGCGGAATTCCCAGTGTAGCGGTGAAATGCGTAGATATTGGGAGGAACACCAGTGGCGAAGGCGGCTTTCTGGACTGCAACTGACGCTGAGGCTCG	Bacteria	Firmicutes	Negativicutes	Selenomonadales	Selenomonadaceae	Selenomonas	sp.HMT134	sputigena
CGGATTTATTGGGTTTAAAGGGTGCGTAGGTGGGCTATTAAGTCAGTGGTGAAAGTTTGTCGCTCAACGATAAAATTGCCGTTGAAACTGGTGGTCTTGAGTATGGATGAAGTAGGCGGAATGCGTGGTGTAGCGGTGAAATGCATAGAGATCACGCAGAACTCCGATTGCGAAGGCAGCTTACTAAGGCATAACTGACACTGAAGCACG	Bacteria	Bacteroidetes	Bacteroidia	Bacteroidales	Porphyromonadaceae	Tannerella	NA	NA
CGGAATGATTGGGCGTAAAGGGCGCGCAGGCGGCTGTGTAAGTCTGTCCAGAAAGTGCGGGGCTAAACCCCGTGAGAGGATGGAAACTGGACAGCTGAGAGTGTCGGAGAGGAAAGCGGAATTCCTAGTGTAGCGGTGAAATGCGTAGATATTAGGAGGAACACCGGTGGCGAAAGCGGCTTTCTGGACGACAACTGACGCTGAGGCGCG	Bacteria	Firmicutes	Negativicutes	Veillonellales	Veillonellaceae	Anaeroglobus	geminatus	geminatus
CGGAATAACTGGGCGTAAAGGGCACGCAGGCGGTGACTTAAGTGAGGTGTGAAAGCCCCGGGCTTAACCTGGGAATTGCATTTCATACTGGGTCGCTAGAGTACTTTAGGGAGGGGTAGAATTCCACGTGTAGCGGTGAAATGCGTAGAGATGTGGAGGAATACCGAAGGCGAAGGCAGCCCCTTGGGAATGTACTGACGCTCATGTGCG	Bacteria	Proteobacteria	Gammaproteobacteria	Pasteurellales	Pasteurellaceae	Haemophilus	NA	flavescens/influenzae/parainfluenzae
CGGAATCACTGGGCGTAAAGGACGCGTAGGCGGATTATCAAGTCTCTTGTGAAATCTAACGGCTTAACCGTTAAACTGCTTGGGAAACTGATAATCTAGAGTAAGGGAGAGGCAGATGGAATTCTTGGTGTAGGGGTAAAATCCGTAGAGATCAAGAAGAATACCCATTGCGAAAGCGATCTGCTGGAACTTAACTGACGCTAATGCGTG	Bacteria	Proteobacteria	Epsilonproteobacteria	Campylobacterales	Campylobacteraceae	Campylobacter	showae	rectus/showae
CGGATTTATTGGGTTTAAAGGGTGCGTAGGCGGTATTACAAGTCAGGGGTGAAATCTTGGTGCTTAACATTAAAATTGCCTTTGAAACTGTGGTACTTGAGTGTAAAAGAGGTAGGCGGAATGTGTTGTGTAGCGGTGAAATGCATAGATATAACACAGAACCCCGATTGCGAAGGCAGCTTACTATCATACAACTGACGCTGATGCACG	Bacteria	Bacteroidetes	Bacteroidia	Bacteroidales	Bacteroidales [F-2]	Bacteroidales [G-2]	NA	NA
CCGGAATCATTGGGCGTAAAGGGAGCGCAGGCGGGCCGGTAAGTCTTACTTAAAAGTGCGGGGCTCAACCCCGTGATGGGAGAGAAACTATCGGTCTTGAGTACAGGAGAGGAAAGCGGAATTCCCAGTGTAGCGGTGAAATGCGTAGATATTGGGAAGAACACCAGTGGCGAAGGCGGCTTTCTGGACTGCAACTGACGCTGAGGCTCG	Bacteria	Firmicutes	Negativicutes	Selenomonadales	Selenomonadaceae	Selenomonas	NA	NA
CCGGAATGATTGGGCGTAAAGGGAGCGCAGGTGGGACGGTAAGTCCTTCTTAAAAGCGTGGGGCTCAGCCCCATGAAGGGAAGGAAACTATCGATCTTGAGTGCCGGAGAGGAAAGCGGAATTCCCAGTGTAGCGGTGAAATGCGTAGATATTGGGAAGAACACCAGTGGCGAAGGCGGCTTTCTGGACGGCAACTGACACTGAGGCTCG	Bacteria	Firmicutes	Negativicutes	Veillonellales	Veillonellaceae	Veillonellaceae [G-1]	NA	NA
CGGAATCATTGGGTTTAAAGGGTCCGTAGGCGGGCTAATAAGTCAGGGGTGAAATCGTTCAGCTCAACTGAGCAACTGCCTTTGAAACTGTTAGTCTTGAATAGTTGTGAAGTAGTTGGAATGTGTAGTGTAGCGGTGAAATGCTTAGAGATTACACAGAACACCGATAGCGAAGGCATATTACTAACAATTGATTGACGCTGATGGACG	Bacteria	Bacteroidetes	Flavobacteriia	Flavobacteriales	Flavobacteriaceae	Capnocytophaga	NA	NA
CGGAATTATTGGGCATAAAGGGCATCTAGGCGGCCGGATAAGTCTGGGGTGAAAACTTGCGGCTCAACCGCAAGCCTGCCCTGGAAACTATGCGGCTAGAGTACTGGAGAGGTGGACGGAACTGCACGAGTAGAGGTGAAATTCGTAGATATGTGCAGGAATGCCGATGATGAAGATAGTTCACTGGACGGTAACTGACGCTGAAGTGCG	Bacteria	Fusobacteria	Fusobacteriia	Fusobacteriales	Leptotrichiaceae	Leptotrichia	wadei	wadei
CGGAATTATTGGGCATAAAGGGCATCTAGGCGGCCCTGTAAGTCTAGGGTGAAAACCTGCGGCTCAACCGCAGGCCTGCCCCGGAAACTACAGGGCTAGAGTATCGGAGAGGTGGACGGAACTGCACGAGTAGAGGTGAAATTCGTAGATATGTGCAGGAATGCCGATGATGAAGATAGTTCACTGGACGGTAACTGACGCTGAAGTGCG	Bacteria	Fusobacteria	Fusobacteriia	Fusobacteriales	Leptotrichiaceae	Leptotrichia	hongkongensis	hongkongensis
CGGAATTACTGGGCGTAAAGCGAGCGCAGACGGTTTATTAAGCAAGATGTGAAATCCCCGAGCTTAACTTGGGAACTGCGTTTTGAACTGGTAAGCTAGAGTATGTCAGAGGGGGGTAGAATTCCACGTGTAGCAGTGAAATGCGTAGAGATGTGGAGGAATACCGATGGCGAAGGCAGCCCCCTGGGATAATACTGACGTTCATGCTCG	Bacteria	Proteobacteria	Betaproteobacteria	Neisseriales	Neisseriaceae	Kingella	oralis	oralis
CGGAATTATTGGGTTTAAAGGGTGCGTAGGTGGCGTATTAAGTCAGTGGTGAAAAGCTGCAGCTCAACTGTAGTCTTGCCGTTGAAACTGATATGCTAGAGAGGAGACGAGGTATGCGGAATGTGTGGTGTAGCGGTGAAATGCATAGATATCACACAGAACGCCGATTGCGAAGGCAGCGTACCAGGCTCCGTCTGACACTGAAGCACG	Bacteria	Bacteroidetes	Bacteroidia	Bacteroidales	Porphyromonadaceae	Porphyromonas	endodontalis	endodontalis
CCGGAATTATTGGGCGTAAAGCGCGCGCAGGCGGATCAGTCAGTCTGTCTTAAAAGTTCGGGGCTTAACCCCGTGAGGGGATGGAAACTGCTGATCTAGAGTATCGGAGAGGAAAGTGGAATTCCTAGTGTAGCGGTGAAATGCGTAGATATTAGGAAGAACACCAGTGGCGAAGGCGACTTTCTGGACGAAAACTGACGCTGAGGCGCG	Bacteria	Firmicutes	Negativicutes	Veillonellales	Veillonellaceae	Veillonella	parvula	denticariosi/parvula
CCGGAATTATTGGGCGTAAAGGGAGCGCAGGTGGGACGGTAAGTCCGTCTTAAAAGGCAGGGGCTCAGCCCCTGTAAGGGATGGAAACTATCGATCTTGAGTGCCGGAGAGGAAAGCGGAATTCCCAGTGTAGCGGTGAAATGCGTAGATATTGGGAAGAACACCAGTGGCGAAGGCGGCTTTCTGGACGGCAACTGACACTGAGGCTCG	Bacteria	Firmicutes	Negativicutes	Veillonellales	Veillonellaceae	Veillonellaceae [G-1]	NA	NA
CGGATTTATTGGGTTTAAAGGGTGCGTAGGTGGGCTGTTAAGTCCGCGGTGAAAGTTTGTCGCTTAACGATAAAATTGCCGTTGAAACTGGTAGTCTTGAGTATAGATGAAGTAGGCGGAATGCGTGGTGTAGCGGTGAAATGCATAGAGATCACGCAGAACTCCGATTGCGAAGGCAGCTTACTAAGGTATAACTGACACTGAAGCACG	Bacteria	Bacteroidetes	Bacteroidia	Bacteroidales	Porphyromonadaceae	Tannerella	forsythia	forsythia
CGGAATTATTGGGCATAAAGGGCATCTAGGCGGCCTGACAAGTCAGGGGTGAAAACCTGCGGCTCAACCGCAGGCCTGCCTTTGAAACTGTGAGGCTGGAGTACCGGAGAGGTGGACGGAACTGCACGAGTAGAGGTGAAATTCGTAGATATGTGCAGGAATGCCGATGATGAAGATAGTTCACTGGACGGTAACTGACGCTGAAGTGCG	Bacteria	Fusobacteria	Fusobacteriia	Fusobacteriales	Leptotrichiaceae	Leptotrichia	NA	NA
CGGATTTATTGGGTTTAAAGGGAGCGTAGGCCGTGGATTAAGCGTGTTGTGAAATGCAGGTGCTCAACGTCTGCACTGCAGCGCGAACTGGTCCACTTGAGTGTGCACAACGCAGGCGGAATTCGTCGTGTAGCGGTGAAATGCTTAGATATGACGAAGAACTCCGATTGCGAAGGCAGCTTGCGGGAGCACAACTGACGCTGAAGCTCG	Bacteria	Bacteroidetes	Bacteroidia	Bacteroidales	Prevotellaceae	Prevotella	oris	oris
CCGGAATTACTGGGCGTAAAGGGCACGCAGGCTGTGATTCAAGTCAGCTGTAAAAGGATGCGGCTTAACCGTGTTTAGCAGTTGAAACTGGATGACTGGAGTGCTGGAGAGGCAAGTGGAATTCCCAGTGTAGCGGTGAAATGCGTAGATATTGGGAAGAACATCGGTGGCGAAGGCGACTTGCTGGCCAGTAACTGACGCTGAGGTGCG	Bacteria	Synergistetes	Synergistia	Synergistales	Synergistaceae	Fretibacterium	fastidiosum	fastidiosum
CCGGAATTACTGGGCGTAAAGGGCACGCAGGCTGTGCTTCAAGTCAGCTGTAAAAGGATGCGGCTTAACCGTGTTATGCAGTTGAGACTGAGGTGCTGGAGTACCGGAGAGGCAAGTGGAATTCCCAGTGTAGCGGTGAAATGCGTAGATATTGGGAAGAACATCGGTGGCGAAGGCGACTTGCTGGACGGTAACTGACGCTGAGGTGCG	Bacteria	Synergistetes	Synergistia	Synergistales	Synergistaceae	Fretibacterium	NA	NA
CGGAATTATTGGGCGTAAAGGGCTCGTAGGCGGCTTGTCGCGTCTGCTGTGAAAATGCGGGGCTTAACTCCGTACGTGCAGTGGGTACGGGCAGGCTAGAGTGCGGTAGGGGTGACTGGAATTCCTGGTGTAGCGGTGGAATGCGCAGATATCAGGAGGAACACCGATGGCGAAGGCAGGTCACTGGGCTGTTACTGACGCTGAGGAGCG	Bacteria	Actinobacteria	Actinobacteria	Actinomycetales	Actinomycetaceae	Peptidiphaga	NA	NA
CGGAATCATTGGGTTTAAAGGGTCCGTAGGCGGGCTGATAAGTCAGAGGTGAAAGCGTTCAGCTCAACTGAGCAACTGCCTTTGAAACTGTTAGTCTTGAATGATTGTGAAGTAGTTGGAATGTGTAGTGTAGCGGTGAAATGCTTAGATATTACACAGAACACCGATAGCGAAGGCATATTACTAACAATTTATTGACGCTGATGGACG	Bacteria	Bacteroidetes	Flavobacteriia	Flavobacteriales	Flavobacteriaceae	Capnocytophaga	NA	NA
CGGAATTATTGGGCGTAAAGAGCTCGTAGGCGGCTGGTCGCGTCTGTCGTGAAATCCTCTGGCTTAACTGGGGGCTTGCGGTGGGTACGGGCCGGCTTGAGTGCGGTAGGGGAGGCTGGAACTCCTGGTGTAGCGGTGGAATGCGCAGATATCAGGAAGAACACCGGTGGCGAAGGCGGGTCTCTGGGCCGTTACTGACGCTGAGGAGCG	Bacteria	Actinobacteria	Actinobacteria	Actinomycetales	Actinomycetaceae	Actinomyces	johnsonii	johnsonii/mediterranea/naeslundii/oris
CGGATTTATTGGGCGTAAAGAGCTTGTAGGCGGTTTGTCGCGTCGGGAGTGAAAACTCGGAGCTTAACTTTGAGCTTGCTTTCGATACGGGCTGACTTGAGGGAGGTAGGGGAGAATGGAATTCCTGGTGGAGCGGTGGAATGCGCAGATATCAGGAGGAACACCGGTGGCGAAGGCGGTTCTCTGGACCTTTCCTGACGCTGAGAAGCGA	Bacteria	Actinobacteria	Actinobacteria	Propionibacteriales	Propionibacteriaceae	Pseudopropionibacterium	sp.HMT194	rubrum
CCGGATTTATTGGGCGTAAAGCGCGTCTAGGTGGTTATGTAAGTCTGATGTGAAAATGCAGGGCTCAACTCTGTATTGCGTTGGAAACTGTGTAACTAGAGTACTGGAGAGGTAAGCGGAACTACAAGTGTAGAGGTGAAATTCGTAGATATTTGTAGGAATGCCGATGGGGAAGCCAGCTTACTGGACAGATACTGACGCTAAAGCGCG	Bacteria	Fusobacteria	Fusobacteriia	Fusobacteriales	Fusobacteriaceae	Fusobacterium	NA	hwasookii/nucleatum/periodonticum/simiae
CGGAATGATTGGGCGTAAAGGGCGCGCAGGCGGCTGTGTAAGTCTGTCTAGAAAGTGCGGGGCTAAACCCCGTGAGAGGATGGAAACTGGACAGCTGAGAGTGTCGGAGAGGAAAGCGGAATTCCTAGTGTAGCGGTGAAATGCGTAGATATTAGGAGGAACACCGGTGGCGAAAGCGGCTTTCTGGACGACAACTGACGCTGAGGCGCG	Bacteria	Firmicutes	Negativicutes	Veillonellales	Veillonellaceae	Anaeroglobus	NA	NA
CGGAATAACTGGGCGTAAAGGGCACGCAGGCGGCTATTTAAGTGAGGTGTGAAATCCCCGGGCTTAACCTGGGAATTGCATTTCAGACTGGGTAGCTAGAGTACTTTAGGGAGGGGTAGAATTCCACGTGTAGCGGTGAAATGCGTAGAGATGTGGAGGAATACCGAAGGCGAAGGCAGCCCCTTGGGAATGTACTGACGCTCATGTGCG	Bacteria	Proteobacteria	Gammaproteobacteria	Pasteurellales	Pasteurellaceae	Aggregatibacter	segnis	segnis
CGGATTTATTGGGTTTAAAGGGAGCGTAGGCCGCAGGTTAAGTGTGTTGTGAAAAGCAGTCGCCCAACGTCTGCCTTGCAGCGCAAACTGTCCTGCTTGAGTGCGCACAACGCAGGCGGAATTCGTCGTGTAGCGGTGAAATGCTTAGATATGACGAAGAACTCCGATTGCGAAGGCAGCTTGCGGGAGCGCAACTGACGCTGAAGCTCG	Bacteria	Bacteroidetes	Bacteroidia	Bacteroidales	Prevotellaceae	Prevotella	NA	NA
CGGAATTATTGGGCGTAAAGGGCATGCAGGCGGGTCGCCAAGCTTGGTAAGAAATACCGGGGCTCAACTCCGGAGCTATATTGAGAACTGGCGAGCTAGAGTTGCCGAAGGGTATCCGGAATTCCGCGTGAAGGGGTGAAATCTGTAGATATGCGGAAGAACACCGATGGCGAAGGCAGGATACCGGCGGACGACTGACGCTGAGGTGCG	Bacteria	Spirochaetes	Spirochaetia	Spirochaetales	Spirochaetaceae	Treponema	socranskii	socranskii
CGGAATTACTGGGCGTAAAGCGAGCGCAGACGGTTACTTAAGCAGGATGTGAAATCCCCGGGCTCAACCTGGGAACTGCGTTCTGAACTGGGTGACTAGAGTGTGTCAGAGGGAGGTAGAATTCCACGTGTAGCAGTGAAATGCGTAGAGATGTGGAGGAATACCGATGGCGAAGGCAGCCTCCTGGGATAACACTGACGTTCATGCTCG	Bacteria	Proteobacteria	Betaproteobacteria	Neisseriales	Neisseriaceae	Neisseria	perflava	cinerea/flavescens/lactamica/meningitidis/mucosa/perflava/sicca/subflava
CGGAATCATTGGGTTTAAAGGGTCTGTAGGCGGGCTGGTAAGTCAGAGGTGAAAGCGCTTAGCTCAACTAAGCAACTGCCTTTGAAACTGTTGGTCTTGAATGGTTGTGAAGTAGTTGGAATGTGTAGTGTAGCGGTGAAATGCTTAGATATTACACAGAACACCGATAGCGAAGGCATATTACTAACAATTAATTGACGCTGATGGACG	Bacteria	Bacteroidetes	Flavobacteriia	Flavobacteriales	Flavobacteriaceae	Capnocytophaga	sp.HMT323	ochracea
CCGGAATTATTGGGCGTAAAGCGCGCGCAGGCGGATTGGTCAGTCTGTCTTAAAAGTTCGGGGCTTAACCCCGTGATGGGATGGAAACTGCCAATCTAGAGTATCGGAGAGGAAAGTGGAATTCCTAGTGTAGCGGTGAAATGCGTAGATATTAGGAAGAACACCAGTGGCGAAGGCGACTTTCTGGACGAAAACTGACGCTGAGGCGCG	Bacteria	Firmicutes	Negativicutes	Veillonellales	Veillonellaceae	Veillonella	atypica	atypica/dispar
CGGAGTGACTGGGCGTAAAGAGTTGCGTAGGCGGTTTGTTAAGCGAATAGTGAAACCTGGTGGCTCAACCATACAGACTATTATTCGAACTGGCAAACTCGAGAGTGGTAGAGGTCACTGGAATTTCTTGTGTAGGAGTGAAATCCGTAGATATAAGAAGGAACACCAATGGCGTAGGCAGGTGACTAGACCATTTCTGACGCTAAGGCACG	Bacteria	Saccharibacteria (TM7)	Saccharibacteria (TM7) [C-1]	Saccharibacteria (TM7) [O-1]	Saccharibacteria (TM7) [F-1]	Saccharibacteria (TM7) [G-1]	NA	NA
CGGATTTATTGGGTTTAAAGGGAGCGTAGGCCGTGGATTAAGCGTGTTGTGAAATGCAGGTGCTCAACGTCTGCACTGCAGCGCGAACTGGTTCACTTGAGTGTGCGCAACGCAGGCGGAATTCGTCGTGTAGCGGTGAAATGCTTAGATATGACGAAGAACTCCGATTGCGAAGGCAGCTTGCGGGAGCACAACTGACGCTGAAGCTCG	Bacteria	Bacteroidetes	Bacteroidia	Bacteroidales	Prevotellaceae	Prevotella	NA	NA
CGGAATTATTGGGCATAAAGGGCATCTAGGCGGCCAGGCAAGTCTGGGGTGAAAACTTGCGGCTCAACCGCAAGCCTGCCCTGGAAACTGCCTGGCTAGAGTGCTGGAGAGGTGGACGGAACTGCACGAGTAGAGGTGAAATTCGTAGATATGTGCAGGAATGCCGATGATGAAGATAGTTCACTGGACGGCAACTGACGCTGAAGTGCG	Bacteria	Fusobacteria	Fusobacteriia	Fusobacteriales	Leptotrichiaceae	Leptotrichia	hofstadii	hofstadii
CGGAATTATTGGGCATAAAGGGCATCTAGGCGGCCAGACAAGTCTGGGGTGAAAACTTGCGGCTCAACCGCAAGCCTGCCCTGGAAACTGTTTGGCTAGAGTGCTGGAGAGGTGGACGGAACTGCACGAGTAGAGGTGAAATTCGTAGATATGTGCAGGAATGCCGATGATGAAGATAGTTCACTGGACGGTAACTGACGCTGAAGTGCG	Bacteria	Fusobacteria	Fusobacteriia	Fusobacteriales	Leptotrichiaceae	Leptotrichia	buccalis	buccalis
CGGAATCACTGGGCGTAAAGGACGCGTAGGCGGATTATCAAGTCTCTTGTGAAATCCTATGGCTTAACCATAGAACTGCTTGGGAAACTGGTAATCTAGAGTGAGGGAGAGGCAGATGGAATTGGTGGTGTAGGGGTAAAATCCGTAGAGATCACCAGGAATACCCATTGCGAAGGCGATCTGCTGGAACTCAACTGACGCTAATGCGTG	Bacteria	Proteobacteria	Epsilonproteobacteria	Campylobacterales	Campylobacteraceae	Campylobacter	concisus	concisus
CCGGAATTATTGGGCGTAAAGCGCGCGCAGGCGGCTTCCCAAGTCCCTCTTAAAAGTGCGGGGCTTAACCCCGTGATGGGAAGGAAACTGGGAAGCTGGAGTATCGGAGAGGAAAGTGGAATTCCTAGTGTAGCGGTGAAATGCGTAGAGATTAGGAAGAACACCGGTGGCGAAGGCGACTTTCTGGACGAAAACTGACGCTGAGGCGCG	Bacteria	Firmicutes	Negativicutes	Veillonellales	Veillonellaceae	Dialister	invisus	invisus
CGGATTTATTGGGTTTAAAGGGAGCGTAGGCCGTGGATTAAGCGTGTTGTGAAATGCAGGTGCTCAACGTCTGCACTGCAGCGCGAACTGGTCCACTTGAGTGTGCGCAACGCAGGCGGAATTCGTCGTGTAGCGGTGAAATGCTTAGATATGACGAAGAACTCCGATTGCGAAGGCAGCTTGCGGGAGCACAACTGACGCTGAAGCTCG	Bacteria	Bacteroidetes	Bacteroidia	Bacteroidales	Prevotellaceae	Prevotella	oris	oris
CGGATTTATTGGGTTTAAAGGGTGCGTAGGTTGTTCGGTAAGTCAGCGGTGAAACCTGAGCGCTCAACGTTCAGCCTGCCGTTGAAACTGCCGGGCTTGAGTTCAGCGGCGGCAGGCGGAATTCGTGGTGTAGCGGTGAAATGCATAGATATCACGAGGAACTCCGATTGCGAAGGCAGCTTGCCATACTGCGACTGACACTGAAGCACG	Bacteria	Bacteroidetes	Bacteroidia	Bacteroidales	Porphyromonadaceae	Porphyromonas	gingivalis	gingivalis
CGGAATCATTGGGTTTAAAGGGTCCGTAGGCGGGCTGATAAGTCAGAGGTGAAAGCGCTTAGCTCAACTAAGCAACTGCCTTTGAAACTGTCAGTCTTGAATGATTGTGAAGTAGTTGGAATGTGTAGTGTAGCGGTGAAATGCTTAGATATTACACAGAACACCGATAGCGAAGGCATATTACTAACAATTTATTGACGCTGATGGACG	Bacteria	Bacteroidetes	Flavobacteriia	Flavobacteriales	Flavobacteriaceae	Capnocytophaga	sputigena	sputigena
CCGGATTTATTGGGCGTAAAGCGAGCGCAGGCGGTTAGATAAGTCTGAAGTTAAAGGCTGTGGCTTAACCATAGTATGCTTTGGAAACTGTTTAACTTGAGTGCAGAAGGGGAGAGTGGAATTCCATGTGTAGCGGTGAAATGCGTAGATATATGGAGGAACACCGGTGGCGAAAGCGGCTCTCTGGTCTGTAACTGACGCTGAGGCTCG	Bacteria	Firmicutes	Bacilli	Lactobacillales	Streptococcaceae	Streptococcus	sanguinis	cristatus/sanguinis
CGGAATTACTGGGCGTAAAGCGGGCGCAGACGGTTACTTAAGCGGGATGTGAAATCCCCGGGCTCAACCCGGGAACTGCGTTCCGAACTGGGTGGCTAGAGTGTGTCAGAGGGGGGTAGAATTCCACGTGTAGCAGTGAAATGCGTAGAGATGTGGAGGAATACCGATGGCGAAGGCAGCCCCCTGGGATAACACTGACGTTCATGCCCG	Bacteria	Proteobacteria	Betaproteobacteria	Neisseriales	Neisseriaceae	Neisseria	bacilliformis	bacilliformis/lactamica/meningitidis
CGGAATTATTGGGCGTAAAGCGCGCGCAGGTGGTTTAATAAGTCTGATGTGAAAGCCCACGGCTCAACCGTGGAGGGTCATTGGAAACTGTTAAACTTGAGTGCAGGAGAGAAAAGTGGAATTCCTAGTGTAGCGGTGAAATGCGTAGAGATTAGGAGGAACACCAGTGGCGAAGGCGGCTTTTTGGCCTGTAACTGACACTGAGGCGCG	Bacteria	Firmicutes	Bacilli	Bacillales	Gemellaceae	Gemella	morbillorum	haemolysans/morbillorum/parahaemolysans/sanguinis/taiwanensis
CGGATTTATTGGGTTTAAAGGGAGTGTAGGCGGTCTGTTAAGCGTGTTGTGAAATTTAGGTGCTCAACATCTACCTTGCAGCGCGAACTGGCGGACTTGAGTGCACGCAACGTATGCGGAATTCATGGTGTAGCGGTGAAATGCTTAGATATCATGACGAACTCCGATTGCGAAGGCAGCGTACGGGAGTGTTACTGACGCTTAAGCTCG	Bacteria	Bacteroidetes	Bacteroidia	Bacteroidales	Prevotellaceae	Prevotella	intermedia	intermedia
CGGAATTATTGGGCATAAAGGGCATCTAGGCGGCCCTGTAAGTCTAGGGTGAAAACCTGCGGCTCAACCGCAGGCCTGCCCCGGAAACTACAGGGCTAGAGTGCTGGAGAGGTGGACGGAACTGCACGAGTAGAGGTGAAATTCGTAGATATGTGCAGGAATGCCGATGATGAAGATAGTTCACTGGACGGCAACTGACGCTGAAGTGCG	Bacteria	Fusobacteria	Fusobacteriia	Fusobacteriales	Leptotrichiaceae	Leptotrichia	shahii	shahii/wadei
CGGAATAACTGGGCGTAAAGGGCACGCAGGCGGACTTTTAAGTGAGGTGTGAAATCCCCGGGCTTAACCTGGGAATTGCATTTCAGACTGGGGGTCTAGAGTACTTTAGGGAGGGGTAGAATTCCACGTGTAGCGGTGAAATGCGTAGAGATGTGGAGGAATACCGAAGGCGAAGGCAGCCCCTTGGGAATGTACTGACGCTCATGTGCG	Bacteria	Proteobacteria	Gammaproteobacteria	Pasteurellales	Pasteurellaceae	Aggregatibacter	paraphrophilus	aphrophilus/kilianii
CGGAATTATTGGGCGTAAAGAGCTCGTAGGCGGCTGGTCGCGTCTGTCGTGAAATCCTCTGGCTTAACTGGGGGCGTGCGGTGGGTACGGGCCGGCTTGAGTGCGGTAGGGGAGGCTGGAATTCCTGGTGTAGCGGTGGAATGCGCAGATATCAGGAGGAACACCGGTGGCGAAGGCGGGTCTCTGGGCCGTGTACTGACGCTGAGGAGCG	Bacteria	Actinobacteria	Actinobacteria	Actinomycetales	Actinomycetaceae	Actinomyces	NA	NA
CCGGAATCATTGGGCGTAAAGGGAGCGCAGGCGGGCATGCAAGTCCATCTTAAAAGCGCGGGGCCCAACCCCGCGAGGGGATGGAAACTGCGTGCCTTGAGTGCAGGAGAGGAAAGCGGAATTCCCAGTGTAGCGGTGAAATGCGTAGATATTGGGAGGAACACCAGTGGCGAAGGCGGCTTTCTGGACTGCAACTGACGCTGAGGCTCG	Bacteria	Firmicutes	Negativicutes	Selenomonadales	Selenomonadaceae	Mitsuokella	NA	NA
CGGAATTATTGGGCGTAAAGGGTATGTAGGCGGTTAGGTAAGCCTGGTGTGAAATCTACGAGCTCAACTCGTAAACTGCATTGGGTACTGCTTGACTTGAATCACGGAGGGGAAACCGGAATTCCAAGTGTAGGGGTGGAATCTGTAGATATTTGGAAGAACACCGGTGGCGAAGGCGGGTTTCTGGCCGATGATTGACGCTGATATACG	Bacteria	Spirochaetes	Spirochaetia	Spirochaetales	Spirochaetaceae	Treponema	denticola	denticola/putidum
CGGATTTATTGGGTTTAAAGGGAGCGTAGGCCGTGGATTAAGCGTGTTGTGAAATGCAGGTGCTCAACGTCTGCACTGCAGCGCGAACTGGTCCACTAGAGTGTGCGCAACGCAGGCGGAATTCGTCGTGTAGCGGTGAAATGCTTAGATATGACGAAGAACTCCGATTGCGAAGGCAGCTTGCGGGAGCACAACTGACGCTGAAGCTCG	Bacteria	Bacteroidetes	Bacteroidia	Bacteroidales	Prevotellaceae	Prevotella	NA	NA
CCGGAATTATTGGGTTTAAAGGGAGCGCAGGCGGGAGTATAAGTCAGCTGTTAAATATCAGAGCCCAACTCTGTTATGCAGTTGAAACTATATTTCTTGAGTACGCACAGGGATGGCGGAATTCAGGGTGTAGCGGTGAAATGCTTAGATATCCTGAAGAACTCCGATCGCGAAGGCAGCCATCCGGAGCGTAACTGACGCTGAGGCTCG	Bacteria	Bacteroidetes	Bacteroidia	Bacteroidales	Prevotellaceae	Alloprevotella	tannerae	tannerae
CCGGAATCATTGGGCGTAAAGGGAGCGCAGGCGGGCATGTAAGTCTTTCTTAAAAGTGCGGGGCTCAACCCCGTGATGGGAAAGAAACTATATGTCTTGAGTACAGGAGAGGAAAGCGGAATTCCCAGTGTAGCGGTGAAATGCGTAGATATTGGGAGGAACACCAGTGGCGAAGGCGGCTTTCTGGACTGCAACTGACGCTGAGGCTCG	Bacteria	Firmicutes	Negativicutes	Selenomonadales	Selenomonadaceae	Selenomonas	NA	NA
CCGGAATTATTGGGCGTAAAGGGTACGTAGGCGGTTTTTTAAGTCAGGTGTGAAAGCGTGAGGCTTAACCTCATTAAGCACTTGAAACTGGAAGACTTGAGTGAAGGAGAGGAAAGTGGAATTCCTAGTGTAGCGGTGAAATGCGTAGATATTAGGAGGAATACCGGTGGCGAAGGCGACTTTCTGGACTTTTACTGACGCTCAGGTACG	Bacteria	Firmicutes	Clostridia	Clostridiales	Peptoniphilaceae	Parvimonas	NA	NA
CGGAATTATTGGGCGTAAAGGGCGCGCAGGCGGCTTCTTAAGTCTGTCTTAAAAGTGCGGGGCTTAACCCCGTGATGGGATGGAAACTGGGAAGCTCAGAGTATCGGAGAGGAAAGCGGAATTCCTAGTGTAGCGGTGAAATGCGTAGATATTAGGAGGAACACCAGTGGCGAAAGCGGCTTTCTGGACGAAAACTGACGCTGAGGCGCG	Bacteria	Firmicutes	Negativicutes	Veillonellales	Veillonellaceae	Megasphaera	micronuciformis	micronuciformis
CGGATTTATTGGGTTTAAAGGGAGCGTAGGCCGTAGATTAAGCGTGTTGTGAAATGTAGATGCTCAACATCTGACTTGCAGCGCGAACTGGTTTACTTGAGTGTGCGCAACGTAGGCGGAATTCGTCGTGTAGCGGTGAAATGCTTAGATATGACGAAGAACTCCGATTGCGAAGGCAGCTTACGGGAGCACAACTGACGCTGAAGCTCG	Bacteria	Bacteroidetes	Bacteroidia	Bacteroidales	Prevotellaceae	Prevotella	NA	NA
CGGAATCACTGGGCGTAAAGGACGCGTAGGCGGATTATCAAGTCTCTTGTGAAATCTAACGGCTTAACCGTTAAACTGCTTGAGAAACTGATAATCTAGAGTAAGGGAGAGGCAGATGGAATTCTTGGTGTAGGGGTAAAATCCGTAGAGATCAAGAAGAATACCCATTGCGAAAGCGATCTGCTGGAACTTAACTGACGCTAATGCGTG	Bacteria	Proteobacteria	Epsilonproteobacteria	Campylobacterales	Campylobacteraceae	Campylobacter	showae	showae
CGGAATCACTGGGCGTAAAGGACGCGTAGGCGGATTATCAAGTCTCTTGTGAAATCCTATGGCTTAACCATAGAACTGCTTGGGAAACTGATAATCTAGAGTGAGGGAGAGGCAGATGGAATTGGTGGTGTAGGGGTAAAATCCGTAGAGATCACCAGGAATACCCATTGCGAAGGCGATCTGCTGGAACTCAACTGACGCTAATGCGTG	Bacteria	Proteobacteria	Epsilonproteobacteria	Campylobacterales	Campylobacteraceae	Campylobacter	concisus	concisus
CGGAGTGACTGGGCGTAAAGAGTTGCGTAGGCGGTTGTATAAGTGAATAGTGAAATCTGGTGGCTCAACCATACAGGCTATTGTTCAAACTGTACAACTTGAGAGTGGTAGAGGTCACTGGAATTTCTTGTGTAGGAGTGAAATCCGTAGATATAAGAAGGAACACCAATGGCGTAGGCAGGTGACTGGACCATTTCTGACGCTAAGGCACG	Bacteria	Saccharibacteria (TM7)	Saccharibacteria (TM7) [C-1]	Saccharibacteria (TM7) [O-1]	Saccharibacteria (TM7) [F-1]	Saccharibacteria (TM7) [G-1]	NA	NA
CGGATTTATTGGGTTTAAAGGGAGTGTAGGCGGTTTGTTAAGCGTGTTGTGAAATTTAGGTGCTCAACATTTAACTTGCAGCGCGAACTGTCAGACTTGAGTACACGCAACGTATGCGGAATTCATGGTGTAGCGGTGAAATGCTTAGATATCATGAAGAACTCCGATTGCGAAGGCAGCATACGGGAGTGTAACTGACGCTTAAGCTCG	Bacteria	Bacteroidetes	Bacteroidia	Bacteroidales	Prevotellaceae	Prevotella	pallens	pallens
CGGATTTACTGGGTGTAAAGGGAGCGCAGACGGCCAAGCAAGTCTGAAGTGAAATGCATGGGCTCAACCCATGAATTGCTTTGGAAACTGTTTGGCTTGAGTGTCGGAGGGGTAAGCGGAATTCCTAGTGTAGCGGTGAAATGCGTAGATATTAGGAGGAACACCGGAGGCGAAGGCGGCTTACTGGACGACAACTGACGTTGAGGCTCG	Bacteria	Firmicutes	Clostridia	Clostridiales	Lachnospiraceae [XIV]	Lachnoanaerobaculum	saburreum	saburreum
CGGAATTATTGGGCGTAAAGGGCTTGTAGGCGGCTGGTCGCGTCTGCCGTGAAATTCTCCGGCTCAACCGGGGGCTTGCGGTGGGTACGGGCCGGCTGGAGTGCGGTAGGGGAGGCTGGAACTCCTGGTGTAGCGGTGGAATGCGCAGATATCAGGAGGAACACCGGTGGCGAAGGCGGGTCTCTGGGCCGTTACTGACGCTGAGGAGCG	Bacteria	Actinobacteria	Actinobacteria	Actinomycetales	Actinomycetaceae	Actinomyces	NA	NA
CGGATTTATTGGGTTTAAAGGGAGCGTAGGCTGGAGATTAAGTGTGTTGTGAAATGTAGACGCTCAACGTCTGACTTGCAGCGCATACTGGTTTCCTTGAGTACGCACAACGTTGGCGGAATTCGTCGTGTAGCGGTGAAATGCTTAGATATGACGAAGAACTCCGATTGCGAAGGCAGCTGACGGGAGCGCAACTGACGCTTAAGCTCG	Bacteria	Bacteroidetes	Bacteroidia	Bacteroidales	Prevotellaceae	Prevotella	NA	melaninogenica
CGGAATTACTGGGCGTAAAGCGCACGCAGGCGGCTACCTAAGTCAGATGTGAAAGCCCCGGGCTTAACCTGGGAACTGCATTTGAAACTGGGTGGCTAGAGTATGAAAGAGGAAAGCGGAATTTCCAGTGTAGCAGTGAAATGCGTAGATATTGGAAGGAACACCGATGGCGAAGGCAGCTTTCTGGGTCGATACTGACGCTCATGTGCG	Bacteria	Proteobacteria	Gammaproteobacteria	Cardiobacteriales	Cardiobacteriaceae	Cardiobacterium	valvarum	valvarum
CGGAATGATTGGGCGTAAAGGGCGCGCAGGCGGCTGTGTAAGTCTGTCTAAAAAGTGCGGGGCTAAACCCCGTGAGAGGATGGAAACTGGACAGCTGAGAGTGTCGGAGAGGAAAGCGGAATTCCTAGTGTAGCGGTGAAATGCGTAGATATTAGGAGGAACACCGGTGGCGAAAGCGGCTTTCTGGACGACAACTGACGCTGAGGCGCG	Bacteria	Firmicutes	Negativicutes	Veillonellales	Veillonellaceae	Anaeroglobus	geminatus	geminatus
CGGATTTATTGGGTTTAAAGGGAGCGTAGGCAGTTTTTTAAGCGTGCTGTGAAATGTACCGGCTCAACCGGTGATGTGCAGCGCGAACTGGGAATCTTGAGTACGCAGTAAGCAGGCGGAATTCGTGGTGTAGCGGTGAAATGCTTAGATATCACGAAGAACTCCGATTGCGTAGGCAGCTTGCTGTAGCGTAACTGACGCTGAAGCTCG	Bacteria	Bacteroidetes	Bacteroidia	Bacteroidales	Prevotellaceae	Prevotella	oralis	oralis/phocaeensis
CGGAATTATTGGGCGTAAAGGGCTTGTAGGCGGTTGGTCGCGTCTGCCGTGAAATCCTCTGGCTCAGCTGGGGGCGTGCGGTGGGTACGGGCTGGCTTGAGTGCGGTAGGGGAGGCTGGAACTCCTGGTGTAGCGGTGGAATGCGCAGATATCAGGAGGAACACCGGTGGCGAAGGCGGGTCTCTGGGCCGTTACTGACGCTGAGGAGCG	Bacteria	Actinobacteria	Actinobacteria	Actinomycetales	Actinomycetaceae	Actinomyces	gerencseriae	gerencseriae
CGGAATCACTGGGCGTAAAGGACGCGTAGGCGGATTATCAAGTCTCTTGTGAAATCTAACGGCTTAACCGTTAAACTGCTTGGGAAACTGATAGTCTAGAGTAAGGGAGAGGCAGATGGAATTCTTGGTGTAGGGGTAAAATCCGTAGAGATCAAGAAGAATACCCATTGCGAAAGCGATCTGCTGGAACTTAACTGACGCTAATGCGTG	Bacteria	Proteobacteria	Epsilonproteobacteria	Campylobacterales	Campylobacteraceae	Campylobacter	showae	rectus/showae
CCGGAATTATTGGGCGTAAAGCGCGCGCAGGCGGATCAGTTAGTCTGTCTTAAAAGTTCGGGGCTTAACCCCGTGATGGGATGGAAACTGCTGATCTAGAGTATCGGAGAGGAAAGTGGAATTCCTAGTGTAGCGGTGAAATGCGTAGATATTAGGAAGAACACCAGTGGCGAAGGCGACTTTCTGGACGAAAACTGACGCTGAGGCGCG	Bacteria	Firmicutes	Negativicutes	Veillonellales	Veillonellaceae	Veillonella	rogosae	atypica/parvula
CGGAATCATTGGGTTTAAAGGGTCTGTAGGCGGGCTGGTAAGTCAGAGGTGAAAGCGCTTAGCTCAACTAAGCAACTGCCTTTGAAACTGCTGGTCTTGAATGGTTGTGAAGTAGTTGGAATGTGTAGTGTAGCGGTGAAATGCTTAGATATTACACAGAACACCGATAGCGAAGGCATATTACTAACAATTAATTGACGCTGATGGACG	Bacteria	Bacteroidetes	Flavobacteriia	Flavobacteriales	Flavobacteriaceae	Capnocytophaga	NA	NA
CCGGATTTATTGGGCGTAAAGCGAGCGCAGGCGGTTAGATAAGTCTGAAGTTAAAGGCTGTGGCTTAACCATAGTACGCTTTGGAAACTGTTTAACTTGAGTGCAGAAGGGGAGAGTGGAATTCCATGTGTAGCGGTGAAATGCGTAGATATATGGAGGAACACCGGTGGCGAAAGCGGCTCTCTGGTCTGTAACTGACGCTGAGGCTCG	Bacteria	Firmicutes	Bacilli	Lactobacillales	Streptococcaceae	Streptococcus	parasanguinis_clade_411	australis/cristatus/gordonii/himalayensis/mitis/oralis/parasanguinis/pneumoniae/rubneri/sanguinis/sinensis
CCGGAATCATTGGGCGTAAAGGGAGCGCAGGCGGGCAAGTAAGTCTTTCTTAAAAGTGCGGGGCTCAACCCCGTGATGGGAAAGAAACTACATGTCTTGAGTACAGGAGAGGAAAGCGGAATTCCCAGTGTAGCGGTGAAATGCGTAGATATTGGGAGGAACACCAGTGGCGAAGGCGGCTTTCTGGACTGCAACTGACGCTGAGGCTCG	Bacteria	Firmicutes	Negativicutes	Selenomonadales	Selenomonadaceae	Selenomonas	flueggei	flueggei/flueggei-like
CGGATTTATTGGGTTTAAAGGGAGCGTAGGCCGTGGATTAAGCGTGTTGTGAAATGTAGACGCTCAACGTCTGACTTGCAGCGCGAACTGGTCCACTTGAGTGTGCACAACGCAGGCGGAATTCGTCGTGTAGCGGTGAAATGCTTAGATATGACGAAGAACCCCGATTGCGAAGGCAGCTTGCGGGAGCACGACTGACGCTGAAGCTCG	Bacteria	Bacteroidetes	Bacteroidia	Bacteroidales	Prevotellaceae	Prevotella	maculosa	maculosa
CCGGAATTACTGGGCGTAAAGGGCGCGTAGGCGGCGCTTCAAGTCGTCTGTCAAAAGCCGAGGCTCAACCTCGGTGCGCAGACGAAACTGGAGAGCTTGAGAAGCAGAGAGGCAAACAGAATTCCTGGTGTAGCGGTGAAATGCGTAGATATCAGGAAGAATACCAGTGGCGAAGGCGGTTTGCTGGCTGCATACTGACGCTGAAGCGCG	Bacteria	Synergistetes	Synergistia	Synergistales	Dethiosulfovibrionaceae	Pyramidobacter	piscolens	piscolens
CGGAATCATTGGGTTTAAAGGGTCTGTAGGCGGGCTGGTAAGTCAGAGGTGAAAGCGCTTAGCTCAACTAAGCAACTGCCTTTGAAACTGTTGGTCTTGAATGGTTGTGAAGTAGTTGGAATGTGTAGTGTAGCGGTGAAATGCTTAGATATTACACAGAACACCGATAGCGAAGGCATATTACTAACAATTGATTGACGCTGATGGACG	Bacteria	Bacteroidetes	Flavobacteriia	Flavobacteriales	Flavobacteriaceae	Capnocytophaga	NA	NA
CGGATTTATTGGGTTTAAAGGGTGCGTAGGCGGCCTGTTAAGTCAGCGGTGAAATCTAGGGGCTTAACTCCTAAATTGCCATTGATACTGGTGGGCTTGAGTGTAGATGAGGTAGGCGGAATGCGTGGTGTAGCGGTGGAATGCATAGATATCACGCAGAACTCCAATTGCGAAGGCAGCTTACTAAGGTACAACTGACGCTGAAGCACG	Bacteria	Bacteroidetes	Bacteroidia	Bacteroidales	Porphyromonadaceae	Porphyromonas	sp.HMT275	catoniae
CGGAATTATTGGGCGTAAAGCGCGCGTAGGCGGTTTTTTAAGTCTGATGTGAAAGCCCACGGCTCAACCGTGGAGGGTCATTGGAAACTGGAAAACTTGAGTGCAGAAGAGGAAAGTGGAATTCCATGTGTAGCGGTGAAATGCGCAGAGATATGGAGGAACACCAGTGGCGAAGGCGACTTTCTGGTCTGTAACTGACGCTGATGTGCG	Bacteria	Firmicutes	Bacilli	Bacillales	Staphylococcaceae	Staphylococcus	aureus	argenteus/aureus/capitis/caprae/devriesei/epidermidis/equorum/haemolyticus/hominis/lugdunensis/pasteuri/petrasii/phage/saccharolyticus/saprophyticus/schweitzeri/simiae/warneri
CGGAATTATTGGGCATAAAGGGCATCTAGGCGGCACGACAAGTCAGGGGTGAAAACTTGCGGCTCAACTGCAAGCTTGCCTTTGAAACTGTAGTGCTAGAGTATTGGAAAGGTGGGCGGAACTACACGAGTAGAGGTGAAATTCGTAGATATGTGTAGGAATGCCGATGATGAAGATAGCTCACTGGACGATAACTGACGCTGAAGTGCG	Bacteria	Fusobacteria	Fusobacteriia	Fusobacteriales	Leptotrichiaceae	Leptotrichia	NA	NA
CCGGAATCATTGGGCGTAAAGGGAGCGCAGGCGGGCATGCAAGTCCATCCTAAAAGCGCGGGGCCCAACCCCGCGAGGGGATGGAAACTGCATGCCTTGAGTGCAGGAGAGGAAAGCGGAATTCCCAGTGTAGCGGTGAAATGCGTAGATATTGGGAGGAACACCAGTGGCGAAGGCGGCTTTCTGGACTGCAACTGACGCTGAGGCTCG	Bacteria	Firmicutes	Negativicutes	Selenomonadales	Selenomonadaceae	Mitsuokella	NA	NA
CCGGAATCATTGGGCGTAAAGGGAGCGCAGGCGGGCATGTAAGTCTTTCTTAAAAGTTCGGGGCTCAACCCCGTGATGGGAAAGAAACTATATGTCTTGAGTACAGGAGAGGAAAGCGGAATTCCCAGTGTAGCGGTGAAATGCGTAGATATTGGGAGGAACACCAGTGGCGAAGGCGGCTTTCTGGACTGCAACTGACGCTGAGGCTCG	Bacteria	Firmicutes	Negativicutes	Selenomonadales	Selenomonadaceae	Selenomonas	NA	NA
CGGATTTATTGGGTTTAAAGGGAGCGTAGGCCGTAGATTAAGCGTGTTGTGAAATGTAGATGCTCAACATCTGACTTGCAGCGCGAACTGGTTTACTTGAGTGTGCACAACGTAGGCGGAATTCGTCGTGTAGCGGTGAAATGCTTAGATATGACGAAGAACTCCGATTGCGAAGGCAGCTTACGGGAGCACAACTGACGCTGAAGCTCG	Bacteria	Bacteroidetes	Bacteroidia	Bacteroidales	Prevotellaceae	Prevotella	oulorum	oulorum
CGGAATTATTGGGCGTAAAGGGCTTGTAGGCGGCTGGTCGCGTCTGCCGTGAAATCCTCTGGCTCAGCTGGGGGCGTGCGGTGGGTACGGGCTGGCTTGAGTGCGGTAGGGGAGGCTGGAACTCCTGGTGTAGCGGTGGAATGCGCAGATATCAGGAGGAACACCGGTGGCGAAGGCGGGTCTCTGGGCCGTTACTGACGCTGAGGAGCG	Bacteria	Actinobacteria	Actinobacteria	Actinomycetales	Actinomycetaceae	Actinomyces	NA	israelii
CGGATTTATTGGGCGTAAAGAGCTTGTAGGTGGTTTGTCGCGTCGGGAGTGAAAACTCAGGGCTTAACTCTGAGCTTGCTTTCGATACGGGCTGACTTGAGGGAGGTAGGGGAGAATGGAATTCCTGGTGGAGCGGTGGAATGCGCAGATATCAGGAGGAACACCGGTGGCGAAGGCGGTTCTCTGGACCTTTCCTGACGCTGAGAAGCGA	Bacteria	Actinobacteria	Actinobacteria	Propionibacteriales	Propionibacteriaceae	Pseudopropionibacterium	NA	NA
CGGATTTATTGGGTTTAAAGGGAGCGTAGGCCGCGCCTTAAGCGTGTTGTGAAATCCGGGTGCTCAACATCCGGCTTGCAGCGCGAACTGGGGCGCTTGAGTGCGCTGAAAGTAGGCGGAATTCGTGGTGTAGCGGTGAAATGCTTAGATATCACGAGGAACTCCGATTGCGAAGGCAGCCTACTGTAGCGCTACTGACGCTGATGCTCG	Bacteria	Bacteroidetes	Bacteroidia	Bacteroidales	Prevotellaceae	Prevotella	sp.HMT472	loescheii
CGGAATTACTGGGCGTAAAGCGAGCGCAGACGGTTATTTAAGCAGGATGTGAAATCCCCGGGCTTAACCTGGGAACTGCGTTCTGAACTGGATAGCTAGAGTGTGTCAGAGGGGGGTAGAATTCCACGTGTAGCAGTGAAATGCGTAGAGATGTGGAGGAATACCGATGGCGAAGGCAGCCCCCTGGGATAACACTGACGTTCATGCTCG	Bacteria	Proteobacteria	Betaproteobacteria	Neisseriales	Neisseriaceae	Eikenella	corrodens	corrodens
CGGATTTATTGGGTTTAAAGGGAGCGTAGGCTGTTGGTTAAGCGTGTTGTGAAATGTAGATGCTCAACATCTGAATTGCAGCGCGAACTGTCCGACTTGAGTGCGCGGAAAGCAGGCGGAATTCGTTGTGTAGCGGTGAAATGCTTAGATATGACGAAGAACTCCGATTGCGAAGGCAGCTTGCTGTAGCGTAACTGACGCTGAAGCTCG	Bacteria	Bacteroidetes	Bacteroidia	Bacteroidales	Prevotellaceae	Prevotella	NA	NA
CCGGATTTATTGGGCGTAAAGCGCGTCTAGGTGGTTATGTAAGTCTGATGTGAAAATGCAGGGCTCAACTCTGTATTGCGTTGGAAACTGCATGACTAGAGTACTGGAGAGGTAAGCGGAACTACAAGTGTAGAGGTGAAATTCGTAGATATTTGTAGGAATGCCGATGGGGAAGCCAGCTTACTGGACAGATACTGACGCTAAAGCGCG	Bacteria	Fusobacteria	Fusobacteriia	Fusobacteriales	Fusobacteriaceae	Fusobacterium	periodonticum	periodonticum
CGGAATTACTGGGCGTAAAGCGCACGCAGGCGGTTGCCCAAGTCAGATGTGAAAGCCCCGGGCTTAACCTGGGAACTGCATTTGAAACTGGGCGACTAGAGTATGAAAGAGGAAAGCGGAATTTCCAGTGTAGCAGTGAAATGCGTAGATATTGGAAGGAACACCGATGGCGAAGGCAGCTTTCTGGGTCGATACTGACGCTCATGTGCG	Bacteria	Proteobacteria	Gammaproteobacteria	Cardiobacteriales	Cardiobacteriaceae	Cardiobacterium	hominis	hominis
CGGAATCATTGGGTTTAAAGGGTCTGTAGGCGGGCTTGTAAGTCAGAGGTGAAAGCGCTCAGCTCAACTGAGCAACTGCCTTTGAAACTGTTGGTCTTGAATGGTTGTGAAGTAGTTGGAATGTGTAGTGTAGCGGTGAAATGCTTAGATATTACACAGAACACCGATAGCGAAGGCATATTACTAACAATTAATTGACGCTGATGGACG	Bacteria	Bacteroidetes	Flavobacteriia	Flavobacteriales	Flavobacteriaceae	Capnocytophaga	sp.HMT336	ochracea
CGGATTTATTGGGTTTAAAGGGTCCGTAGGTGGGCTGATAAGTCAGCGGTGAAATCCTGCAGCTTAACTGTAGAACTGCCGTTGATACTGTTAGTCTTGAGTGTATTTGAAGTGGCTGGAATAAGTAGTGTAGCGGTGAAATGCATAGATATTACTTAGAACACCAATTGCGAAGGCAGGTCACTAAGATACAACTGACGCTGAGGGACG	Bacteria	Bacteroidetes	Flavobacteriia	Flavobacteriales	Flavobacteriaceae	Bergeyella	NA	NA
CGGATTTACTGGGTTTAAAGGGTGCGCAGGCGGGCTCTTAAGTCAGCGGTGAAATGTCTGGGCTTACCCTAGGAATTGCCGTTGATACTGGGAGTCTTGGATAAGCATAAGGACGGCGGAATGCGTAGTGTAGCGGTGAAATGCTTAGATATTACGTAGAAGACCAATTGCGAAGGCAGCTGTCTGGGTCTTTATCGACGCTCAAGCACG	Bacteria	Bacteroidetes	Bacteroidetes [C-1]	Bacteroidetes [O-1]	Bacteroidetes [F-1]	Bacteroidetes [G-5]	NA	NA
CGGAATTATTGGGCGTAAAGGGCATGTAGGCGGATAGGCAAGCTTGGTGTGAAATGTTACAGCTTAACTGTGAGACAGCATTGAGAACTGCAGATCTTGAATTACTGAAGGGTAACCAGAATTCCACGTGTAGGGGTGAAATCTGTAGATATGTGGAAGAATACCAATGGCGAAGGCAGGTTACCGGCAGATAATTGACGCTGAGGTGCG	Bacteria	Spirochaetes	Spirochaetia	Spirochaetales	Spirochaetaceae	Treponema	maltophilum	maltophilum
CCGGAATTATTGGGCGTAAAGGGAGCGCAGGTGGGACGGTAAGTCTGTCTTAAAAGGCAAGGGCTCAGCCCCTGTAAGGGACAGAAACTATCGATCTTGAGTGCCGGAGAGGAAAGCGGAATTCCCAGTGTAGCGGTGAAATGCGTAGATATTGGGAAGAACACCAGTGGCGAAGGCGGCTTTCTGGACGGCAACTGACACTGAGGCTCG	Bacteria	Firmicutes	Negativicutes	Veillonellales	Veillonellaceae	Veillonellaceae [G-1]	NA	NA
CGGAATTATTGGGCGTAAAGGGCTCGTAGGCGGCTTGTCGCGTCTGCTGTGAAAACGCGGGGCTCAACTCCGCGCGTGCAGTGGGTACGGGCAGGCTGGAGTGCGGCAGGGGTGGCTGGAATTCCTGGTGTAGCGGTGGAATGCGCAGATATCAGGAAGAACACCGATGGCGAAGGCAGGCCACTGGGCCGTCACTGACGCTGAGGAGCG	Bacteria	Actinobacteria	Actinobacteria	Actinomycetales	Actinomycetaceae	Peptidiphaga	NA	NA
CGGAATAACTGGGCGTAAAGGGCACGCAGGCGGACTTTTAAGTGAGGTGTGAAATCCCCGGGCTTAACCTGGGAATTGCATTTCAGACTGGGAGTCTAGAGTACTTTAGGGAGGGGTAGAATTCCACGTGTAGCGGTGAAATGCGTAGAGATGTGGAGGAATACCGAAGGCGAAGGCAGCCCCTTGGGAATGTACTGACGCTCATGTGCG	Bacteria	Proteobacteria	Gammaproteobacteria	Pasteurellales	Pasteurellaceae	Aggregatibacter	NA	aphrophilus/granulomatis/haemolytica/simiae
CGGAATTATTGGGCGTAAAGGGCATGTAGGCGGCTATGTAAGCCTGATGTGAAATCCTGGGGCTTAACCCTAGAATAGCATTGGGTACTGTATAGCTTGAATTACGGAAGGGAAACTGGAATTCCAAGTGTAGGGGTGGAATCTGTAGATATTTGGAAGAACACCGGTGGCGAAGGCGGGTTTCTGGCCGATAATTGACGCTGAGATGCG	Bacteria	Spirochaetes	Spirochaetia	Spirochaetales	Spirochaetaceae	Treponema	sp.HMT231	vincentii
CGGAATTATTGGGCGTAAAGGGCATGTAGGCGGATGAGCAAGCTTGGTGTGAAATGCTACAGCTTAACTGTGGGACAGCATTGAGAACTGCACATCTTGAATTACTGAAGGGTAACTAGAATTCCACGTGTAGGGGTGAAATCTGTAGATATGTGGAAGAATACCAATGGCGAAGGCAAGTTACCGGCAGATAATTGACGCTGAGGTGCG	Bacteria	Spirochaetes	Spirochaetia	Spirochaetales	Spirochaetaceae	Treponema	lecithinolyticum	lecithinolyticum
CGGAATTATTGGGCGTAAAGGGCATGTAGGCGGATAGGCAAGCTTGGTGTGAAATGTTACAGCTTAACTGTGAGACAGCATTGAGAACTGCCGATCTTGAATTACTGAAGGGTAACCAGAATTCCACGTGTAGGGGTGAAATCTGTAGATATGTGGAAGAATACCAATGGCGAAGGCAGGTTACCGGCAGATAATTGACGCTGAGGTGCG	Bacteria	Spirochaetes	Spirochaetia	Spirochaetales	Spirochaetaceae	Treponema	maltophilum	maltophilum
CGGAATTATTGGGCATAAAGGGCATCTAGGCGGCCGGGTAAGTCCGGGGTGAAAACTGCTGGCTCAACCAGCAGCCTGCCTTGGAAACTACCCGGCTTGAGTGCTGGAGAGGTGGACGGAACTGCACGAGTAGAGGTGAAATTCGTAGATATGTGCAGGAATGCCGATGATGAAGATAGTTCACTGGACGGCAACTGACGCTGAAGTGCG	Bacteria	Fusobacteria	Fusobacteriia	Fusobacteriales	Leptotrichiaceae	Leptotrichia	NA	NA
CGGATTTACTGGGTGTAAAGGGAGCGTAGACGGCAAATAAAGTCTGAAGTGAAATCCCGCAGCTCAACTGCGGAGTTGCTTTGGAAACTTATAAGCTGGAGTGTCGGAGGGGTAAGCGGAATTCCCAGTGTAGCGGTGAAATGCGTAGATATTGGGAGGAACACCGGAGGCGAAGGCGGCTTACTGGAAGATAACTGACGTTGAGGCTCG	Bacteria	Firmicutes	Clostridia	Clostridiales	Lachnospiraceae [XIV]	Lachnospiraceae [G-3]	NA	NA
CGGATTTACTGGGTGTAAAGGGAGCGTAGACGGAATGGCAAGTCTGAAGTGAAATGCCCGGGCTCAACCCGGGAACTGCTTTGGAAACTGTCGATCTGGAGTGTTGGAGAGGTAAGTGGAATTCCTGGTGTAGCGGTGAAATGCGTAGAGATCAGGAAGAACACCGGAGGCGAAGGCGGCTTACTGGACAAAGACTGACGTTGAGGCTCG	Bacteria	Firmicutes	Clostridia	Clostridiales	Lachnospiraceae [XIV]	Oribacterium	NA	NA
CCGGAATTATTGGGTTTAAAGGGAGCGCAGGCGGGAGTATAAGTCAGCTGTTAAATATCAGGGCCCAACTCTGTTATGCAGTTGAAACTATATTTCTTGAGTACGCACAGGGATGGCGGAATTCAGGGTGTAGCGGTGAAATGCTTAGATATCCTGACGAACTCCGATCGCGAAGGCAGCCATCCGGGGCGTAACTGACGCTGAGGCTCG	Bacteria	Bacteroidetes	Bacteroidia	Bacteroidales	Prevotellaceae	Alloprevotella	NA	NA
CGGAATCATTGGGTTTAAAGGGTCTGTAGGCGGGCTGGTAAGTCAGAGGTGAAAGCGCTCAGCTCAACTGAGCAACTGCCTTTGAAACTGTTGGTCTTGAATGGTTGTGAAGTAGTTGGAATGTGTAGTGTAGCGGTGAAATGCTTAGATATTACACAGAACACCGATAGCGAAGGCATATTACTAACAATTAATTGACGCTGATGGACG	Bacteria	Bacteroidetes	Flavobacteriia	Flavobacteriales	Flavobacteriaceae	Capnocytophaga	sp.HMT336	ochracea
CCGGAATTATTGGGCGTAAAGGGTACGTAGGTGGCCTTTTAAGCGTAGGGTATAAGGCAATGGCTCAACCATTGTTCGCCCTATGAACTGGAAGGCTTGAGTGCAGGAGAGGAAAGCGGAATTCCTAGTGTAGCGGTGGAATGCATAGATATTAGGAGGAACATCAGCGGCGAAGGCGGCTTTCTGGACTGCAACTGACACTGAGGTACG	Bacteria	Firmicutes	Clostridia	Clostridiales	Peptostreptococcaceae [XI]	Peptostreptococcaceae [XI][G-9]	NA	brachy
CGGAATCATTGGGTTTAAAGGGTCTGTAGGCGGGCTAGTAAGTCAGAGGTGAAAGCGCTTAGCTCAACTAAGCAACTGCCTTTGAAACTGTTGGTCTTGAATGGTTGTGAAGTAGTTGGAATGTGTAGTGTAGCGGTGAAATGCTTAGATATTACACAGAACACCGATAGCGAAGGCATATTACTAACAATTAATTGACGCTGATGGACG	Bacteria	Bacteroidetes	Flavobacteriia	Flavobacteriales	Flavobacteriaceae	Capnocytophaga	NA	NA
CCGGATTTATTGGGCGTAAAGCGCGTCTAGGTGGTTATGTAAGTCTGATGTGAAAATGCAGAGCTCAACTCTGTATTGCGTTGGAAACTGTATAACTAGAGTACTGGAGAGGTAAGCGGAACTACAAGTGTAGAGGTGAAATTCGTAGATATTTGTAGGAATGCCGATGGGGAAGCCAGCTTACTGGACAGATACTGACGCTAAAGCGCG	Bacteria	Fusobacteria	Fusobacteriia	Fusobacteriales	Fusobacteriaceae	Fusobacterium	NA	NA
CGGATTTATTGGGTTTAAAGGGAGCGTAGGCCGTGGATTAAGCGTGTTGTGAAATGTAGACGCTCAACGTCTGAATTGCAGCGCGAACTGGTTCACTTGAGTATGCACAACGTAGGCGGAATTCGTCGTGTAGCGGTGAAATGCTTAGATATGACGAAGAACTCCGATTGCGAAGGCAGCTTACGGGAGCACAACTGACGCTGAAGCTCG	Bacteria	Bacteroidetes	Bacteroidia	Bacteroidales	Prevotellaceae	Prevotella	salivae	salivae
CGGAATTATTGGGCGTAAAGGGCTTGTAGGCGGTTGGTCGCGTCTGCCGTGAAATCCTCTGGCTTAACTGGGGGCGTGCGGTGGGTACGGGCTGACTTGAGTGCGGTAGGGGAGACTGGAACTCCTGGTGTAGCGGTGGAATGCGCAGATATCAGGAAGAACACCGGTGGCGAAGGCGGGTCTCTGGGCCGTTACTGACGCTGAGGAGCG	Bacteria	Actinobacteria	Actinobacteria	Actinomycetales	Actinomycetaceae	Actinomyces	odontolyticus	odontolyticus
CCGGAATTATTGGGTTTAAAGGGAGCGCAGGCGGGAGTATAAGTCAGCTGTTAAATATCAGGGCCCAACTCTGTTATGCAGTTGAAACTATATTTCTTGAGTACGCACAGGGATGGCGGAATTCAGGGTGTAGCGGTGAAATGCTTAGATATCCTGAAGAACTCCGATCGCGAAGGCAGCCATCCGGAGCGTAACTGACGCTGAGGCTCG	Bacteria	Bacteroidetes	Bacteroidia	Bacteroidales	Prevotellaceae	Alloprevotella	NA	NA
CCGGAATTATTGGGTTTAAAGGGAGCGCAGGCGGGAGTGTAAGTCAGCTGTTAAATATCAGGGCCCAACTCTGTTATGCAGTTGAAACTATATTTCTTGAGTACGCACAGGGATGGCGGAATTCAGGGTGTAGCGGTGAAATGCTTAGATATCCTGAAGAACTCCGATCGCGAAGGCAGCCATCCGGAGCGTAACTGACGCTGAGGCTCG	Bacteria	Bacteroidetes	Bacteroidia	Bacteroidales	Prevotellaceae	Alloprevotella	NA	NA
CCGGAATCATTGGGCGTAAAGGGAGCGCAGGCGGGCATATAAGTCTTTCTTAAAAGTTCGGGGCTCAACCCCGTGATGGGAAAGAAACTATATGTCTTGAGTACAGGAGAGGAAAGCGGAATTCCCAGTGTAGCGGTGAAATGCGTAGATATTGGGAGGAACACCAGTGGCGAAGGCGGCTTTCTGGACTGCAACTGACGCTGAGGCTCG	Bacteria	Firmicutes	Negativicutes	Selenomonadales	Selenomonadaceae	Selenomonas	sp.HMT937	dianae
CGGATTTATTGGGTTTAAAGGGAGCGTAGGCCGTGGATTAAGCGTGTTGTGAAATGCAGGTGCTCAACGTCTGCACTGCAGCGCGAACTGGTTCACTTGAGTGTGCACAACGCAGGCGGAATTCGTCGTGTAGCGGTGAAATGCTTAGATATGACGAAGAACTCCGATTGCGAAGGCAGCTTGCGGGAGCACAACTGACGCTGAAGCTCG	Bacteria	Bacteroidetes	Bacteroidia	Bacteroidales	Prevotellaceae	Prevotella	NA	NA
CGGATTTATTGGGTTTAAAGGGAGCGTAGGCCGTTTTTTAAGCGTGTTGTGAAATGTACCGGCTCAACCGGTGATGTGCAGCGCGAACTGGAAGACTTGAGTGCGTAGTAAGCAGGCGGAATTCGTGGTGTAGCGGTGAAATGCTTAGATATCACGAAGAACTCCGATAGCGCAGGCAGCTTGCTGCATCGCAACTGACGCTGATGCTCG	Bacteria	Bacteroidetes	Bacteroidia	Bacteroidales	Prevotellaceae	Prevotella	saccharolytica	saccharolytica
CCGGATTTATTGGGCGTAAAGGGAGCGCAGGCGGTCAGGAAAGTCTGGAGTAAAAGGCTATGGCTCAACCATAGTGTGCTCTGGAAACTGTCTGACTTGAGTGCAGAAGGGGAGAGTGGAATTCCATGTGTAGCGGTGAAATGCGTAGATATATGGAGGAACACCAGTGGCGAAAGCGGCTCTCTGGTCTGTCACTGACGCTGAGGCTCG	Bacteria	Firmicutes	Bacilli	Lactobacillales	Streptococcaceae	Streptococcus	mutans	mutans
CGGAATCATTGGGTTTAAAGGGTCTGTAGGCGGGCTATTAAGTCAGGGGTGAAATCTTACAGCTTAACTGTGAAATTGCCTTTGATACTGGTAGTCTTGAATATTTGTGAAGTTTTTGGAATGTGTAGTGTAGCGGTGAAATGCTTAGATATTACACAGAACACCGATTGCGAAGGCAGGAGACTAACAAATGATTGACGCTGAGAGACG	Bacteria	Bacteroidetes	Flavobacteriia	Flavobacteriales	Flavobacteriaceae	Capnocytophaga	NA	NA
CCGGAATCATTGGGCGTAAAGGGAGCGCAGGCGGGCATGTAAGTCTTTCTTAAAAGTTCGGGGCTCAACCCCGTGATGGGAAAGAAACTATGTGTCTTGAGTACAGGAGAGGAAAGCGGAATTCCCAGTGTAGCGGTGAAATGCGTAGATATTGGGAGGAACACCAGTGGCGAAGGCGGCTTTCTGGACTGCAACTGACGCTGAGGCTCG	Bacteria	Firmicutes	Negativicutes	Selenomonadales	Selenomonadaceae	Selenomonas	NA	NA
CGGAGTGACTGGGCGTAAAGAGTTGCGTAGGCGGTTTAATAAGTGAATAGTGAAACCTGGTGGCTCAACCATACAGACTATTATTCAAACTGTTAAACTCGAGAATGGTAGAGGTAACTGGAATTTCTTGTGTAGGAGTGAAATCCGTAGATATAAGAAGGAACACCGATGGCGTAGGCAGGTTACTGGGCCATTTCTGACGCTAAGGCACG	Bacteria	Saccharibacteria (TM7)	Saccharibacteria (TM7) [C-1]	Saccharibacteria (TM7) [O-1]	Saccharibacteria (TM7) [F-1]	Saccharibacteria (TM7) [G-1]	NA	NA
CGGATTTATTGGGTTTAAAGGGAGCGTAGGCCGGAGATTAAGTGTGTTGTGAAATGTAGACGCTCAACGTCTGACTTGCAGCGCATACTGGTTTCCTTGAGTACGCACAACGTTGGCGGAATTCGTCGTGTAGCGGTGAAATGCTTAGATATGACGAAGAACTCCGATTGCGAAGGCAGCTGACGGGAGCGCCACTGACGCTTAAGCTCG	Bacteria	Bacteroidetes	Bacteroidia	Bacteroidales	Prevotellaceae	Prevotella	veroralis	veroralis
CCGGAATTATTGGGCGTAAAGGGTGCGTAGGCGGCCTGTTAAGTAAGTGGTTAAATTGTTGGGCTCAACCCAATCCAGCCACTTAAACTGGCAGGCTAGAGTATTGGAGAGGCAAGTGGAATTCCATGTGTAGCGGTAAAATGCGTAGATATATGGAGGAACACCAGTGGCGAAGGCGGCTTGCTAGCCAAAGACTGACGCTCATGCACG	Bacteria	Firmicutes	Erysipelotrichia	Erysipelotrichales	Erysipelotrichaceae	Solobacterium	moorei	moorei
CGGATTTATTGGGCGTAAAGCGAGCGCAGGCGGTTCCTTAAGTCTGATGTGAAAGCCCCCGGCTCAACCGGGGAGGGTCATTGGAAACTGGGGAACTTGAGTGCAGAAGAGGAGAGTGGAATTCCATGTGTAGCGGTGAAATGCGTAGATATATGGAGGAACACCAGTGGCGAAGGCGACTCTCTGGTCTGTAACTGACGCTGAGGCTCG	Bacteria	Firmicutes	Bacilli	Lactobacillales	Carnobacteriaceae	Granulicatella	adiacens	adiacens/para-adiacens
CGGATTTATTGGGTTTAAAGGGAGCGTAGGCCGCGCCTTAAGCGTGTTGTGAAATCCGGGTGCTCAACATCCGGCTTGCAGCGCGAACTGGGGCGCTTGAGTGCGCAGAAAGTAGGCGGAATTCGTGGTGTAGCGGTGAAATGCTTAGATATCACGAGGAACTCCGATTGCGAAGGCAGCCTACTGTAGCGCTACTGACGCTGATGCTCG	Bacteria	Bacteroidetes	Bacteroidia	Bacteroidales	Prevotellaceae	Prevotella	NA	NA
CGGAATTATTGGGCATAAAGGGCATCTAGGCGGCCTAACAAGTCAGGGGTGAAAACCTGCGGCTCAACCGCAGGCCTGCCTTTGAAACTGTAAGGCTGGAGTACCGGAGAGGTGGACGGAACTGCACGAGTAGAGGTGAAATTCGTAGATATGTGCAGGAATGCCGATGATGAAGATAGTCCACTGGACGGAAACTGACGCTGAAGTGCG	Bacteria	Fusobacteria	Fusobacteriia	Fusobacteriales	Leptotrichiaceae	Leptotrichia	NA	NA
CCGGAATCATTGGGCGTAAAGGGAGCGCAGGCGGGCATGTAAGTCTTTCTTAAAAGTTCGGGGCTCAACCCCGTGATGGGAAAGAAACTACAAGTCTTGAGTACAGGAGAGGAAAGCGGAATTCCCAGTGTAGCGGTGAAATGCGTAGATATTGGGAGGAACACCAGTGGCGAAGGCGGCTTTCTGGACTGCAACTGACGCTGAGGCTCG	Bacteria	Firmicutes	Negativicutes	Selenomonadales	Selenomonadaceae	Selenomonas	NA	NA
CCGGAATTACTGGGCGTAAAGGGCACGCAGGCTGTGCTTCAAGTCAGCTGTAAAAGGATGCGGCTTAACCGTGTTATGCAGTTGAGACTGAGGTGCTGGAGTACCGGAGAGGCAAGTGGAATTCCCAGTGTAGCGGTGAAATGCGTAGATATTGGGAAGAACATCGGTGGCGAAGGCGACTTGCTGGACGGCAACTGACGCTGAGGTGCG	Bacteria	Synergistetes	Synergistia	Synergistales	Synergistaceae	Fretibacterium	NA	NA
CGGAATCATTGGGTTTAAAGGGTCTGTAGGCGGGCTATTAAGTCAGGGGTGAAAGGTTTCAGCTTAACTGAGAAATTGCCTTTGATACTGGTAGTCTTGAATATCTGTGAAGTTCTTGGAATGTGTAGTGTAGCGGTGAAATGCTTAGATATTACACAGAACACCGATTGCGGAGGCAGGGGACTAACAGATGATTGACGCTGAGAGACG	Bacteria	Bacteroidetes	Flavobacteriia	Flavobacteriales	Flavobacteriaceae	Capnocytophaga	sp.HMT863	granulosa
CGGAATTACTGGGCGTAAAGCGAGCGCAGACGGTTATTTAAGCAGGATGTGAAATCCCCGGGCTCAACCTGGGAACTGCGTTCTGAACTGGATAGCTAGAGTGTGTCAGAGGGGGGTAGAATTCCACGTGTAGCAGTGAAATGCGTAGAGATGTGGAGGAATACCGATGGCGAAGGCAGCCCCCTGGGATAACACTGACGTTCATGCTCG	Bacteria	Proteobacteria	Betaproteobacteria	Neisseriales	Neisseriaceae	Eikenella	corrodens	corrodens
CCGGAATTATTGGGTTTAAAGGGAGCGCAGGCGGGAGTATAAGTCAGCTGTTAAATATCAGAGCCCAACTCTGTTATGCAGTTGAAACTATATTTCTTGAGTACGCACAGGGATGGTGGAATTCAGGGTGTAGCGGTGAAATGCTTAGATATCCTGAAGAACTCCGATCGCGAAGGCAGCCATCCGGAGCGTAACTGACGCTGAGGCTCG	Bacteria	Bacteroidetes	Bacteroidia	Bacteroidales	Prevotellaceae	Alloprevotella	tannerae	tannerae
CGGAATTATTGGGCATAAAGGGCATCTAGGCGGCCTTTCAAGTCAGGGGTGAAAACCTGCGGCTCAACCGCAGGCCTGCCTTTGAAACTGATAGGCTGGAGTACCGGAGAGGTGGACGGAACTGCACGAGTAGAGGTGAAATTCGTAGATATGTGCAGGAATGCCGATGATGAAGATAGTTCACTGGACGGTAACTGACGCTGAAGTGCG	Bacteria	Fusobacteria	Fusobacteriia	Fusobacteriales	Leptotrichiaceae	Leptotrichia	NA	NA
CGGAGTGACTGGGCGTAAAGAGTTGCGTAGGCGGTTGTATAAGTGAATAGTGAAATCTGGTGGCTCAACCATACAGGCTATTGTTCAAACTGTACAACTTGAGAGTGGTAGAGGTCACTGGAATTTCTTGTGTAGGAGTGAAATCCGTAGATATAAGAAGGAACACCGATGGCGTAGGCAGGTGACTGGACCATTTCTGACGCTAAGGCACG	Bacteria	Saccharibacteria (TM7)	Saccharibacteria (TM7) [C-1]	Saccharibacteria (TM7) [O-1]	Saccharibacteria (TM7) [F-1]	Saccharibacteria (TM7) [G-1]	NA	NA
CGGAGTGACTGGGCGTAAAGAGTTGCGTAGGCGGTTTAGTAAGTGAATAGTGAAACCTGGTGGCTCAACCATACAGACTATTATTCAAACTGTTAAACTCGAGAGTGGTAGAGGTAACTGGAATTTCTAGTGTAGGAGTGAAATCCGTAGATATTAGAAGGAACACCAATGGCGTAGGCAGGTTACTGGACCATTTCTGACGCTAAGGCACG	Bacteria	Saccharibacteria (TM7)	Saccharibacteria (TM7) [C-1]	Saccharibacteria (TM7) [O-1]	Saccharibacteria (TM7) [F-1]	Saccharibacteria (TM7) [G-1]	NA	NA
CGGATTTATTGGGTGTAAAGGGTGCGTAGGCGGGAAAATAAGTCAGTATGTGAAATCCCTCGGCTCAACTGAGGAACTGCAACTGAAACTATTTTTCTTGAGTGTTGAAGGGGAAAGTGGAATTCCTAGTGTAGCGGTGAAATGCGTAGAGATTAGGAGGAACACCAGTGGCGAAGGCGACTTTCTGGGCAACAACTGACGCTGAGGCACG	Bacteria	Firmicutes	Clostridia	Clostridiales	Ruminococcaceae	Ruminococcaceae [G-1]	NA	NA
CGGATTTATTGGGCGTAAAGCGAGCGCAGACGGTTTATTAAGTCTGATGTGAAAGCCCGGAGCTCAACTCCGGAATGGCATTGGAAACTGGTTAACTTGAGTGCAGTAGAGGTAAGTGGAACTCCATGTGTAGCGGTGGAATGCGTAGATATATGGAAGAACACCAGTGGCGAAGGCGGCTTACTGGACTGCAACTGACGTTGAGGCTCG	Bacteria	Firmicutes	Bacilli	Lactobacillales	Lactobacillaceae	Lactobacillus	NA	citreum/mesenteroides/pseudomesenteroides/suionicum
CCGGAATTATTGGGCGTAAAGGGAGCGCAGGCGGGCGAGTAAGTCTTTCTTAAAAGTGCGGGGCTCAACCCCGTGAGGGGAGAGAAACTACTCATCTTGAGTGCAGGAGAGGAAAGCGGAATTCCTAGTGTAGCGGTGAAATGCGTAGATATTAGGAAGAACACCAGTGGCGAAGGCGGCTTTCTGGACTGTAACTGACGCTGAGGCTCG	Bacteria	Firmicutes	Negativicutes	Selenomonadales	Selenomonadaceae	Mitsuokella	NA	NA
CGGAATTATTGGGCGTAAAGGGCATGTAGGCGGCTATGTAAGCCTGATGTGAAATCCTGGGGCTTAACCCTAGAATAGCATTGGGTACTGTGTAGCTTGAATTACGGAAGGGAAACTGGAATTCCAAGTGTAGGGGTGGAATCTGTAGATATTTGGAAGAACACCGGTGGCGAAGGCGGGTTTCTGGCCGATAATTGACGCTGAGATGCG	Bacteria	Spirochaetes	Spirochaetia	Spirochaetales	Spirochaetaceae	Treponema	sp.HMT237	medium
CGGATTTACTGGGCGTAAAGTGTCCGTAGTCTGAATTGTAAGTCTGTTTTCAAATCCTACGACTCAATCGTAGAAAGGGAGTGGATACTGCAATTCTGGAAGTATCTGGGGGTTAGTGGAATTTCCGGTGGAGCGGTGAAATGCGTTGATATCGGAAGGAACGCCGAAAGCGAAAGCAGCTAACTACAGAATACTTGACGATGAGGGACG	Bacteria	Absconditabacteria (SR1)	Absconditabacteria (SR1) [C-1]	Absconditabacteria (SR1) [O-1]	Absconditabacteria (SR1) [F-1]	Absconditabacteria (SR1) [G-1]	NA	NA
CGGAATTACTGGGCGTAAAGCGAGCGCAGACGGTTACTTAAGCAGGATGTGAAATCCCCGGGCTTAACCTGGGAACTGCGTTCTGAACTGGGTAGCTAGAGTATGTCAGAGGGGGGTAGAATTCCACGTGTAGCAGTGAAATGCGTAGAGATGTGGAGGAATACCGATGGCGAAGGCAGCCCCCTGGGATGATACTGACGTTCATGCTCG	Bacteria	Proteobacteria	Betaproteobacteria	Neisseriales	Neisseriaceae	Kingella	NA	NA
CGGAATTATTGGGCATAAAGGGCATCTAGGCGGCCAGATAAGTCTGGGGTGAAAACTTGCGGCTCAACCGCAAGCCTGCCCTGGAAACTATGTGGCTAGAGTACTGGAGAGGTGGACGGAACTGCACGAGTAGAGGTGAAATTCGTAGATATGTGCAGGAATGCCGATGATGAAGATAGTTCACTGGACGGTAACTGACGCTGAAGTGCG	Bacteria	Fusobacteria	Fusobacteriia	Fusobacteriales	Leptotrichiaceae	Leptotrichia	NA	NA
CCGGATTTATTGGGCGTAAAGCGCGTCTAGGTGGTTATGTAAGTCTGATGTGAAAATGCAGGGCTCAACTCTGTATTGCGTTGGAAACTGTATAACTAGAGTACTGGAAAGGTAAGCGGAACTACAAGTGTAGAGGTGAAATTCGTAGATATTTGTAGGAATGCCGATGGGGAAGCCAGCTTACTGGACAGATACTGACGCTAAAGCGCG	Bacteria	Fusobacteria	Fusobacteriia	Fusobacteriales	Fusobacteriaceae	Fusobacterium	NA	NA
CGGAGTGACTGGGCGTAAAGAGTTGCGTAGGTGGTTGTATAAGTGAATAGTGAAATCTGGTGGCTCAACCATACAGGCTATTATTCAAACTGTACAACTCGAGAATGGTAGAGGTCACTGGAATTTCTTGTGTAGGAGTGAAATCCGTAGATATAAGAAGGAACACCGATGGCGTAGGCAGGTGACTGGACCATTTCTGACACTAAGGCACG	Bacteria	Saccharibacteria (TM7)	Saccharibacteria (TM7) [C-1]	Saccharibacteria (TM7) [O-1]	Saccharibacteria (TM7) [F-1]	Saccharibacteria (TM7) [G-1]	NA	NA
CCGGAATCATTGGGCGTAAAGGGAGCGCAGGCGGGCGTGTAAGTCTTTCTTAAAAGTGCGGGGCTCAACCCCGTGATGGGAAAGAAACTACATGTCTTGAGTACAGGAGAGGAAAGCGGAATTCCCAGTGTAGCGGTGAAATGCGTAGATATTGGGAGGAACACCAGTGGCGAAGGCGGCTTTCTGGACTGCAACTGACGCTGAGGCTCG	Bacteria	Firmicutes	Negativicutes	Selenomonadales	Selenomonadaceae	Selenomonas	NA	NA
CGGAATTATTGGGCATAAAGGGCATCTAGGCGGATATACAAGTCAGGGGTGAAAACTTAGGGCTCAACTCAAAGCTTGCCTTTGAAACTGTATATCTAGAGTGCTGGAGAGGTGGACGGAACTACACGAGTAGAGGTGAAATTCGTAGATATGTGTAGGAATGCCGATGATGAAGATAGTCCACTGGACAGCAACTGACGCTGAAGTGCG	Bacteria	Fusobacteria	Fusobacteriia	Fusobacteriales	Leptotrichiaceae	Leptotrichia	NA	NA
CCGGAATTACTGGGCGTAAAGGGTGCGTAGGCGGCTAGTTAAGTCGAGGTTAAAAGGCAGTAGCTCAACTACTGTTGGGCCTTGAAACTAATTAGCTTGAGTATAGGAGAGGAAAGTGGAATTCCCGGTGTAGCGGTGAAATGCGTAGATATCGGGAGGAATACCGGTGGCGAAGGCGACTTTCTGGACTATAACTGACGCTGAGGCACG	Bacteria	Firmicutes	Clostridia	Clostridiales	Peptostreptococcaceae [XI]	Peptostreptococcaceae [XI][G-7]	NA	yurii
CGGAATTATTGGGCATAAAGGGCATCTAGGCGGCCAGACAAGTCTGGGGTGAAAACTTGCGGCTCAACCGCAAGCCTGCCCTGGAAACTGTTTGGCTAGAGTGCTGGAGAGGTGGACGGAACTGCACGAGTAGAGGTGAAATTCGTAGATATGTGCAGGAATGCCGATGATGAAGATAGTTCACTGGACGGCAACTGACGCTGAAGTGCG	Bacteria	Fusobacteria	Fusobacteriia	Fusobacteriales	Leptotrichiaceae	Leptotrichia	sp.HMT225	massiliensis
CGGATTTATTGGGTTTAAAGGGTGCGTAGGTGGACTATTAAGTCAGTGGTGAAAGTTTGTCGCTCAACGATAAAATTGCCGTTGAAACTGGTGGTCTTGAGTATGGATGAAGTAGGCGGAATGCGTGGTGTAGCGGTGAAATGCATAGAGATCACGCAGAACTCCGATTGCGAAGGCAGCTTACTAAGGCATAACTGACACTGAAGCACG	Bacteria	Bacteroidetes	Bacteroidia	Bacteroidales	Porphyromonadaceae	Tannerella	NA	NA
CCGGATTTACTGGGCGTAAAGGGTGCGTAGGTGGTCCTTCAAGTCGGTGGTTAAAGGCTACGGCTCAACCGTAGTAAGCCGCCGAAACTGGAGGACTTGAGTGCAGGAGAGGAAAGTGGAATTCCCAGTGTAGCGGTGAAATGCGTAGATATTGGGAGGAACACCAGTAGCGAAGGCGGCTTTCTGGACTGCAACTGACACTGAGGCACG	Bacteria	Firmicutes	Clostridia	Clostridiales	Peptostreptococcaceae [XI]	Peptostreptococcus	stomatis	stomatis
CGGATTTATTGGGTTTAAAGGGAGTGTAGGCGGTCTGTTAAGCGTGTTGTGAAATTTAGGTGCTCAACATTTAACTTGCAGCGCGAACTGTCAGACTTGAGTACACGCAGCGCAGGCGGAATTCATGGTGTAGCGGTGAAATGCTTAGATATCATGAGGAACTCCGATCGCGAAAGCAGCCTGCGGGAGTGTTACTGACGCTTAAGCTCG	Bacteria	Bacteroidetes	Bacteroidia	Bacteroidales	Prevotellaceae	Prevotella	NA	NA
CGGAATTATTGGGCGTAAAGGGCATGCAGGCGGGACGCCAAGCTTGATGAGAAATACCGGGGCTCAACTCCGGAGCTATATTGAGAACTGGCGAGCTAGAGTTGCCGAAGGGTATCCGGAATTCCGCGTGAAGGGGTGAAATCTGTAGATATGCGGAAGAACACCGATGGCGAAGGCAGGATACCGGCGGACGACTGACGCTGAGGTGCG	Bacteria	Spirochaetes	Spirochaetia	Spirochaetales	Spirochaetaceae	Treponema	NA	NA
CGGATTTACTGGGCGTAAAGTGTCCGTAGTCTGAATTGTAAGTCTGTTTTCAAATCCTACGACTCAATCGTAGAAAGGGAATGGATACTGCAATTCTGGAAGTATCTAGGGGTTAGTGGAATTTCCGGTGGAGCGGTGAAATGCGTTGATATCGGAAGGAACGCCGAAAGCGAAAGCAGCTAACTATAGAATACTTGACGATGAGGGACG	Bacteria	Absconditabacteria (SR1)	Absconditabacteria (SR1) [C-1]	Absconditabacteria (SR1) [O-1]	Absconditabacteria (SR1) [F-1]	Absconditabacteria (SR1) [G-1]	NA	NA
CGGAATAACTGGGCGTAAAGGGCACGTAGGCGGACCTTTAAGTGAGGTGTGAAATCCCCGGGCTTAACCTGGGAATTGCATTTCATACTGGGGGTCTGGAGTACTTTAGGGAGGGGTAGAATTCCACGTGTAGCGGTGAAATGCGTAGAGATGTGGAGGAATACCGAAGGCGAAGGCAGCCCCTTGGGGATGTACTGACGCTGATGTGCG	Bacteria	Proteobacteria	Gammaproteobacteria	Pasteurellales	Pasteurellaceae	Aggregatibacter	actinomycetemcomitans	actinomycetemcomitans
CGGATTTATTGGGTGTAAAGGGTGCGTAGACGGAAATGCAAGTTAGTTGTGAAATACCTCGGCTTAACTGAGGAACTGCAACTAAAACTATATTTCTTGAGTATCGGAGGGGTTTGTGGAATTCCTAGTGTAGCGGTGAAATGCGTAGATATTAGGAAGAACACCGGTGGCGAAGGCGACAAACTGGACGATAACTGACGTTGAGGCACG	Bacteria	Firmicutes	Clostridia	Clostridiales	Ruminococcaceae	Ruminococcaceae [G-2]	NA	NA
CGGATTTACTGGGTGTAAAGGGAGCGTAGACGGCGAATAAAGTCTGAAGTGAAATCCCGCAGCTCAACTGCGGAGTTGCTTTGGAAACTTATAAGCTGGAGTGTCGGAGGGGTAAGCGGAATTCCCAGTGTAGCGGTGAAATGCGTAGATATTGGGAGGAACACCGGAGGCGAAGGCGGCTTACTGGAAGATAACTGACGTTGAGGCTCG	Bacteria	Firmicutes	Clostridia	Clostridiales	Lachnospiraceae [XIV]	Lachnospiraceae [G-3]	NA	NA
CGGATTTACTGGGTGTAAAGGGAGCGTAGACGGCATATAAAGTCTGAAGTGAAAACCCGCAGCTCAACTGCGGAGTTGCTTTGGAAACTTATAAGCTGGAGTGTCGGAGGGGTAAGCGGAATTCCCAGTGTAGCGGTGAAATGCGTAGATATTGGGAGGAACACCGGAGGCGAAGGCGGCTTACTGGAAGATAACTGACGTTGAGGCTCG	Bacteria	Firmicutes	Clostridia	Clostridiales	Lachnospiraceae [XIV]	Lachnospiraceae [G-3]	NA	NA
CCGGATTTATTGGGCGTAAAGCGCGTCTAGGTGGTTATATAAGTCTGATGTGAAAATGCAGGGCTCAACTCTGTATTGCGTTGGAAACTGTATAACTAGAGTACTGGGGAGGTAAGCGGAACTACAAGTGTAGAGGTGAAATTCGTAGATATTTGTAGGAATGCCGATGGGGAAGCCAGCTTACTGGACAGATACTGACGCTGAAGCGCG	Bacteria	Fusobacteria	Fusobacteriia	Fusobacteriales	Fusobacteriaceae	Fusobacterium	NA	NA
CGGAATTACTGGGCGTAAAGCGTGCGCAGGCGGTTTCGTAAGACCGATGTGAAATCCCCGGGCTCAACCTGGGAACTGCATTGGTGACTGCGAAACTGGAGTGCGGCAGAGGGAGATGGAATTCCGCGTGTAGCAGTGAAATGCGTAGATATGCGGAGGAACACCGATGGCGAAGGCAGTCTCCTGGGCCTGCACTGACGCTCATGCACG	Bacteria	Proteobacteria	Betaproteobacteria	Burkholderiales	Comamonadaceae	Ottowia	NA	NA
CGGAATTACTGGGCGTAAAGCGAGCGCAGACGGTTACTTAAGCAGGATGTGAAATCCCCGGGCTTAACCTGGGAACTGCGTTCTGAACTGGGTAGCTAGAGTATGTCAGAGGGGGGTAGAATTCCACGTGTAGCAGTGAAATGCGTAGAGATGTGGAGGAATACCGATGGCGAAGGCAGCCCCCTGGGATAATACTGACGTTCATGCTCG	Bacteria	Proteobacteria	Betaproteobacteria	Neisseriales	Neisseriaceae	Kingella	NA	elongata
CGGAATTATTGGGCGTAAAGGGCTTGTAGGCGGCTGGTCGCGTCTGCCGTGAAATCCTCTGGCTCAGCTGGGGGCGTGCGGTGGGTACGGGCTGGCTTGAGTGCGGTAGGGGAGACTGGAACTCCTGGTGTAGCGGTGGAATGCGCAGATATCAGGAGGAACACCGGTGGCGAAGGCGGGTCTCTGGGCCGTTACTGACGCTGAGGAGCG	Bacteria	Actinobacteria	Actinobacteria	Actinomycetales	Actinomycetaceae	Actinomyces	massiliensis	massiliensis
CGGATTTATTGGGCGTAAAGGGAGTGTAGGCGGTCTTTTAAGTCTGATGTGAAAGCCCACGGCTCAACCGTGGAGGGTCATTGGAAACTGGGAGACTTGAGTGCAGAAGAGGAGAGCGGAATTCCATGTGTAGCGGTGAAATGCGTAGATATATGGAGGAACACCAGTGGCGAAGGCGGCTCTCTGGTCTGTAACTGACGCTGAGGCTCG	Bacteria	Firmicutes	Bacilli	Lactobacillales	Aerococcaceae	Abiotrophia	defectiva	defectiva
CCGGAATTATTGGGCGTAAAGAGTGCGTAGGTGGCATCTTAAGCGCAGGGTTTAAGGCAATGGCTCAACCATTGTTCGCCTTGCGAACTGGGGTGCTTGAGTGCAGGAGGGGAAAGTGGAATTCCTAGTGTAGCGGTGAAATGCGTAGATATTAGGAGGAACACCAGTGGCGAAGGCGACTTTCTGGACTGTTACTGACACTGAGGCACG	Bacteria	Firmicutes	Clostridia	Clostridiales	Peptostreptococcaceae [XI]	Peptostreptococcaceae [XI][G-1]	NA	infirmum
CCGGAATCATTGGGCGTAAAGGGAGCGCAGGCGGGCGTGTAAGTCTTTCTTAAAAGTTCGGGGCTCAACCCCGTGATGGGAAAGAAACTACAAGTCTTGAGTACAGGAGAGGAAAGCGGAATTCCCAGTGTAGCGGTGAAATGCGTAGATATTGGGAGGAACACCAGTGGCGAAGGCGGCTTTCTGGACTGCAACTGACGCTGAGGCTCG	Bacteria	Firmicutes	Negativicutes	Selenomonadales	Selenomonadaceae	Selenomonas	NA	NA
CGGATTTATTGGGTTTAAAGGGAGCGTAGGCTGGATATTAAGTGTGTTGTGAAATGTAGACGCTCAACGTCTGACTTGCAGCGCATACTGGTTTCCTTGAGTACGCACAACGTTGGCGGAATTCGTCGTGTAGCGGTGAAATGCTTAGATATGACGAAGAACTCCGATTGCGAAGGCAGCTGACGGGAGCGCAACTGACGCTTAAGCTCG	Bacteria	Bacteroidetes	Bacteroidia	Bacteroidales	Prevotellaceae	Prevotella	sp.HMT314	melaninogenica
CGGAATAACTGGGCGTAAAGGGCACGCAGGCGGACTTTTAAGTGAGGTGTGAAATCCCCGGGCTTAACCTGGGAATTGCATTTCAGACTGGGAGTCTAGAGTACTTTAGGGAGGGGTGGAATTCCACGTGTAGCGGTGAAATGCGTAGAGATGTGGAGGAATACCGAAGGCGAAGGCAGCCCCTTGGGAATGTACTGACGCTCATGTGCG	Bacteria	Proteobacteria	Gammaproteobacteria	Pasteurellales	Pasteurellaceae	Aggregatibacter	NA	NA
CCGGAATTATTGGGCGTAAAGCGTTCGTAGGCTGTTTATTAAGTCTGGAGTCAAATCCCAGGGCTCAACCCTGGCTCGCTTTGGATACTGGTAAACTAGAGTTGGATAGAGGTAAGCGGAATTCCATGTGAAGCGGTGAAATGCGTAGATATATGGAAGAACACCAAAGGCGAAGGCAGCTTACTGGGTTTATACTGACGCTGAGGAACG	Bacteria	Firmicutes	Mollicutes	Mycoplasmatales	Mycoplasmataceae	Mycoplasma	salivarium	salivarium
CGGATTTATTGGGTTTAAAGGGAGCGTAGGCTGGAGATTAAGTGTGTTGTGAAATGTAGACGCTCAACGTCTGACTTGCAGCGCATACTGGTTTCCTTGAGTACGCACAACGTTGGCGGAATTCGTCGTGTAGCGGTGAAATGCTTAGATATGACGAAGAACTCCGATTGCGAAGGCAGCTGACGGGAGCGCAACTGACGCTGAAGCTCG	Bacteria	Bacteroidetes	Bacteroidia	Bacteroidales	Prevotellaceae	Prevotella	histicola	histicola
CGGAGTGACTGGGCGTAAAGAGTTGCGTAGGCGGTTTAATAAGTGAATAGTGAAACCTGGTGGCTCAACCATACAGACTATTATTCAAACTGTTAAACTCGAGAATGGTAGAGGTAACTGGAATTTCTTGTGTAGGAGTGAAATCCGTAGATATAAGAAGGAACACCAATGGCGTAGGCAGGTTACTGGGCCATTTCTGACGCTAAGGCACG	Bacteria	Saccharibacteria (TM7)	Saccharibacteria (TM7) [C-1]	Saccharibacteria (TM7) [O-1]	Saccharibacteria (TM7) [F-1]	Saccharibacteria (TM7) [G-1]	NA	NA
CGGAATTATTGGGCGTAAAGGGCATGCAGGCGGGTCGCCAAGCTTGGTAAGAAATACCGGGGCTCAACTCCGGAGCTATATTGAGAACTGGCGAGCTAGAGTTGCCGAAGGGTATCCGGAATTCCGTGTGAAGGGGTGAAATCTGTAGATATGCGGAAGAACACCGATGGCGAAGGCAGGATACCGGCGGACGACTGACGCTGAGGTGCG	Bacteria	Spirochaetes	Spirochaetia	Spirochaetales	Spirochaetaceae	Treponema	socranskii	socranskii
CGGATTTATTGGGTTTAAAGGGAGCGTAGGCCGTGGATTAAGCGTGTTGTGAAATGCAGGTGCTCAACGTCTGCACTGCAGCGCGAACTGGTCCACTAGAGTGTGCGCAACGCAGGCGGAATTCGTCGTGTAGCGGTGAAATGCTTAGATATGACGAAGAACTCCGATTGCGAAGGCAGCCTGCGGGAGCACAACTGACGCTGAAGCTCG	Bacteria	Bacteroidetes	Bacteroidia	Bacteroidales	Prevotellaceae	Prevotella	NA	NA
CCGGATTTATTGGGCGTAAAGCGCGTCTAGGTGGTTATATAAGTCTGATGTGAAAATGCAGGGCTCAACTCTGTATTGCGTTGGAAACTGTATAACTAGAGTACTGGAGAGGTAAGCGGAACTACAAGTGTAGAGGTGAAATTCGTAGATATTTGTAGGAATGCCGATGGGGAAGCCAGCTTACTGGACAGATACTGACGCTAAAGCGCG	Bacteria	Fusobacteria	Fusobacteriia	Fusobacteriales	Fusobacteriaceae	Fusobacterium	NA	nucleatum
CGGAATTATTGGGCGTAAAGCGCGCGCAGGTGGTTTCTTAAGTCTGATGTGAAAGCCCACGGCTCAACCGTGGAGGGTCATTGGAAACTGGGAGACTTGAGTGCAGAAGAGGAAAGTGGAATTCCATGTGTAGCGGTGAAATGCGTAGAGATATGGAGGAACACCAGTGGCGAAGGCGACTTTCTGGTCTGTAACTGACACTGAGGCGCG	Bacteria	Firmicutes	Bacilli	Bacillales	Bacillaceae	Bacillus	NA	acidiproducens/albus/altitudinis/amyloliquefaciens/anthracis/aryabhattai/bingmayongensis/bombysepticus/cereus/coagulans/cytotoxicus/drentensis/firmus/gaemokensis/licheniformis/luti/manliponensis/megaterium/meqaterium/mobilis/mycoides/nealsonii/nitratireducens/oryzaecorticis/pacificus/paralicheniformis/paramycoides/paranthracis/phage/pneumoniae/proteolyticus/pseudomycoides/pumilus/salmalaya/samani…
CGGATTTACTGGGTGTAAAGGGAGCGCAGACGGCCAAGCAAGTCTGAAGTGAAATGCATGGGCTCAACCCATGAATTGCTTTGGAAACTGTTAGGCTTGAGTGTCGGAGGGGTAAGCGGAATTCCTAGTGTAGCGGTGAAATGCGTAGATATTAGGAGGAACACCGGAGGCGAAGGCGGCTTACTGGACGACAACTGACGTTGAGGCTCG	Bacteria	Firmicutes	Clostridia	Clostridiales	Lachnospiraceae [XIV]	Lachnoanaerobaculum	NA	NA
CGGAATCACTGGGCGTAAAGGGCGCGCAGGCGGTAAATTAAGTCAGGTGTGAAAGTTCGGGGCTCAACCCCGTGATTGCACCTGATACTGATAAACTAGAGTGTTGGAGAGGTAAGTGGAATTCCTAGTGTAGCGGTGGAATGCGTAGATATTAGGAGGAACACCAGTGGCGAAGGCGACTTACTGGCCAATAACTGACGCTGAGGCGCG	Bacteria	Firmicutes	Clostridia	Clostridiales	Peptococcaceae	Peptococcus	NA	NA
CCGGATTTATTGGGCGTAAAGCGCGTCTAGGTGGTTATATAAGTCTGATGTGAAAATGCAGGGCTCAACTCTGTATTGCGTTGGAAACTGTGTAACTAGAGTACTGGAGAGGTAAGCGGAACTACAAGTGTAGAGGTGAAATTCGTAGATATTTGTAGGAATGCCGATGGGGAAGCCAGCTTACTGGATAGATACTGACGCTGAAGCGCG	Bacteria	Fusobacteria	Fusobacteriia	Fusobacteriales	Fusobacteriaceae	Fusobacterium	NA	NA
CGGAGTGACTGGGCGTAAAGAGTTGCGTAGGCGGTTGTATAAGTGAATAGTGAAATCTGGTGGCTCAACCATACAGGCTATTGTTCAAACTGTACAACTCGAGAGTGGTAGAGGTCACTGGAATTTCTTGTGTAGGAGTGAAATCCGTAGATATAAGAAGGAACACCGATGGCGTAGGCAGGTGACTGGACCATTTCTGACGCTAAGGCACG	Bacteria	Saccharibacteria (TM7)	Saccharibacteria (TM7) [C-1]	Saccharibacteria (TM7) [O-1]	Saccharibacteria (TM7) [F-1]	Saccharibacteria (TM7) [G-1]	NA	NA
CCGGAATTATTGGGCGTAAAGCGCGCGCAGGCGGTTTCTTAAGTCCATCTTAAAAGCGTGGGGCTCAACCCCATGAGGGGATGGAAACTGGGAAGCTGGAGTATCGGAGAGGAAAGTGGAATTCCTAGTGTAGCGGTGAAATGCGTAGAGATTAGGAAGAACACCGGTGGCGAAGGCGACTTTCTAGACGAAAACTGACGCTGAGGCGCG	Bacteria	Firmicutes	Negativicutes	Veillonellales	Veillonellaceae	Dialister	pneumosintes	pneumosintes
CGGATTCACTGGGCGTAAAGGGTGCGCAGGTGGCCAAGTGTGTCAGGTGTGAAATCCCGGGGCTCAACCCCGGAACTGCGCCTGAAACTGCTTGGCTAGAGCATTGGAGAGGGAAGTGGAATTCACGGTGTAGCAGTGAAATGCGTAGATATCGTGAGGAACACCAGAGGCGAAGGCGACTTCCTGGACAATTGCTGACACTCAGGCACG	Bacteria	Firmicutes	NA	NA	NA	NA	NA	NA
CGGAATTATTGGGCGTAAAGGGCATGCAGGCGGGTCGCCAAGCTTGGTAAGAAATACCGGGGCTCAACTCCGGAGCTATATTGAGAACTGGCGAGCTGGAGTTGCCGAAGGGTATCCGGAATTCCGCGTGAAGGGGTGAAATCTGTAGATATGCGGAAGAACACCGATGGCGAAGGCAGGATACCGGCGGACGACTGACGCTGAGGTGCG	Bacteria	Spirochaetes	Spirochaetia	Spirochaetales	Spirochaetaceae	Treponema	socranskii	socranskii
CGGATTCACTGGGCGTAAAGGGTGCGCAGGTGGCCAAGTGTGTCAGGTGTGAAATCCCGGAGCTTAACTCCGGAACTGCGCCTGAAACTGCATGGCTAGAGCATTGGAGAGGGAAGTGGAATTCACGGTGTAGCAGTGAAATGCGTAGATATCGTGAGGAACACCAGAGGCGAAGGCGACTTCCTGGACAATTGCTGACACTCAGGCACG	Bacteria	Firmicutes	NA	NA	NA	NA	NA	NA
CGGAATCACTGGGCGTAAAGGACGCGTAGGCGGATTATCAAGTCTCTTGTGAAATCTAACGGCTTAACCGTTAAACTGCTTGGGAAACTGATAATCTAGAGTAGGGGAGAGGCAGATGGAATTCTTGGTGTAGGGGTAAAATCCGTAGATATCAAGAAGAATACCTATTGCGAAGGCGATCTGCTGGAACTTAACTGACGCTAATGCGTG	Bacteria	Proteobacteria	Epsilonproteobacteria	Campylobacterales	Campylobacteraceae	Campylobacter	NA	NA
CCGGAATAACTGGGCGTAAAGGGTGCGCAGGTGGTTTAACAAGTTAGTGGTGAAAGGCATAGGCTCAACCAATGTAAGCCATTAAAACTGTTTAACTTGAGTGCAGGAGAGGAAAGTGGAATTCCTAGTGTAGCGGTGAAATGCGTAGATATTAGGAGGAATACCAGTGGCGAAGGCGACTTTCTGGACTGCAACTGACACTGAGGCACG	Bacteria	Firmicutes	Clostridia	Clostridiales	Peptostreptococcaceae [XI]	Filifactor	alocis	alocis
CCGGATTTATTGGGTTTAAAGGGAGCGTAGATGGTTTTTTAAGTCAGCTGTCAAATGTATGGGCTCAACCCTTATTATCAGTTGAAACTGTAAGACTTGAGTGCGGTGTGGGTACATGGAATTCGTGGTGTAGCGGTGAAATGCATAGATATCACGAAGAACTCCGAAAGCGTAGGCATTGTACCATAGCGCCACTGACATTGATGCTCG	Bacteria	Bacteroidetes	Bacteroidia	Bacteroidales	Bacteroidaceae	Bacteroidaceae [G-1]	NA	abscessus
CGGAATAACTGGGTGTAAAGGGTTTGTAGGTTGATGGTTAAGTCAGATATGAAAGACCGAAGCTTAACTTCGAGTTAGTATTTGAAACTGGCTATCTAGAATCAGGGAGAGGTAAGCGGAATTCTAAGTGTAGGGGTGCAATCCGTAGATACTTAGAGGAACACCAAAAGCGAAGGCAGCTTACTGGAACTGAATTGACACTGAAAAACG	Bacteria	Gracilibacteria (GN02)	Gracilibacteria (GN02) [C-1]	Gracilibacteria (GN02) [O-1]	Gracilibacteria (GN02) [F-1]	Gracilibacteria (GN02) [G-1]	NA	NA
CCGGAATCATTGGGCGTAAAGGGAGCGCAGGCGGGCGTGTAAGTCTTTCTTAAAAGTTCGGGGCTCAACCCCGTGATGGGAAAGAAACTACATGTCTTGAGTACAGGAGAGGAAAGCGGAATTCCCAGTGTAGCGGTGAAATGCGTAGATATTGGGAGGAACACCAGTGGCGAAGGCGGCTTTCTGGACTGCAACTGACGCTGAGGCTCG	Bacteria	Firmicutes	Negativicutes	Selenomonadales	Selenomonadaceae	Selenomonas	NA	NA
CGGAATCATTGGGTTTAAAGGGTCTGTAGGCGGGCTGGTAAGTCAGAGGTGAAAGCGCTCAGCTCAACTGAGCAACTGCCTTTGAAACTGTTGGTCTTGAATGGTTGTGAAGTAGTTGGAATGTGTAGTGTAGCGGTGAAATGCTTAGATATTACACAGAACACCGATAGCGAAGGCATATTACTAACAATTGATTGACGCTGATGGACG	Bacteria	Bacteroidetes	Flavobacteriia	Flavobacteriales	Flavobacteriaceae	Capnocytophaga	NA	ochracea
CCGGATTTATTGGGTTTAAAGGGAGCGTAGGCGGATTATTAAGTCAGTGGTGAAAGACGGTGGCTCAACCATCGTTAGCCATTGAAACTGGTAGTCTTGAGTGCAGACAGGGATGCTGGAACTCGTGGTGTAGCGGTGAAATGCTTAGATATCACGATGAACTCCGATCGCGAAGGCAGGTGTCCGGGCTGCAACTGACGCTGAGGCTCG	Bacteria	Bacteroidetes	Bacteroidia	Bacteroidales	Prevotellaceae	Alloprevotella	NA	NA
CGGATTTATTGGGTTTAAAGGGAGCGTAGGCTGGAGATTAAGTGTGTTGTGAAATGTAGACGCTCAACGTCTGAATTGCAGCGCATACTGGTTTCCTTGAGTACGCACAACGTTGGCGGAATTCGTCGTGTAGCGGTGAAATGCTTAGATATGACGAAGAACTCCGATTGCGAAGGCAGCTGACGGGAGCGCAACTGACGCTTAAGCTCG	Bacteria	Bacteroidetes	Bacteroidia	Bacteroidales	Prevotellaceae	Prevotella	melaninogenica	melaninogenica
CCGGATTTATTGGGCGTAAAGCGCGTCTAGGTGGTTATGTAAGTCTGATGTGAAAATGCAGAGCTCAACTCTGTATTGCGTTGGAAACTGTGTAACTAGAGTACTGGAGAGGTAAGCGGAACTACAAGTGTAGAGGTGAAATTCGTAGATATTTGTAGGAATGCCGATGGGGAAGCCAGCTTACTGGACAGATACTGACGCTGAAGCGCG	Bacteria	Fusobacteria	Fusobacteriia	Fusobacteriales	Fusobacteriaceae	Fusobacterium	NA	NA
CGGAATTACTGGGCGTAAAGCGCACGCAGGCGGCTTTTTAAGTCGGATGTGAAAGCCCCGGGCTCAACCTGGGAATTGCATTCGATACTGGAAAGCTAGAGTATGTGAGAGGGGGGTAGAATTCCAAGTGTAGCGGTGAAATGCGTAGAGATTTGGAGGAATACCAGTGGCGAAGGCGGCCCCCTGGCACACTACTGACGCTCAGGTGCG	Bacteria	Proteobacteria	NA	NA	NA	NA	NA	NA
CGGATTTATTGGGTTTAAAGGGAGCGTAGGCCGTAGATTAAGCGTGTTGTGAAATGTAGATGCTCAACATCTGACTTGCAGCGCGAACTGGTTTACTAGAGTGTGCACAACGTAGGCGGAATTCGTCGTGTAGCGGTGAAATGCTTAGATATGACGAAGAACTCCGATTGCGAAGGCAGCTTACGGGAGCACAACTGACGCTGAAGCTCG	Bacteria	Bacteroidetes	Bacteroidia	Bacteroidales	Prevotellaceae	Prevotella	NA	NA
CGGAATTACTGGGCGTAAAGCGAGCGCAGACGGTTGCTTAAGCAGGATGTGAAATCCCCGGGCTCAACCTGGGAACTGCGTTCTGAACTGGGTAGCTAGAGTATGTCAGAGGGGGGTAGAATTCCACGTGTAGCAGTGAAATGCGTAGAGATGTGGAGGAATACCGATGGCGAAGGCAGCCCCCTGGGATAATACTGACGTTCATGCTCG	Bacteria	Proteobacteria	Betaproteobacteria	Neisseriales	Neisseriaceae	Kingella	NA	NA
CGGAATTATTGGGCGTAAAGGGCTTGTAGGCGGCTGGTCGCGTCTGCCGTGAAATCCTCTGGCTCAACTGGGGGCGTGCGGTGGGTACGGGCTGGCTTGAGTGCGGTAGGGGAGGCTGGAACTCCTGGTGTAGCGGTGGAATGCGCAGATATCAGGAAGAACACCGGTGGCGAAGGCGGGTCTCTGGGCCGTTACTGACGCTGAGGAGCG	Bacteria	Actinobacteria	Actinobacteria	Actinomycetales	Actinomycetaceae	Actinomyces	sp.HMT178	georgiae/pacaensis
CCGGATTTATTGGGTTTAAAGGGAGCGTAGGCGGATTGTTAAGTCAGCGGTTAAAGGGTGTGGCTCAACCATGCATTGCCGTTGAAACTGGCGATCTTGAGTGCAGACAGGGATGCCGGAATTCGTGGTGTAGCGGTGAAATGCTTAGATATCACGAAGAACTCCGATCGCGAAGGCAGGTGTCCGGGCTGCAACTGACGCTGAGGCTCG	Bacteria	Bacteroidetes	Bacteroidia	Bacteroidales	Prevotellaceae	Alloprevotella	NA	NA
CGGAATTATTGGGCGTAAAGGGCATGTAGGCGGTTATGTAAGCCTGATGTGAAATCCTGGGGCTTAACCCTAGAATAGCATTGGGTACTGTGTAACTTGAATTACGGAAGGGAAACTGGAATTCCAAGTGTAGGGGTGGAATCTGTAGATATTTGGAAGAACACCGGTGGCGAAGGCGGGTTTCTGGCCGATAATTGACGCTGAGATGCG	Bacteria	Spirochaetes	Spirochaetia	Spirochaetales	Spirochaetaceae	Treponema	medium	medium
CGGAGTGACTGGGCGTAAAGAGTTGCGTAGGCGGTAAGTCAAGTGAATAGTGAAACCTGGTGGCTCAACCATACAGACTATTATTCAAACTGGCTTACTCGAGAATGGTAGAGGTAACTGGAATTTCTTGTGTAGGAGTGAAATCCGTAGATATAAGAAGGAACACCAATGGCGTAGGCAGGTTACTGGGCCATTTCTGACGCTAAGGCACG	Bacteria	Saccharibacteria (TM7)	Saccharibacteria (TM7) [C-1]	Saccharibacteria (TM7) [O-1]	Saccharibacteria (TM7) [F-1]	Saccharibacteria (TM7) [G-1]	NA	NA
CGGAATTACTGGGCGTAAAGCGAGCGCAGACGGTTACTTAAGCAGGATGTGAAATCCCCGGGCTTAACCTGGGAACTGCGTTCTGAACTGGGTGGCTAGAGTATGTCAGAGGGGGGTAGAATTCCACGTGTAGCAGTGAAATGCGTAGAGATGTGGAGGAATACCGATGGCGAAGGCAGCCCCCTGGGATAATACTGACGTTCATGCTCG	Bacteria	Proteobacteria	Betaproteobacteria	Neisseriales	Neisseriaceae	Neisseria	NA	NA
CGGAATTACTGGGCGTAAAGCGGGCGCAGACGGTTACTTAAGCAGGATGTGAAATCCCCGGGCTCAACCTGGGAATTGCGTTCTGAACTGGGTGGCTAGAGTGTGTCAGAGGGGGGTAGAATTCCACGTGTAGCAGTGAAATGCGTAGAGATGTGGAGGAATACCGATGGCGAAGGCAGCCCCCTGGGATGGCACTGACGTTCATGCCCG	Bacteria	Proteobacteria	Betaproteobacteria	Neisseriales	Neisseriaceae	Neisseria	oralis	oralis
CGGATTTATTGGGCGTAAAGCGAGCGCAGGCGGTTTCTTAAGTCTGATGTGAAAGCCCCCGGCTCAACCGGGGAGGGTCATTGGAAACTGGGAGACTTGAGTGCAGAAGAGGAGAGTGGAATTCCATGTGTAGCGGTGAAATGCGTAGATATATGGAGGAACACCAGTGGCGAAGGCGGCTCTCTGGTCTGTAACTGACGCTGAGGCTCG	Bacteria	Firmicutes	Bacilli	Lactobacillales	Enterococcaceae	Enterococcus	NA	azikeevi/canintestini/canis/casseliflavus/dispar/durans/faecalis/faecium/flavescens/gallinarum/hirae/lactis/malodoratus/mundtii/olivae/pernyi/plantarum/raffinosus/ratti/rivorum/saccharolyticus/saigonensis/thailandicus/villorum
CGGATTTATTGGGTTTAAAGGGTGCGTAGGCTGTCGGTTAAGTCAGCGGTGAAATCAGCACGCTTAACGTGTTGTTTGCCGTTGAAACTGTCCGTCTTGAATTCGCTCGTCGTGGGAGGAATGTGTGGTGTAGCGGTGAAATGCATAGATATCACACAGAACACCGATTGCGAAGGCATCTCACGAGAGCGTTATTGACGCTGATGCACG	Bacteria	Bacteroidetes	Bacteroidetes [C-1]	Bacteroidetes [O-1]	Bacteroidetes [F-1]	Bacteroidetes [G-3]	NA	NA
CGGATTTATTGGGTTTAAAGGGAGCGTAGGCCGGAGATTAAGTGTGTTGTGAAATGTAGACGCTCAACGTCTGACTTGCAGCGCATACTGGTTTCCTTGAGTACGCACAACGTTGGCGGAATTCGTCGTGTAGCGGTGAAATGCTTAGATATGACGAAGAACTCCGATTGCGAAGGCAGCTGACGGGAGCGCAACTGACGCTTAAGCTCG	Bacteria	Bacteroidetes	Bacteroidia	Bacteroidales	Prevotellaceae	Prevotella	sp.HMT313	jejuni/melaninogenica/scopos/veroralis
CGGATTTACTGGGTGTAAAGGGAGCGTAGACGGCAAATAAAGTCTGAAGTGAAAACCCGCAGCTCAACTGCGGAGTTGCTTTGGAAACTTATAAGCTGGAGTGTCGGAGGGGTAAGCGGAATTCCCAGTGTAGCGGTGAAATGCGTAGATATTGGGAGGAACACCGGAGGCGAAGGCGGCTTACTGGAAGATAACTGACGTTGAGGCTCG	Bacteria	Firmicutes	Clostridia	Clostridiales	Lachnospiraceae [XIV]	Lachnospiraceae [G-3]	NA	NA
CGGATTTATTGGGTTTAAAGGGAGCGTAGGCTGAATATTAAGCGTGTTGTGAAATGTAGTTGCTCAACATCTGCACTGCAGCGCGAACTGGTATTCTTGAGTGTGCGCGACGTAGGCGGAATTCGTGGTGTAGCGGTGAAATGCTTAGATATCACGAAGAACTCCGATTGCGAAGGCAGCTTACGAGAGCACAACTGACGCTTAAGCTCG	Bacteria	Bacteroidetes	Bacteroidia	Bacteroidales	Prevotellaceae	Prevotella	micans	micans
CGGATTTATTGGGTTTAAAGGGAGCGTAGGCCGTGGATTAAGCGTGTTGTGAAATGTAGACGCTCAACGTCTGACTTGCAGCGCGAACTGGTCCACTTGAGTGTGCGCAACGCAGGCGGAATTCGTCGTGTAGCGGTGAAATGCTTAGATATGACGAAGAACCCCGATTGCGAAGGCAGCTTGCGGGAGCACGACTGACGCTGAAGCTCG	Bacteria	Bacteroidetes	Bacteroidia	Bacteroidales	Prevotellaceae	Prevotella	NA	NA
CCGGATTTATTGGGCGTAAAGCGCGTCTAGGTGGTTATGTAAGTCTGATGTGAAAATGCAGGGCTCAACTCTGTATTGCGTTGGAAACTGTGTAACTAGAGTACTGGAGAGGTAAGTGGAACTACAAGTGTAGAGGTGAAATTCGTAGATATTTGTAGGAATGCCGATGGGGAAGCCAGCTTACTGGACAGATACTGACGCTGAAGCGCG	Bacteria	Fusobacteria	Fusobacteriia	Fusobacteriales	Fusobacteriaceae	Fusobacterium	NA	NA
CCGGATTTATTGGGCGTAAAGCGCGTCTAGGTGGTTATGTAAGTCTGATGTGAAAATGCAGGGCTCAACTTTGTATTGCGTTGGAAACTGTATAACTAGAGTACTGGAGAGGTAAGCGGAACTACAAGTGTAGAGGTGAAATTCGTAGATATTTGTAGGAATGCCGATGGGGAAGCCAGCTTACTGGACAGATACTGACGCTAAAGCGCG	Bacteria	Fusobacteria	Fusobacteriia	Fusobacteriales	Fusobacteriaceae	Fusobacterium	NA	NA
CGGATTTACTGGGTTTAAAGGGTGCGCAGGCGGACTCTTAAGTCAGCGGTGAAATGTCTGGGCTTACCCTAGGAATTGCCGTTGATACTGGGAGTCTTGGATAAGCATAAGGACGGCGGAATGCGTAGTGTAGCGGTGAAATGCTTAGATATTACGTAGAAGACCAATTGCGAAGGCAGCTGTCTGGGTCTTTATCGACGCTCAAGCACG	Bacteria	Bacteroidetes	Bacteroidetes [C-1]	Bacteroidetes [O-1]	Bacteroidetes [F-1]	Bacteroidetes [G-5]	NA	NA
CCGGAATTATTGGGCGTAAAGGGAGCGCAGGCGGACATATCAGTCCATCTTAAAAGTGCGGGGCTCAACCCCGTGAGGGGATGGAAACTGTATGCCTTGAGTGCAGGAGAGGAAAGCGGAATTCCCAGTGTAGCGGTGAAATGCGTAGATATTGGGAGGAACACCAGTGGCGAAGGCGGCTTTCTGGACTGTAACTGACGCTGAGGCTCG	Bacteria	Firmicutes	Negativicutes	Selenomonadales	Selenomonadaceae	Selenomonas	NA	NA
CGGAGTGACTGGGCGTAAAGAGTTGCGTAGGCGGTTGTATAAGTGAATAGTGAAATCTGGTGGCTCAACCATACAGGCTATTATTCAAACTGTACAACTCGAGAGTGGTAGAGGTCACTGGAATTTCTTGTGTAGGAGTGAAATCCGTAGATATAAGAAGGAACACCGATGGCGTAGGCAGGTGACTGGACCATTTCTGACGCTAAGGCACG	Bacteria	Saccharibacteria (TM7)	Saccharibacteria (TM7) [C-1]	Saccharibacteria (TM7) [O-1]	Saccharibacteria (TM7) [F-1]	Saccharibacteria (TM7) [G-1]	NA	NA
CGGAATTATTGGGCATAAAGGGCATCTAGGCGGCCCTGTAAGTCTAGGGTGAAAACCTGCGGCTCAACCGCAGGCCTGCCCCGGAAACTACAGGGCTAGAGTGCCGGAGAGGTGGACGGAACTGCACGAGTAGAGGTGAAATTCGTAGATATGTGCAGGAATGCCGATGATGAAGATAGTTCACTGGACGGCAACTGACGCTGAAGTGCG	Bacteria	Fusobacteria	Fusobacteriia	Fusobacteriales	Leptotrichiaceae	Leptotrichia	NA	NA
CGGAATCACTGGGCGTAAAGGGCGCGCAGGCGGGCTGTCAAGTCAGATGTGAAATCCCACGGCTTAACTGTGGACGTGCATTTGAAACTGGCAGTCTTGAGTACCAGAGGGGAATGTGGAATTCCCGGTGTAGAGGTGAAATTCGTAGATATCGGGAGGAATACCGGTGGCGAAGGCGACATTCTGGCTGGATACTGACGCTGAGGCGCG	Bacteria	Proteobacteria	Deltaproteobacteria	Desulfobacterales	Desulfobulbaceae	Desulfobulbus	NA	NA
CGGAATCATTGGGTTTAAAGGGTCTGTAGGCGGGCTTGTAAGTCAGAGGTGAAAGCGCTCAGCTCAACTGAGCAACTGCCTTTGAAACTGTTGGTCTTGAATGGTTGTGAAGTAGTTGGAATGTGTAGTGTAGCGGTGAAATGCTTAGATATTACACAGAACACCGATAGCGAAGGCATATTACTAACAATTAATTGACGCTGATAGACG	Bacteria	Bacteroidetes	Flavobacteriia	Flavobacteriales	Flavobacteriaceae	Capnocytophaga	NA	NA
CCGGAATGATTGGGCGTAAAGGGAGCGCAGGTGGGACGGTAAGTCCTTCTTAAAAGCGTGGGGCTCAGCCCCATGAAGGGAAGGAAACTATTGATCTTGAGTGCCGGAGAGGAAAGCGGAATTCCCAGTGTAGCGGTGAAATGCGTAGATATTGGGAAGAACACCAGTGGCGAAGGCGGCTTTCTGGACGGCAACTGACACTGAGGCTCG	Bacteria	Firmicutes	Negativicutes	Veillonellales	Veillonellaceae	Veillonellaceae [G-1]	NA	NA
CCGGAATTATTGGGCGTAAAGGGAGCGCAGGCGGGCATATAAGTCCATCTTAAAAGTGCGGGGCTCAACCCCGTGAGGGGATGGAAACTGTATGTCTTGAGTGCAGGAGAGGAAAGCGGAATTCCCAGTGTAGCGGTGAAATGCGTAGATATTGGGAGGAACACCAGTGGCGAAGGCGGCTTTCTGGACTGTAACTGACGCTGAGGCTCG	Bacteria	Firmicutes	Negativicutes	Selenomonadales	Selenomonadaceae	Selenomonas	NA	NA
CCGGAATCATTGGGCGTAAAGGGAGCGCAGGCGGGCAAGTAAGTCTTTCTTAAAAGTTCGGGGCTCAACCCCGTGATGGGAAAGAAACTACATGTCTTGAGTACAGGAGAGGAAAGCGGAATTCCCAGTGTAGCGGTGAAATGCGTAGATATTGGGAGGAACACCAGTGGCGAAGGCGGCTTTCTGGACTGCAACTGACGCTGAGGCTCG	Bacteria	Firmicutes	Negativicutes	Selenomonadales	Selenomonadaceae	Selenomonas	infelix	infelix
CGGAATTATTGGGCGTAAAGGGCATGTAGGCGGTTAGGTAAGCCTGATGTGAAATCTACGAGCTTAACTCGTAAACTGCATTGGGTACTGCTTGACTTGAATCACGGAGGGGAAACCGGAATTCCAAGTGTAGGGGTGGAATCTGTAGATATTTGGAAGAACACCGGTGGCGAAGGCGGGTTTCTGGCCGATGATTGACGCTGAGATGCG	Bacteria	Spirochaetes	Spirochaetia	Spirochaetales	Spirochaetaceae	Treponema	NA	NA
CGGAATCACTGGGCGTAAAGGACGCGTAGGCGGATTATCAAGTCCCTTGTGAAATCTAACGGCTTAACCGTTAAACTGCTTGGGAAACTGATAATCTAGAGTAAGGGAGAGGCAGATGGAATTCTTGGTGTAGGGGTAAAATCCGTAGAGATCAAGAAGAATACCCATTGCGAAGGCGATCTGCTGGAACTTAACTGACGCTAATGCGTG	Bacteria	Proteobacteria	Epsilonproteobacteria	Campylobacterales	Campylobacteraceae	Campylobacter	NA	NA
CGGAATTACTGGGCGTAAAGCGCACGCAGGCGGCTTTTTAAGTCGGATGTGAAAGCCCCGGGCTCAACCTGGGAATTGCATCCGATACTGGAAAGCTAGAGTATGTGAGAGGGGGGTAGAATTCCAAGTGTAGCGGTGAAATGCGTAGAGATTTGGAGGAATACCAGTGGCGAAGGCGGCCCCCTGGCACACTACTGACGCTCAGGTGCG	Bacteria	Proteobacteria	Gammaproteobacteria	Pasteurellales	Pasteurellaceae	Aggregatibacter	NA	NA
CGGATTTATTGGGTTTAAAGGGAGCGTAGGCCGTGGATTAAGCGTGTTGTGAAATGCAGGTGCTCAACGTCTGCACTGCAGCGCGAACTGGTCCACTAGAGTGTGCACAACGCAGGCGGAATTCGTCGTGTAGCGGTGAAATGCTTAGATATGACGAAGAACTCCGATTGCGAAGGCAGCTTGCGGGAGCACAACTGACGCTGAAGCTCG	Bacteria	Bacteroidetes	Bacteroidia	Bacteroidales	Prevotellaceae	Prevotella	NA	NA
CCGGATTTATTGGGCGTAAAGCGAGCGCAGGCGGTTAGATAAGTCTGAAGTTAAAGGCAGTGGCTCAACCATTGTAGGCTTTGGAAACTGTTTAACTTGAGTGCAGAAGGGGAGAGTGGAATTCCATGTGTAGCGGTGAAATGCGTAGATATATGGAGGAACACCGGTGGCGAAAGCGGCTCTCTGGTCTGTAACTGACGCTGAGGCTCG	Bacteria	Firmicutes	Bacilli	Lactobacillales	Streptococcaceae	Streptococcus	intermedius	anginosus/intermedius
CCGGATTTATTGGGCGTAAAGCGCGTCTAGGTGGTTATGTAAGTCTGATGTGAAAATGCAGGGCTCAACTCTGTATTGCGTTGGAAACTGTATAACTAGAGTACTGGAGAGGTAAGCGGAACTACAAGTGTAGAGGTGAAATTCGTAGATATTTGTAGGAATGCCGATGGGGAAGCCAGCTTACTAGACAGATACTGACGCTAAAGCGCG	Bacteria	Fusobacteria	Fusobacteriia	Fusobacteriales	Fusobacteriaceae	Fusobacterium	NA	NA
CCGGATTTATTGGGCGTAAAGTGCGTCTAGGTGGTTATGTAAGTCTGATGTGAAAATGCAGGGCTCAACTCTGTATTGCGTTGGAAACTGTGTAACTAGAGTACTGGAGAGGTAAGCGGAACTACAAGTGTAGAGGTGAAATTCGTAGATATTTGTAGGAATGCCGATGGGGAAGCCAGCTTACTGGACAGATACTGACGCTGAAGCGCG	Bacteria	Fusobacteria	Fusobacteriia	Fusobacteriales	Fusobacteriaceae	Fusobacterium	NA	NA
CGGAATTATTGGGCATAAAGGGCATCTAGGCGGCCAGGCAAGTCTGGGGTGAAAACCTGCGGCTCAACCGCAGGCCTGCCCTGGAAACTGCGTGGCTAGAGTGCTGGAGAGGTGGACGGAACTGCACGAGTAGAGGTGAAATTCGTAGATATGTGCAGGAATGCCGATGATGAAGATAGTTCACTGGACGGCAACTGACGCTGAAGTGCG	Bacteria	Fusobacteria	Fusobacteriia	Fusobacteriales	Leptotrichiaceae	Leptotrichia	NA	NA
CGGAATTACTGGGCGTAAAGCGCGCGTAGGTGGTTCAGTCAGTCAGATGTGAAAGCCCCGGGCTTAACCTGGGAATTGCACCTGATACTGCTGAGCTAGAGTACAGTAGAGGGGAGTGGAATTTCCTGTGTAGCGGTGAAATGCGTAGATATAGGAAGGAACACCAGTGGCGAAGGCGACTCTCTGGACTGATACTGACACTGAGGTGCG	Bacteria	Proteobacteria	Gammaproteobacteria	Pseudomonadales	Pseudomonadaceae	Pseudomonas	NA	lacisaponensis
CGGAATCACTGGGCGTAAAGGACGCGTAGGCGGATTATCAAGTCTCTTGTGAAATCCAATGGCTTAACCATTGAACTGCTTGAGAAACTGATAATCTAGAGTGAGGGAGAGGCAGATGGAATTGGTGGTGTAGGGGTAAAATCCGTAGAGATCACCAGGAATACCCATTGCGAAGGCGATCTGCTGGAACTCAACTGACGCTAATGCGTG	Bacteria	Proteobacteria	Epsilonproteobacteria	Campylobacterales	Campylobacteraceae	Campylobacter	curvus	curvus
CGGAGTGACTGGGCGTAAAGAGTTGCGTAGGCGGTTTAATAAGTGAATAGTGAAACCTGGTGGCTCAACCATACAGACTATTATTCAAACTGTTAAACTCGAGAATGGTAGAGGTAACTGGAATTTCTAGTGTAGGAGTGAAATCCGTAGATATTAGAAGGAACACCGATGGCGTAGGCAGGTTACTGGGCCATTTCTGACGCTAAGGCACG	Bacteria	Saccharibacteria (TM7)	Saccharibacteria (TM7) [C-1]	Saccharibacteria (TM7) [O-1]	Saccharibacteria (TM7) [F-1]	Saccharibacteria (TM7) [G-1]	NA	NA
CGGATTTACTGGGTGTAAAGGGAGCGCAGACGGCAATGCAAGTCTGAAGTGAAAGGCGTGGGCTCAACCCATGAACTGCTTTGGAAACTGTATAGCTTGAGTGTCGGAGGGGTAAGCGGAATTCCTAGTGTAGCGGTGAAATGCGTAGATATTAGGAGGAACACCGGAGGCGAAGGCGGCTTACTGGACGACAACTGACGTTGAGGCTCG	Bacteria	Firmicutes	Clostridia	Clostridiales	Lachnospiraceae [XIV]	Lachnoanaerobaculum	umeaense	cf.
CGGATTTACTGGGTGTAAAGGGAGCGCAGACGGCAGTGCAAGTCTGAAGTGAAAGGCGTGGGCTCAACCCATGAACTGCTTTGGAAACTGTATAGCTTGAGTGTCGGAGGGGTAAGCGGAATTCCTAGTGTAGCGGTGAAATGCGTAGATATTAGGAGGAACACCGGAGGCGAAGGCGGCTTACTGGACGACAACTGACGTTGAGGCTCG	Bacteria	Firmicutes	Clostridia	Clostridiales	Lachnospiraceae [XIV]	Lachnoanaerobaculum	NA	NA
CGGATTTATTGGGCGTAAAGAGCTTGTAGGCGGTTTGTCGCGTCGGGAGTGAAAACTTGGGGCTTAACCCTGAGCTTGCTTTCGATACGGGCTGACTTGAGGGAGGTAGGGGAGAATGGAATTCCTGGTGGAGCGGTGGAATGCGCAGATATCAGGAGGAACACCGGTGGCGAAGGCGGTTCTCTGGACCTTTCCTGACGCTGAGAAGCGA	Bacteria	Actinobacteria	Actinobacteria	Propionibacteriales	Propionibacteriaceae	Pseudopropionibacterium	propionicum	propionicum
CCGGATTCATTGGGCGTAAAGCGCTCGTAGGCGGTCTGTTAGGTCGGGAGTTAAATCCGGAGGCTCAACCTCCGCCCGCTCCCGATACCGGCAGACTTGAGTTTGGTAGGGGAAGGTGGAATTCCTAGTGTAGCGGTGGAATGCGCAGATATTAGGAAGAACACCAGTGGCGAAGGCGGCCTTCTGGGCCATAACTGACGCTGAGGAGCG	Bacteria	Actinobacteria	Coriobacteriia	Coriobacteriales	Coriobacteriaceae	Atopobium	rimae	rimae
CGGAATTATTGGGCGTAAAGGGCATGTAGGCGGTTATGTAAGCCTGGTGTGAAATCCTGGGGCTTAACCCTAGAATAGCATTGGGTACTGTGTAACTTGAATTACGGAAGGGAAACTGGAATTCCAAGTGTAGGGGTGGAATCTGTAGATATTTGGAAGAACACCGGTGGCGAAGGCGGGTTTCTGGCCGATAATTGACGCTGAGATGCG	Bacteria	Spirochaetes	Spirochaetia	Spirochaetales	Spirochaetaceae	Treponema	NA	NA
CGGAATTATTGGGCGTAAAGGGCTTGTAGGCGGCCGGCCGCGTCCGTCGTGAAATCCTCCGGCTCAACCGGGGGCTTGCGGTGGGTACGGGTCGGCTGGAGTGCGGCAGGGGAGGCTGGAACTCCTGGTGTAGCGGTGGAATGCGCAGATATCAGGAGGAACACCGGTGGCGAAGGCGGGTCTCTGGGCCGTTACTGACGCTGAGGAGCG	Bacteria	Actinobacteria	Actinobacteria	Actinomycetales	Actinomycetaceae	Actinomyces	NA	NA
CGGAATTATTGGGCGTAAAGGGCATGTAGGCGGTTATGTAAGCCTGATGTGAAATCCTAGAGCTTAACTCTAGAATAGCATTGGGTACTGTATAACTTGAATTACGGAAGGGAAACTGGAATTCCAAGTGTAGGGGTGGAATCTGTAGATATTTGGAAGAACACCGGTGGCGAAGGCGGGTTTCTGGCCGATAATTGACGCTGAGATGCG	Bacteria	Spirochaetes	Spirochaetia	Spirochaetales	Spirochaetaceae	Treponema	NA	NA
CCGGATTTATTGGGTTTAAAGGGAGCGTAGGCGGACTGTTAAGTCAGCGGTTAAAGAGTGTGGCTCAACCATACGATGCCGTTGAAACTGGTGGTCTTGAGTGCACACAGGGATGCTGGAACTCGTGGTGTAGCGGTGAAATGCTTAGATATCACGATGAACTCCGATCGCGAAGGCAGGTGTCCGGGGTGTAACTGACGCTGAGGCTCG	Bacteria	Bacteroidetes	Bacteroidia	Bacteroidales	Prevotellaceae	Alloprevotella	NA	NA
CGGAGTGACTGGGCGTAAAGAGTTGCGTAGGCGGTTTGTTAAGTGAATAGTGAAATCTGGTGGCTCAACCATTCAGTCTATTATTCAAACTGGCAAACTCGAGAGTGGTAGAGGTCACTGGAATTTCTTGTGTAGGAGTGAAATCCGTAGATATAAGAAGGAACACCGATGGCGTAGGCAGGTGACTGGACCATTTCTGACGCTAAGGCACG	Bacteria	Saccharibacteria (TM7)	Saccharibacteria (TM7) [C-1]	Saccharibacteria (TM7) [O-1]	Saccharibacteria (TM7) [F-1]	Saccharibacteria (TM7) [G-1]	NA	NA
CGGAATTACTGGGCGTAAAGCGCACGCAGGCGGTTTGTTAAGTCAGATGTGAAATCCCCGGGCTCAACCTGGGAACTGCATCTGATACTGGCAAGCTTGAGTCTCGTAGAGGGGGGTAGAATTCCAGGTGTAGCGGTGAAATGCGTAGAGATCTGGAGGAATACCGGTGGCGAAGGCGGCCCCCTGGACGAAGACTGACGCTCAGGTGCG	Bacteria	Proteobacteria	Gammaproteobacteria	Enterobacterales	Enterobacteriaceae	Escherichia	NA	albertii/boydii/coli/dysenteriae/enterica/fergusonii/flexneri/marmotae/sonnei
CGGAATCACTGGGCGTAAAGCGCACGTAGGCGGCTTGGTAAGTCAGGGGTGAAATCCCACAGCCCAACTGTGGAACTGCCTTTGATACTGCCAGGCTTGAGTACCGGAGAGGGTGGCGGAATTCCAGGTGTAGGAGTGAAATCCGTAGATATCTGGAGGAACACCGGTGGCGAAGGCGGCCACCTGGACGGTAACTGACGCTGAGGTGCG	Bacteria	Proteobacteria	Deltaproteobacteria	Desulfovibrionales	Desulfovibrionaceae	Desulfovibrio	NA	wadsworthia
CGGAATTATTGGGCGTAAAGGGCATGTAGGCGGTTGTATAAGCCTGATGTGAAATCCTGAGGCTTAACCTCAGAATAGCATTGGGTACTGTATAGCTTGAATTACGGAAGGGAAACTGGAATTCCAAGTGTAGGGGTGGAATCTGTAGATATTTGGAAGAACACCGGTGGCGAAGGCGGGTTTCTGGCCGATAATTGACGCTGAGATGCG	Bacteria	Spirochaetes	Spirochaetia	Spirochaetales	Spirochaetaceae	Treponema	NA	NA
CGGAATTATTGGGCGTAAAGGGCTTGTAGGCGGCCGGCCGCGTCCGTCGTGAAATCCTTCGGCTCAACCGGGGGCTTGCGGTGGGTACGGGTCGGCTGGAGTGCGGTAGGGGAGGCTGGAACTCCTGGTGTAGCGGTGGAATGCGCAGATATCAGGAGGAACACCGGTGGCGAAGGCGGGTCTCTGGGCCGTTACTGACGCTGAGGAGCG	Bacteria	Actinobacteria	Actinobacteria	Actinomycetales	Actinomycetaceae	Actinomyces	NA	NA
CCGGAATTATTGGGCGTAAAGCGTTCGTAGGCTGTTTATTAAGTCTGGAGTCAAATCCCAGGGCTCAACCCTGGCTCGCTTTGGATACTGGTAAACTAGAGTTGGATAGAGGTAAGCGGAATTCCATGTGAAGCGGTGAAATGCGTAGATATATGGAAGAACACCAAAGGCGAAGGCAGCTTACTGGGTCTATACTGACGCTGAGGGACG	Bacteria	Firmicutes	Mollicutes	Mycoplasmatales	Mycoplasmataceae	Mycoplasma	faucium	falconis
CGGAATTATTGGGCGTAAAGGGCATGTAGGCGGTTATGTAAGCCTGATGTGAAATCCTGGGGCTTAACCCTAGAATAGCATTGGGTACTGTATAGCTTGAATTACGGAAGGGAAACTGGAATTCCAAGTGTAGGGGTGGAATCTGTAGATATTTGGAAGAACACCGGTGGCGAAGGCGGGTTTCTGGCCGATAATTGACGCTGAGATGCG	Bacteria	Spirochaetes	Spirochaetia	Spirochaetales	Spirochaetaceae	Treponema	NA	NA
CGGATTTATTGGGTTTAAAGGGAGCGTAGGCCGTGGATTAAGCGTGTTGTGAAATGCAGGTGCTCAACGTCTGCACTGCAGCGCGAACTGGTCCACTTGAGTGTGCGCAACGCAGGCGGAATTCATCGTGTAGCGGTGAAATGCTTAGATATGACGAAGAACTCCGATTGCGAAGGCAGCTTGCGGGAGCACAACTGACGCTGAAGCTCG	Bacteria	Bacteroidetes	Bacteroidia	Bacteroidales	Prevotellaceae	Prevotella	NA	NA
CGGATTTATTGGGTTTAAAGGGAGCGTAGGCCGTGGATTAAGCGTGTTGTGAAATGTAGACGCTCAACGTCTGAATTGCAGCGCGAACTGGTTCACTTGAGTATGCGCAACGTAGGCGGAATTCGTCGTGTAGCGGTGAAATGCTTAGATATGACGAAGAACTCCGATTGCGAAGGCAGCTTACGGGAGCACAACTGACGCTGAAGCTCG	Bacteria	Bacteroidetes	Bacteroidia	Bacteroidales	Prevotellaceae	Prevotella	salivae	salivae
CGGATTTATTGGGCGTAAAGCGAGTGCAGGCGGTTCAATAAGTCTGATGTGAAAGCCTTCGGCTCAACCGGAGAATTGCATCAGAAACTGTTGAACTTGAGTGCAGAAGAGGAGAGTGGAACTCCATGTGTAGCGGTGGAATGCGTAGATATATGGAAGAACACCAGTGGCGAAGGCGGCTCTCTGGTCTGCAACTGACGCTGAGGCTCG	Bacteria	Firmicutes	Bacilli	Lactobacillales	Lactobacillaceae	Lactobacillus	johnsonii	crispatus/gasseri/helveticus/hominis/iatae/johnsonii/kefiranofaciens/paragasseri/prophage/taiwanensis
CGGATTTATTGGGTTTAAAGGGTGCGTAGGTGGGCTGTTAAGTCAGTGGTGAAAGTTTGTCGCTCAACGATAAAATTGCCGTTGAAACTGGTGGTCTTGAGTATGGATGAAGTAGGCGGAATGCGTGGTGTAGCGGTGAAATGCATAGAGATCACGCAGAACTCCGATTGCGAAGGCAGCTTACTAAGGCATAACTGACACTGAAGCACG	Bacteria	Bacteroidetes	Bacteroidia	Bacteroidales	Porphyromonadaceae	Tannerella	NA	NA
CGGAATTATTGGGCGTAAAGAGCTTGTAGGCGGTTGATCGCGTCGATAGTGAAATCCCGGGGCTCAACCTCGGGCTTGCTGTCGATACGGGTTGACTTGAGGAAGGTAGGGGAGAATGGAACTCCCGGTGGAGCGGTGGAATGCGCAGATATCGGGAAGAACACCGGTGGCGAAGGCGGTTCTCTGGACCTTTCCTGACGCTGAGAAGCGA	Bacteria	Actinobacteria	Actinobacteria	Propionibacteriales	Propionibacteriaceae	Acidipropionibacterium	NA	acidifaciens
CGGATTTATTGGGTTTAAAGGGAGCGTAGGCTGTGGATTAAGCGTGTTGTGAAATGCAGGTGCTCAACGTCTGCACTGCAGCGCGAACTGGTCCACTTGAGTGTGCACAACGCAGGCGGAATTCGTCGTGTAGCGGTGAAATGCTTAGATATGACGAAGAACTCCGATTGCGAAGGCAGCTTGCGGGAGCACAACTGACGCTGAAGCTCG	Bacteria	Bacteroidetes	Bacteroidia	Bacteroidales	Prevotellaceae	Prevotella	NA	NA
CCGGAATTACTGGGCGTAAAGGGTGCGTAGGCGGCTAGTTAAGTCGAGGTTAAAAGGCAGTAGCTCAACTATTGTTGGGCCTTGAAACTAATTAGCTTGAGTATAGGAGAGGAAAGTGGAATTCCCGGTGTAGCGGTGAAATGCGTAGATATCGGGAGGAATACCGGTGGCGAAGGCGACTTTCTGGACTATAACTGACGCTGAGGCACG	Bacteria	Firmicutes	Clostridia	Clostridiales	Peptostreptococcaceae [XI]	Peptostreptococcaceae [XI][G-7]	NA	NA
CCGGAATTATTGGGCGTAAAGGGTACGTAGGCGGCCTTTTAAGTCAGGTGTGAAAGCGTGAGGCTTAACCTCATTAAGCACTTGAAACTGGAAGGCTTGAGTGAAGGAGAGGAAAGTGGAATTCCTAGTGTAGCGGTGAAATGCGTAGATATTAGGAGGAATACCGGTGGCGAAGGCGACTTTCTGGACTTTTACTGACGCTCAGGTACG	Bacteria	Firmicutes	Clostridia	Clostridiales	Peptoniphilaceae	Parvimonas	NA	NA
CCGGAATCATTGGGCGTAAAGGGAGCGTAGGCGGGCATATAAGTCTTTCTTAAAAGTTCGGGGCTCAACCCCGTGATGGGAAAGAAACTATATGTCTTGAGTACAGGAGAGGAAAGCGGAATTCCCAGTGTAGCGGTGAAATGCGTAGATATTGGGAGGAACACCAGTGGCGAAGGCGGCTTTCTGGACTGCAACTGACGCTGAGGCTCG	Bacteria	Firmicutes	Negativicutes	Selenomonadales	Selenomonadaceae	Selenomonas	NA	NA
CCGGAATGATTGGGCGTAAAGGGAGCGCAGGTGGGACGGTAAGTCCTTCTTAAAAGGCAGGGGCTCAGCCCCTGTAAGGGAAGGAAACTATCGATCTTGAGTGCCGGAGAGGAAAGCGGAATTCCCAGTGTAGCGGTGAAATGCGTAGATATTGGGAAGAACACCAGTGGCGAAGGCGGCTTTCTGGACGGCAACTGACACTGAGGCTCG	Bacteria	Firmicutes	Negativicutes	Veillonellales	Veillonellaceae	Veillonellaceae [G-1]	NA	NA
CGGAATTACTGGGTGTAAAGGGAGCGTAGACGGCTATGCAAGTCTGGAGTGAAATGCCGGGGCTCAACCCCGGAGCTGCTCTGGAAACTGCGTGGCTTGAGTGTCGGAGGGGCAGGCGGAATTCCCAGTGTAGCGGTGAAATGCGTAGATATTGGGAGGAACACCGGCGGCGAAGGCGGCCTGCTGGACGACAACTGACGTTGAGGCTCG	Bacteria	Firmicutes	Clostridia	Clostridiales	Lachnospiraceae [XIV]	Johnsonella	ignava	ignava
CCGGATTTATTGGGCGTAAAGCGCGTCTAGGTGGTTATATAAGTCTGATGTGAAAATGCAGGGCTCAACTCTGTATTGCGTTGGAAACTGTGTAACTAGAGTACTGGAGAGGTAAGCGGAACTACAAGTGTAGAGGTGAAATTCGTAGATATTTGTAGGAATGCCGATGGGGAAGTCAGCTTACTGGACAGATACTGACGCTGAAGCGCG	Bacteria	Fusobacteria	Fusobacteriia	Fusobacteriales	Fusobacteriaceae	Fusobacterium	NA	NA
CGGATTTATTGGGTTTAAAGGGAGCGTAGGCGGACGATTAAGTCAGCTGTGAAAGTTTGCGGCTCAACCGTAAAATTGCAGTTGAAACTGGTTGTCTTGAGTGCACGCAGGGATGTTGGAATTCATGGTGTAGCGGTGAAATGCTTAGATATCATGAAGAACTCCGATCGCGAAGGCATATGTCTGGAGTGCAACTGACGCTGAGGCTCG	Bacteria	Bacteroidetes	Bacteroidia	Bacteroidales	Prevotellaceae	Alloprevotella	rava	rava
CGGATTTATTGGGTTTAAAGGGAGCGTAGGCCGCCGCTTAAGCGTGTTGTGAAATGCGGGTGCTCAACATCCGACTTGCAGCGCGAACTGGGGGGCTTGAGTGCGCCGAAAGTAGGCGGAATTCGTGGTGTAGCGGTGAAATGCTTAGATATCACGAAGAACTCCGATTGCGAAGGCAGCTTACTGTAGCGCAACTGACGCTGATGCTCG	Bacteria	Bacteroidetes	Bacteroidia	Bacteroidales	Prevotellaceae	Prevotella	NA	NA
CGGATTTATTGGGTTTAAAGGGTGCGTAGGCGGTATTACAAGTCAGGGGTGAAATCTTGGTGCTTAACATTAAAATTGCCTTTGAAACTGTGGTACTTGAGTGTAAAAGAGGTAGGCGGAATGTGTTGTGTAGCGGTGAAATGCATAGATATAACACAGAACACCGATTGCGAAGGCAGCTTACTATCATACAACTGACGCTGATGCACG	Bacteria	Bacteroidetes	Bacteroidia	Bacteroidales	Bacteroidales [F-2]	Bacteroidales [G-2]	NA	NA
CGGAATTATTGGGCGTGAAGGGCTTGTAGGCGGCCGGTCGCGTCCGCCGTGAAATTCTCCGGCTCAACCGGGGGCTTGCGGTGGGTACGGGCCGGCTGGAGTGCGGTAGGGGAGGCTGGAACTCCTGGTGTAGCGGTGGAATGCGCAGATATCAGGAGGAACACCGGTGGCGAAGGCGGGTCTCTGGGCCGTTACTGACGCTGAGGAGCG	Bacteria	Actinobacteria	Actinobacteria	Actinomycetales	Actinomycetaceae	Actinomyces	dentalis	dentalis/orihominis
CGGATTTATTGGGCGTAAAGAGCTTGTAGGTGGTTTGTCGCGTCGGGAGTGAAAACTCGGAGCTTAACTTTGAGCTTGCTTTCGATACGGGCTGACTTGAGGGAGGTAGGGGAGAATGGAATTCCTGGTGGAGCGGTGGAATGCGCAGATATCAGGAGGAACACCGGTGGCGAAGGCGGTTCTCTGGACCTTTCCTGACGCTGAGAAGCGA	Bacteria	Actinobacteria	Actinobacteria	Propionibacteriales	Propionibacteriaceae	Pseudopropionibacterium	NA	NA
CGGAGTGACTGGGCGTAAAGAGTTGCGTAGGCGGTCAAGTTAGCGAGCGATGAAAACTATCGGCTCAACCGATAGCTTGTTGTTTGAACTGCTTGACTCGAGAGTATCAGAGGTCGCTGGAATTCCTAGTGTAGCAGTGAAATGCGTAGATATTAGGAAGAACACCGATGGCGTAGGCAGGCGACTGGGATATTTCTGACGCTAAGGCACG	Bacteria	Saccharibacteria (TM7)	Saccharibacteria (TM7) [C-1]	Saccharibacteria (TM7) [O-1]	Saccharibacteria (TM7) [F-2]	Saccharibacteria (TM7) [G-5]	NA	NA
CCGGAATTATTGGGCGTAAAGGGAGCGCAGGCGGACATATAAGTCCATCTTAAAAGTGCGGGGCTCAACCCCGTGAGGGGATGGAAACTGTATGCCTTGAGTGCAGAAGAGGAAAGCGGAATTCCCAGTGTAGCGGTGAAATGCGTAGATATTGGGAGGAACACCAGTGGCGAAGGCGGCTTTCTGGACTGTAACTGACGCTGAGGCTCG	Bacteria	Firmicutes	Negativicutes	Selenomonadales	Selenomonadaceae	Selenomonas	NA	NA
CCGGAATTATTGGGTTTAAAGGGAGCGCAGGCGGGAGTATAAGTCAGCTGTTAAATATCAGAGCCCAACTCTGTTATGCAGTTGAAACTATATTTCTTGAGTACGCACAGGGATGGCGGAATTCAGGGTGTAGCGGTGAAATGCTTAGATATCCTGAAGAACTCCGATCGCGAAGGCAACCATCCGGAGCGTAACTGACGCTGAGGCTCG	Bacteria	Bacteroidetes	Bacteroidia	Bacteroidales	Prevotellaceae	Alloprevotella	NA	NA
CCGGAATTATTGGGCGTAAAGGGAGCGCAGGCGGGCTGCCAAGTCCATCTTAAAAGTGCGGGGCTCAACCCCGTGAGGGGATGGAAACTGGCAGTCTTGAGTGCAGGAGAGGAAAGCGGAATTCCCAGTGTAGCGGTGAAATGCGTAGATATTGGGAGGAACACCAGTGGCGAAGGCGGCTTTCTGGACTGTAACTGACGCTGAGGCTCG	Bacteria	Firmicutes	Negativicutes	Selenomonadales	Selenomonadaceae	Selenomonas	sp.HMT442	sputigena
CCGGATTCATTGGGCGTAAAGCGCTCGTAGGCGGTCTGTTAGGTCGGGAGTTAAATCCGGAGGCTCAACCTCCGTTCGCTCCCGATACCGGCAGACTTGAGTTTGGTAGGGGAAGGTGGAATTCCTAGTGTAGCGGTGGAATGCGCAGATATTAGGAAGAACACCAGTGGCGAAGGCGGCCTTCTGGGCCATAACTGACGCTGAGGAGCG	Bacteria	Actinobacteria	Coriobacteriia	Coriobacteriales	Coriobacteriaceae	Atopobium	NA	NA
CGGAATCATTGGGCGTAAAGGGCATGCAGGCGGCCGTGCAAGCCCGGCGTGAAATGGCGGGGCCCAACCCCGTCACTGCGCTGGGAACTGCATGGCTAGGGTCGCCGAGGGGCAGCCGGAATTCCAGGTGTAGGGGTGAAATCTGTAGATATCTGGAAGAACACCGATGGCGAAGGCAGGCTGCCAGCGGACGACCGACGCTGAGGTGCG	Bacteria	Spirochaetes	Spirochaetia	Spirochaetales	Spirochaetaceae	Treponema	NA	NA
CGGAATCATTGGGTTTAAAGGGTCTGTAGGCGGGCTTGTAAGTCAGAGGTGAAAGCGCTTAGCTCAACTAAGCAACTGCCTTTGAAACTGTTGGTCTTGAATGGTTGTGAAGTAGTTGGAATGTGTAGTGTAGCGGTGAAATGCTTAGATATTACACAGAACACCGATAGCGAAGGCATATTACTAACAATTAATTGACGCTGATGGACG	Bacteria	Bacteroidetes	Flavobacteriia	Flavobacteriales	Flavobacteriaceae	Capnocytophaga	sp.HMT335	ochracea
CGGATTTATTGGGTTTAAAGGGAGCGTAGGCCGCCTCTTAAGCGTGTTGTGAAATGCGGGTGCTCAACATCCGACTTGCAGCGCGAACTGGGGGGCTTGAGTGCGCCGAAAGTAGGCGGAATTCGTGGTGTAGCGGTGAAATGCTTAGATATCACGAAGAACTCCGATTGCGAAGGCAGCTTACTGTAGCGCAACTGACGCTGATGCTCG	Bacteria	Bacteroidetes	Bacteroidia	Bacteroidales	Prevotellaceae	Prevotella	sp.HMT317	shahii
CGGAATCACTGGGCGTAAAGGACGCGTAGGCGGATGAATAAGTCTCTTGTGAAATCTAACGGCTTAACCGTTAAACTGCTTGGGAAACTATTTATCTAGAGTGAGGGAGAGGCAGATGGAATTGGTGGTGTAGGGGTAAAATCCGTAGAGATCACCAGGAATACCCATTGCGAAGGCGATCTGCTGGAACTCAACTGACGCTAATGCGTG	Bacteria	Proteobacteria	Epsilonproteobacteria	Campylobacterales	Campylobacteraceae	Campylobacter	NA	NA
CGGAATTATTGGGCGTAAAGGGCATGTAGGCGGTTATGTAAGCCTGGTGTGAAATCCTGGGGCTTAACCCTAGAATAGCATTGGGTACTGTATAACTTGAATTACGGAAGGGAAACTGGAATTCCAAGTGTAGGGGTGGAATCTGTAGATATTTGGAAGAACACCGGTGGCGAAGGCGGGTTTCTGGCCGATAATTGACGCTGAGATGCG	Bacteria	Spirochaetes	Spirochaetia	Spirochaetales	Spirochaetaceae	Treponema	vincentii	vincentii
CGGAATTACTGGGCGTAAAGCGAGCGCAGACGGTTATTTAAGCAGGATGTGAAATCCCTGGGCTCAACCTGGGAACTGCGTTCTGAACTGGATGGCTAGAGTGTGTCAGAGGGGGGTAGAATTCCACGTGTAGCAGTGAAATGCGTAGAGATGTGGAGGAATACCGATGGCGAAGGCAGCCCCCTGGGATAACACTGACGTTCATGCTCG	Bacteria	Proteobacteria	Betaproteobacteria	Neisseriales	Neisseriaceae	Eikenella	NA	NA
CGGAATCACTGGGCGTAAAGGACGCGTAGGCGGATTATCAAGTCTCTTGTGAAATCCAATGGCTTAACCATTGAACTGCTTGGGAAACTGATAATCTAGAGTGAGGGAGAGGCAGATGGAATTGGTGGTGTAGGGGTAAAATCCGTAGAGATCACCAGGAATACCCATTGCGAAGGCGATCTGCTGGAACTCAACTGACGCTAATGCGTG	Bacteria	Proteobacteria	Epsilonproteobacteria	Campylobacterales	Campylobacteraceae	Campylobacter	curvus	curvus
CGGAATTATTGGGCGTAAAGGGCTTGTAGGCGGCTGGTCGCGTCTGTCGTGAAATCCTCTGGCTCAGCTGGGGGCGTGCGGTGGGTACGGGCTGGCTTGAGTGCGGTAGGGGAGGCTGGAACTCCTGGTGTAGCGGTGGAATGCGCAGATATCAGGAGGAACACCGGTGGCGAAGGCGGGTCTCTGGGCCGTTACTGACGCTGAGGAGCG	Bacteria	Actinobacteria	Actinobacteria	Actinomycetales	Actinomycetaceae	Actinomyces	NA	NA
CGGATTTATTGGGTTTAAAGGGTGCGTAGGCTGTCGGTTAAGTCAGCGGTGAAATCAGCACGCTTAACGTGTTGTTTGCCGTTGAAACTGTCCGTCTTGAATGCGCTCGTCGTGGGAGGAATGTGTGGTGTAGCGGTGAAATGCATAGATATCACACAGAACACCGATTGCGAAGGCATCTCACGAGAGCGTTATTGACGCTGATGCACG	Bacteria	Bacteroidetes	Bacteroidetes [C-1]	Bacteroidetes [O-1]	Bacteroidetes [F-1]	Bacteroidetes [G-3]	NA	NA
CGGAATTATTGGGCATAAAGGGCATCTAGGCGGCCGGGTAAGTCCGGGGTGAAAACTGCTGGCTCAACCAGCAGCCTGCCTTGGAAACTATCCGGCTGGAGTGCTGGAGAGGTGGACGGAACTGCACGAGTAGAGGTGAAATTCGTAGATATGTGCAGGAATGCCGATGATGAAGATAGTTCACTGGACGGCAACTGACGCTGAAGTGCG	Bacteria	Fusobacteria	Fusobacteriia	Fusobacteriales	Leptotrichiaceae	Leptotrichia	NA	NA
CGGAGTGACTGGGCGTAAAGAGTTGCGTAGGCGGTTTGTTAAGCGAATAGTGAAATCTGGTGGCTCAACCATACAGACTATTATTCGAACTGGCAAACTCGAGAGTAGCAGAGGTAACTGGAATTTCTAGTGTAGGAGTGAAATCCGTAGATATTAGAAGGAACACCGATGGCGTAGGCAGGTTACTGGGCTATTTCTGACGCTAAGGCACG	Bacteria	Saccharibacteria (TM7)	Saccharibacteria (TM7) [C-1]	Saccharibacteria (TM7) [O-1]	Saccharibacteria (TM7) [F-1]	Saccharibacteria (TM7) [G-2]	NA	NA
CGGATTTATTGGGCGTAAAGCGAGCGCAGGCGGTCTTTTAAGTCTGATGTGAAAGCCCACGGCTCAACCGTGGAGGGTCATTGGAAACTGGAAGACTTGAATGCAGAAGAGGAAAGTGGAATTCCATGTGTAGCGGTGAAATGCGTAGATATATGGAGGAACACCAGTGGCGAAGGCGACTTTCTGGTCTGTAATTGACGCTGAGGCTCG	Bacteria	Firmicutes	Bacilli	Lactobacillales	NA	NA	NA	indicireducens/pelagium/piezotolerans/psychrotolerans/thalassium
CGGAATAACTGGGCGTAAAGGGCACGCAGGCGGCTATTTAAGTGAGGTGTGAAATCCCCGGGCTTAACCTGGGAATTGCATTTCAGACTGGGTGGCTAGAGTACTTTAGGGAGGGGTAGAATTCCACGTGTAGCGGTGAAATGCGTAGAGATGTGGAGGAATACCGAAGGCGAAGGCAGCCCCTTGGGAATGTACTGACGCTCATGTGCG	Bacteria	Proteobacteria	Gammaproteobacteria	Pasteurellales	Pasteurellaceae	Aggregatibacter	NA	NA
CGGAATTATTGGGCGTAAAGAGCTCGTAGGCGGCTTGTCGCGTCTGCTGTGAAAACGCGGGGCTTAACTCCGCGCGTGCAGTGGGTACGGGCAGGCTGGAGTGCGGTAGGGGTGATTGGAATTCCTGGTGTAGCGGTGGAATGCGCAGATATCAGGAAGAACACCGATGGCGAAGGCAGGTCACTGGGCCGTTACTGACGCTGAGGAGCG	Bacteria	Actinobacteria	Actinobacteria	Actinomycetales	Actinomycetaceae	Peptidiphaga	NA	NA
CGGAATTATTGGGCATAAAGGGCATCTAGGCGGCCGGGTAAGTCCGGGGTGAAAACTGCTGGCTCAACCAGCAGCCTGCCTTGGAAACTACCCGGCTTGAGTGCCGGAGAGGTGGACGGAACTGCACGAGTAGAGGTGAAATTCGTAGATATGTGCAGGAATGCCGATGATGAAGATAGTTCACTGGACGGCAACTGACGCTGAAGTGCG	Bacteria	Fusobacteria	Fusobacteriia	Fusobacteriales	Leptotrichiaceae	Leptotrichia	NA	NA
CGGAATCATTGGGTTTAAAGGGTCTGTAGGCGGGCTATTAAGTCAGGGGTGAAATATTTCAGCTTAACTGGGAAATTGCCTTTGATACTGGTAGTCTTGAATATTTGTGAAGTTTTTGGAATGTGTAGTGTAGCGGTGAAATGCATAGATATTACACAGAACACCGATTGCGGAGGCAGGGGACTAACAAATAATTGACGCTGAGAGACG	Bacteria	Bacteroidetes	Flavobacteriia	Flavobacteriales	Flavobacteriaceae	Capnocytophaga	NA	NA
CGGAATTACTGGGCGTAAAGCGCACGTAGGCGGACTGGAAAGTTGGGGGTGAAATCCCGGGGCTCAACCTCGGAACTGCCTTCAAAACTATCAGTCTGGAGTTCGAGAGAGGTGAGTGGAATTCCGAGTGTAGAGGTGAAATTCGTAGATATTCGGAGGAACACCAGTGGCGAAGGCGGCTCACTGGCTCGATACTGACGCTGAGGTGCG	Bacteria	Proteobacteria	Alphaproteobacteria	NA	NA	NA	NA	aestuarii/beibuensis/hibisci/marinus/rhizosphaerae/siganidrum/zhejiangensis
CGGAATCACTGGGCGTAAAGGGCGCGTAGGCGGTTTTATAAGTCAGATGTGAAAGGTACCGGCTCAACCGGTGACGTGCATTTGAAACTGTAAGACTTGAGTACTGAAGAGGCAAGCGGAATTCCTAGTGTAGCGGTGAAATGCGTAGATATTAGGAAGAACACCGGTGGCGAAGGCGGCTTGCTGGGCAGATACTGACGCTGAGGTGCG	Bacteria	Firmicutes	Clostridia	Clostridiales	Eubacteriaceae [XV]	Pseudoramibacter	alactolyticus	alactolyticus
CCGGATTTATTGGGCGTAAAGCGCGTCTAGGTGGTTATATAAGTCTGATGTGAAAATGCAGGGCTCAACTCTGTATTGCGTTGGAAACTGTGTAACTAGAGTACTGGAGAGGTAAGTGGAACTACAAGTGTAGAGGTGAAATTCGTAGATATTTGTAGGAATGCCGATGGGGAAGCCAGCTTACTGGACAGATACTGACGCTGAAGCGCG	Bacteria	Fusobacteria	Fusobacteriia	Fusobacteriales	Fusobacteriaceae	Fusobacterium	NA	NA
CCGGATTTATTGGGCGTAAAGCGCGTCTAGGTGGTTATGTAAGTCTGATGTGAAAATGCAGGGCTCAACTCTGTATTGCGTTGGAAACTGAATAACTAGAGTACTGGAGAGGTAAGCGGAACTACAAGTGTAGAGGTGAAATTCGTAGATATTTGTAGGAATGCCGATGGGGAAGCCAGCTTACTGGACAGATACTGACGCTAAAGCGCG	Bacteria	Fusobacteria	Fusobacteriia	Fusobacteriales	Fusobacteriaceae	Fusobacterium	NA	NA
CGGATTTACTGGGTGTAAAGGGAGCGCAGACGGCCAAGCAAGTCTGAAGTGAAATGCATGGGCTCAACCCATGAATTGCTTTGGAAACTGTTCGGCTTGAGTGTCGGAGGGGTAAGCGGAATTCCTAGTGTAGCGGTGAAATGCGTAGATATTAGGAGGAACACCGGAGGCGAAGGCGGCTTACTGGACGACAACTGACGTTGAGGCTCG	Bacteria	Firmicutes	Clostridia	Clostridiales	Lachnospiraceae [XIV]	Lachnoanaerobaculum	NA	NA
CGGAGTGACTGGGCGTAAAGAGTTGCGTAGGCGGTTGTATAAGTGAATAGTGAAATCTGATGGCTCAACCATACAGGCTATTATTCAAACTGTACAACTCGAGAGTGGTAGAGGTCACTGGAATTTCTTGTGTAGGAGTGAAATCCGTAGATATAAGAAGGAACACCGATGGCGTAGGCAGGTGACTGGACCATTTCTGACGCTAAGGCACG	Bacteria	Saccharibacteria (TM7)	Saccharibacteria (TM7) [C-1]	Saccharibacteria (TM7) [O-1]	Saccharibacteria (TM7) [F-1]	Saccharibacteria (TM7) [G-1]	NA	NA
CGGAATTACTGGGCGTAAAGCGGGCGCAGACGGTTACTTAAGCAGGATGTGAAATCCCCGGGCTCAACCTGGGAACTGCGTTCTGAACTGGGTAGCTAGAGTATGTCAGAGGGGGGTAGAATTCCACGTGTAGCAGTGAAATGCGTAGAGATGTGGAGGAATACCGATGGCGAAGGCAGCCCCCTGGGATAATACTGACGTTCATGCCCG	Bacteria	Proteobacteria	Betaproteobacteria	Neisseriales	Neisseriaceae	Kingella	NA	NA
CGGATTTACTGGGCGTAAAGTGTCCGTAGTCTGATCTGTAAGTCTGTTTTCAAATCCTACGACTCAATCGTAGAAAGGGAATGGATACTGCAGATCTAGAAGTATCTAGGGGTTAGTGGAATTTCCGGTGGAGCGGTGAAATGCGTTGATATCGGAAGGAACGCCGAAAGCGAAAGCAGCTAACTATAGAATACTTGACGATGAGGGACG	Bacteria	Absconditabacteria (SR1)	Absconditabacteria (SR1) [C-1]	Absconditabacteria (SR1) [O-1]	Absconditabacteria (SR1) [F-1]	Absconditabacteria (SR1) [G-1]	NA	NA
CGGATTTATTGGGTTTAAAGGGAGCGCAGACTGCTTGTCAAGCGTGCAGTGAAACGCCGTGGCCCAACCACGGTCCTGCTGCGCGAACTGGCTTGCTTGAGTGGGCCGTAGGTACGCGGAATTCGTGGTGTAGCGGTGAAATGCTTAGATATCACGAGGAACTCCGATTGCGAAGGCAGCGTACCATATCCCAACTGACGTTTAGGCTCG	Bacteria	Bacteroidetes	Bacteroidia	Bacteroidales	Prevotellaceae	Prevotella	NA	NA
CCGGATTCATTGGGCGTAAAGCGCTCGTAGGCGGTCTGTTAGGTCGGGAGTTAAATCCGGAGGCTCAACCTCCGTCCGCTCCCGATACCGGCAGACTTGAGTTTGGTAGGGGAAGGTGGAATTCCTAGTGTAGCGGTGGAATGCGCAGATATTAGGAAGAACACCAGTGGCGAAGGCGGCCTTCTGGGCCATAACTGACGCTGAGGAGCG	Bacteria	Actinobacteria	Coriobacteriia	Coriobacteriales	Coriobacteriaceae	Atopobium	NA	NA
CCGGAATTATTGGGCGTAAAGCGCGCGCAGGCGGATCAGTCAGTCTGTCTTAAAAGTTCGGGGCTTAACCCCGTGAGGGGATGGAAACTGCTGATCTAGAGTATCGGAGAGGAAAGTGGAATTCCTAGTGTAGCGGTGAAATGCGTAGATATTAGGAAGAACACCAGTGGCGAAGGCGACTTTCTGGACGAACACTGACGCTGAGGCGCG	Bacteria	Firmicutes	Negativicutes	Veillonellales	Veillonellaceae	Veillonella	NA	rodentium
CGGAATTACTGGGCGTAAAGCGTGCGCAGGCGGTTTCGTAAGACCGATGTGAAATCCCCGGGCTCAACCTGGGAACTGCATTGGTGACTGCGAAGCTAGAGTGCGGCAGAGGGAGATGGAATTCCGCGTGTAGCAGTGAAATGCGTAGATATGCGGAGGAACACCGATGGCGAAGGCAGTCTCCTGGGCCTGCACTGACGCTCATGCACG	Bacteria	Proteobacteria	Betaproteobacteria	Burkholderiales	Comamonadaceae	Ottowia	NA	NA
CGGAATTATTGGGCATAAAGGGCATCTAGGCGGCCTAACAAGTCAGGGGTGAAAACCTGCGGCTCAACCGCAGGCTTGCCTTTGAAACTGTAAGGCTGGAGTACCGGAGAGGTGGACGGAACTGCACGAGTAGAGGTGAAATTCGTAGATATGTGCAGGAATGCCGATGATGAAGATAGTCCACTGGACGGAAACTGACGCTGAAGTGCG	Bacteria	Fusobacteria	Fusobacteriia	Fusobacteriales	Leptotrichiaceae	Leptotrichia	NA	NA
CGGAGTGACTGGGCGTAAAGAGTTGCGTAGGCGGTTTGTTAAGTGAATAGTGAAATCTGGTGGCTCAACCATACAGGCTATTATTCAAACTGGCAAACTCGAGAGTGGTAGAGGTCACTGGAATTTCTTGTGTAGGAGTGAAATCCGTAGATATAAGAAGGAACACCAATGGCGTAGGCAGGTGACTGGACCATTTCTGACGCTAAGGCACG	Bacteria	Saccharibacteria (TM7)	Saccharibacteria (TM7) [C-1]	Saccharibacteria (TM7) [O-1]	Saccharibacteria (TM7) [F-1]	Saccharibacteria (TM7) [G-1]	NA	NA
CGGAATCATTGGGTTTAAAGGGTCCGTAGGCGGGCTGATAAGTCAGAGGTGAAAGCGCTTAGCTCAACTAAGCAACTGCCTTTGAAACTGTTAGTCTTGAATGATTGTGAAGTAGTTGGAATGTGTAGTGTAGCGGTGAAATGCTTAGATATTACACAGAACACCGATAGCGAAGGCATATTACTAACAATTTATTGACGCTGATGGACG	Bacteria	Bacteroidetes	Flavobacteriia	Flavobacteriales	Flavobacteriaceae	Capnocytophaga	NA	NA
CGGAATTACTGGGCGTAAAGCGCGCGTAGGTGGCTAAGTAAGATGGGTGTGAAATCCCCGGGCTTAACCTGGGAACTGCATCCATAACTGCTTGGCTAGAGTACGGTAGAGGGTAGTGGAATTTCCTGTGTAGCGGTGAAATGCGTAGATATAGGAAGGAACACCAGTGGCGAAGGCGACTACCTGGACTGATACTGACACTGAGGTGCG	Bacteria	Proteobacteria	Gammaproteobacteria	Pseudomonadales	Pseudomonadaceae	Pseudomonas	NA	NA
CGGATTTATTGGGTTTAAAGGGAGCGTAGGCCGCATGTCAAGCGTGTTGTGAAATGCAGGTGCTCAACACCTGGATTGCAGCGCGAACTGCCGTGCTTGAGTGTGCGCAACGTTGGCGGAATTCGTCGTGTAGCGGTGAAATGCTTAGATATGACGAGGAACCCCGATTGCGAAGGCAGCTGACGGGAGCATAACTGACGCTGAAGCTCG	Bacteria	Bacteroidetes	Bacteroidia	Bacteroidales	Prevotellaceae	Prevotella	NA	NA
CGGATTTATTGGGTTTAAAGGGTGCGTAGGCGGGCCCTTAAGTCAGTGGTGAAAGTTTGCAGCTCAACTGTAAAATTGCCATTGAAACTGAGGGTCTTGAGTGTAAATGAGGTAGGCGGAATGTGTTGTGTAGCGGTGAAATGCTTAGATATAACACAGAACACCAATTGCGAAGGCAGCTTACTGGGATACAACTGACGCTGAGGCACG	Bacteria	Bacteroidetes	Bacteroidia	Bacteroidales	Porphyromonadaceae	Porphyromonas	NA	NA
CGGAATAACTGGGCGTAAAGGGCACGCAGGCGGATTTTTAAGTGAGGTGTGAAAGCCCCGGGCTTAACCTGGGAATTGCATTTCAGACTGGGAATCTAGAGTACTTTAGGGAGGGGTAGAATTCCACGTGTAGCGGTGAAATGCGTAGAGATGTGGAGGAATACCGAAGGCGAAGGCAGCCCCTTGGGAATGTACTGACGCTCATGTGCG	Bacteria	Proteobacteria	Gammaproteobacteria	Pasteurellales	Pasteurellaceae	Haemophilus	NA	heidelbergensis/heylii/intestinalis/pneumotropicus/ratti
CGGATTTATTGGGCGTAAAGAGCTTGTAGGCGGTTTGTCGCGTCGGGAGTGAAAACTTGGGGCTTAACTCCGAGCTTGCTTTCGATACGGGCTGACTTGAGGGAGGTAGGGGAGAATGGAATTCCTGGTGGAGCGGTGGAATGCGCAGATATCAGGAGGAACACCGGTGGCGAAGGCGGTTCTCTGGACCTTTCCTGACGCTGAGAAGCGA	Bacteria	Actinobacteria	Actinobacteria	Propionibacteriales	Propionibacteriaceae	Pseudopropionibacterium	NA	NA
CCGGAATTACTGGGCGTAAAGGGCACGCAGGCTGTGCTTCAAGTCAGCTGTAAAAGGATGCGGCTTAACCGTGTTATGCAGTTGAGACTGAAGTGCTGGAGTACCGGAGAGGCAAGTGGAATTCCCAGTGTAGCGGTGAAATGCGTAGATATTGGGAAGAACATCGGTGGCGAAGGCGACTTGCTGGACGGTAACTGACGCTGAGGTGCG	Bacteria	Synergistetes	Synergistia	Synergistales	Synergistaceae	Fretibacterium	NA	NA
CGGATTTATTGGGTTTAAAGGGTCCGTAGGCGGGCTGATAAGTCAGTGGTGAAATCCTGCAGCTTAACTGTAGAACTGCCATTGATACTGTTAGTCTTGAGTATATTTGAAGTAGCTGGAATAAGTAGTGTAGCGGTGAAATGCATAGATATTACTTAGAACACCAATTGCGAAGGCAGGTTACTAAGATAAGACTGACGCTGAGGGACG	Bacteria	Bacteroidetes	Flavobacteriia	Flavobacteriales	Flavobacteriaceae	Bergeyella	NA	NA
CGGAATCATTGGGTTTAAAGGGTCTGTAGGCGGGCTATTAAGTCAGAGGTGAAAGCACTGAGCTCAACTGAGTAACTGCCTTTGAAACTGATAGTCTTGAATACTTACGAAGTAGCTGGAATGTGTAGTGTAGCGGTGAAATGCTTAGATATTACACAGAACACCGATAGCGAAGGCATGTTACTAGTAAGGTTATTGACGCTGAGGGACG	Bacteria	Bacteroidetes	Flavobacteriia	Flavobacteriales	Flavobacteriaceae	Capnocytophaga	haemolytica	haemolytica
CGGAGTGACTGGGCGTAAAGAGTTGCGTAGGCGGTTTAATAAGTGAATAGTGAAACCTGGTGGCTCAACCATACAGACTATTATTCAAACTGTTAAACTCGAGAGTGGTAGAGGTAACTGGAATTTCTAGTGTAGGAGTGAAATCCGTAGATATTAGAAGGAACACCGATGGCGTAGGCAGGTTACTGGGCCATTTCTGACGCTAAGGCACG	Bacteria	Saccharibacteria (TM7)	Saccharibacteria (TM7) [C-1]	Saccharibacteria (TM7) [O-1]	Saccharibacteria (TM7) [F-1]	Saccharibacteria (TM7) [G-1]	NA	NA
CCGGAATTATTGGGCGTAAAGAGTACGTAGGTGGCTATATAAGCGCATGGTGAAAGGCAGAGGCTTAACCACTGTTAGCCTTGCGAACTGTATAGCTTGAGTGCAGGAGAGGGAAGCGGAATTCCTAGTGTAGCGGTGAAATGCGTAGATATTAGGAGGAACACCAGTGGCGAAGGCGGCTTTCTGGACTGTAACTGACACTGAGGTACG	Bacteria	Firmicutes	Clostridia	Clostridiales	Peptostreptococcaceae [XI]	Peptostreptococcaceae [XI][G-4]	NA	NA
CCGGAATCATTGGGCGTAAAGGGAGCGCAGGCGGGCATGCAAGTCCATCTTAAAAGCGCGGGGCCCAACCCCGCGAGGGGATGGAAACTGCATGCCTTGAGTGCAGGAGAGGAAAGCGGAATTCCCAGTGTAGCGGTGAAATGCGTAGATATTGGGAGGAACACCAGTGGCGAAGGCGGCTTTCTGGACTGCAACTGACGCTGAGGCTCG	Bacteria	Firmicutes	Negativicutes	Selenomonadales	Selenomonadaceae	Mitsuokella	NA	NA
CGGATTTATTGGGTTTAAAGGGAGTGTAGGCGGTTTGTTAAGCGTGTTGTGAAATTTAGATGCTCAACATTTAACTTGCAGCGCGAACTGTCAGACTTGAGTACACGCAACGTATGCGGAATTCATGGTGTAGCGGTGAAATGCTTAGATATCATGAAGAACTCCGATTGCGAAGGCAGCATACGGGAGTGTAACTGACGCTTAAGCTCG	Bacteria	Bacteroidetes	Bacteroidia	Bacteroidales	Prevotellaceae	Prevotella	NA	NA
CCGGATTCATTGGGCGTAAAGCGCTCGTAGGCGGTCTGTTAGGTCGGGAGTTAAATCCGGGGGCTCAACCCCCGCTCGCTCTCGATACCGGCAGACTTGAGTTTGGTAGGGGAAGGTGGAATTCCTAGTGTAGCGGTGGAATGCGCAGATATTAGGAAGAACACCAGTGGCGAAGGCGGCCTTCTGGGCCATAACTGACGCTGAGGAGCG	Bacteria	Actinobacteria	Coriobacteriia	Coriobacteriales	Coriobacteriaceae	Atopobium	parvulum	parvulum
CGGAATAACTGGGTGTAAAGGGCACGCAGGCGGTGACTTAAGTGAGGTGTGAAAGCCCCGGGCTTAACCTGGGAATTGCATTTCATACTGGGTCGCTAGAGTACTTTAGGGAGGGGTAGAATTCCACGTGTAGCGGTGAAATGCGTAGAGATGTGGAGGAATACCGAAGGCGAAGGCAGCCCCTTGGGAATGTACTGACGCTCATGTGCG	Bacteria	Proteobacteria	Gammaproteobacteria	Pasteurellales	Pasteurellaceae	Haemophilus	NA	NA
CGGAATAACTGGGCGTAAAGGGCACGCAGGCGGTGACTTAAGTGAGATGTGAAAGCCCCGGGCTTAACCTGGGAATTGCATTTCATACTGGGTCGCTAGAGTACTTTAGGGAGGGGTAGAATTCCACGTGTAGCGGTGAAATGCGTAGAGATGTGGAGGAATACCGAAGGCGAAGGCAGCCCCTTGGGAATGTACTGACGCTCATGTGCG	Bacteria	Proteobacteria	Gammaproteobacteria	Pasteurellales	Pasteurellaceae	Haemophilus	NA	porcinus/rossii/sputorum
CGGAATTACTGGGCGTAAAGCGCACGTAGGCTGTTGTGTAAGTCAGGGGTGAAATCCCACGGCTCAACCGTGGAACTGCCCTTGATACTGCATGACTTGAATCCGGGAGAGGGCGGCGGAATTCCAGGTGTAGGAGTGAAATCCGTAGATATCTGGAGGAACATCAGTGGCGAAGGCGGCCGCCTGGACCGGTATTGACGCTGAGGTGCG	Bacteria	Proteobacteria	Deltaproteobacteria	Desulfovibrionales	Desulfovibrionaceae	Desulfovibrio	NA	NA
CCGGAATTATTGGGCGTAAAGCGCGCGCAGGCGGATCTGCCAGTCTGTCTTAAAAGTTCGGGGCTCAACCCCGTGATGGGATGGAAACTACAGATCTAGAGTATCGGAGGGGAAAGTGGAATTCCTAGTGTAGCGGTGAAATGCGTAGATATTAGGAGGAACACCAGTGGCGAAGGCGACTTTCTGGACGATCACTGACGCTGAGGCGCG	Bacteria	Firmicutes	Negativicutes	Veillonellales	Veillonellaceae	Veillonella	NA	NA
CGGAATTACTGGGCGTAAAGCGCACGCAGGCGGTTTGTTAAGTCAGATGTGAAATCCCCGGGCTCAACCTGGGAATTGCATTTGAAACTGGCAAGCTAGAGTACGAGAGAGGGGGGTAGAATTCCACGTGTAGCGGTGAAATGCGTAGAGATGTGGAGGAATACCGGTGGCGAAGGCGGCCCCCTGGCTCGATACTGACGCTCAGGTGCG	Bacteria	Proteobacteria	Gammaproteobacteria	NA	NA	NA	NA	amylolytica/collagenimarina/delamerensis
CGGAATTATTGGGCATAAAGGGCATCTAGGTGGCCAGGCAAGTCTGGGGTGAAAACTTGCGGCTCAACCGCAAGCCTGCCCTGGAAACTGCCTGGCTAGAGTGCTGGAGAGGTGGACGGAACTGCACGAGTAGAGGTGAAATTCGTAGATATGTGCAGGAATGCCGATGATGAAGATAGTTCACTGGACGGCAACTGACGCTGAAGTGCG	Bacteria	Fusobacteria	Fusobacteriia	Fusobacteriales	Leptotrichiaceae	Leptotrichia	NA	NA
CGGAATAACTGGGCGTAAAGGGCACGCAGGCGGTGACTTAAGTGAGATGTGAAAGCCCCGAGCTTAACTTGGGAATTGCATTTCATACTGGGTCGCTAGAGTACTTTAGGGAGGGGTAGAATTCCACGTGTAGCGGTGAAATGCGTAGAGATGTGGAGGAATACCGAAGGCGAAGGCAGCCCCTTGGGAATGTACTGACGCTCATGTGCG	Bacteria	Proteobacteria	Gammaproteobacteria	Pasteurellales	Pasteurellaceae	Haemophilus	NA	pleuropneumoniae/porcinus
CGGATTTACTGGGTGTAAAGGGAGCGTAGACGGCGATGTAAGTCTGAAGTGAAAGCCCACGGCTCAACTGTGGGACTGCTTTGGAAACTATATAGCTAGAGTATCGGAGGGGCAAGCGGAATTCCTAGTGTAGCGGTGAAATGCGTAGATATTAGGAGGAACACCGGAGGCGAAGGCGGCTTGCTGGACGAAGACTGACGTTGAGGCTCG	Bacteria	Firmicutes	Clostridia	Clostridiales	Lachnospiraceae [XIV]	Lachnoanaerobaculum	NA	NA
CGGATTTATTGGGTTTAAAGGGAGCGTAGGCCGCAGGTTAAGTGTGTTGTGAAAAGCAGTCGCCCAACGTCTGCCTTGCAGCGCATACTGTCCTGCTTGAGTGCGCACAACGCAGGCGGAATTCGTCGTGTAGCGGTGAAATGCTTAGATATGACGAAGAACTCCGATTGCGAAGGCAGCTTGCGGGAGCGCAACTGACGCTGAAGCTCG	Bacteria	Bacteroidetes	Bacteroidia	Bacteroidales	Prevotellaceae	Prevotella	NA	NA
CGGAATCACTGGGCGTAAAGGACGCGTAGGCGGATTATCAAGTCTCTTGTGAAATCTAACGGCTTAACCGTTAAACTGCTTGGGAAACTGATAATCTAGAGTAAGGGAGAGGCAGATGGAATTCTTGGTGTAGGGGTAAAATCCGTAGAGATCAAGAAGAATACCTATTGCGAAAGCGATCTGCTGGAACTTAACTGACGCTAATGCGTG	Bacteria	Proteobacteria	Epsilonproteobacteria	Campylobacterales	Campylobacteraceae	Campylobacter	NA	NA
CCGGAATCATTGGGCGTAAAGGGAGCGCAGGCGGGCAAGTAAGTCTTTCTTAAAAGTTCGGGGCTCAACCCCGTGATGGGAAAGAAACTACAAGTCTTGAGTACAGGAGAGGAAAGCGGAATTCCCAGTGTAGCGGTGAAATGCGTAGATATTGGGAGGAACACCAGTGGCGAAGGCGGCTTTCTGGACTGCAACTGACGCTGAGGCTCG	Bacteria	Firmicutes	Negativicutes	Selenomonadales	Selenomonadaceae	Selenomonas	NA	NA
CCGGAATTATTGGGCGTAAAGAGTGCGTAGGTGGTCACTTAAGCGCAGGGTTTAAGGCAATGGCTCAACCATTGTATGCCCTGCGAACTGGGGGACTTGAGTGCAGGAGAGGAAAGTGGAATTCCTAGTGTAGCGGTGAAATGCGTAGATATTAGGAGGAACACCGGTGGCGAAGGCGACTTTCTGGACTGAAACTGACACTGAGGCACG	Bacteria	Firmicutes	Clostridia	Clostridiales	Peptostreptococcaceae [XI]	Peptostreptococcaceae [XI][G-1]	NA	NA
CGGAATTATTGGGCATAAAGGGCATCTAGGCGGCCAGGCAAGTCTGGGGTGAAAACTTGCGGCTCAACCGCAAGCCTGCCCCGGAAACTGCCTGGCTAGAGTGCTGGAGAGGTGGACGGAACTGCACGAGTAGAGGTGAAATTCGTAGATATGTGCAGGAATGCCGATGATGAAGATAGTTCACTGGACGGCAACTGACGCTGAAGTGCG	Bacteria	Fusobacteria	Fusobacteriia	Fusobacteriales	Leptotrichiaceae	Leptotrichia	NA	NA
CGGATTTATTGGGTTTAAAGGGAGCGTAGGCCGCATGTCAAGCGTGTTGTGAAATGCAGGTGCTCAACACCTGGATTGCAGCGCGAACTGTCGTGCTTGAGTGTGCGCAACGTTGGCGGAATTCGTCGTGTAGCGGTGAAATGCTTAGATATGACGAGGAACCCCGATTGCGAAGGCAGCTGACGGGAGCATAACTGACGCTGAAGCTCG	Bacteria	Bacteroidetes	Bacteroidia	Bacteroidales	Prevotellaceae	Prevotella	dentalis	dentalis
CGGAATTATTGGGCATAAAGGGCATCTAGGCGGCCTGACAAGTCAGGGGTGAAAACCTGCGGCTCAACCGCAGGCCTGCCTTTGAAACTGTAAGGCTGGAGTACCGGAGAGGTGGACGGAACTGCACGAGTAGAGGTGAAATTCGTAGATATGTGCAGGAATGCCGATGATGAAGATAGTCCACTGGACGGAAACTGACGCTGAAGTGCG	Bacteria	Fusobacteria	Fusobacteriia	Fusobacteriales	Leptotrichiaceae	Leptotrichia	NA	NA
CGGAATTACTGGGCGTAAAGCGCACGCAGGCGGCTATCTAAGTCAGATGTGAAAGCCCCGGGCTTAACCTGGGAACTGCATTTGAAACTGGGTGGCTAGAGTATGAAAGAGGAAAGCGGAATTTCCAGTGTAGCAGTGAAATGCGTAGATATTGGAAGGAACACCGATGGCGAAGGCAGCTTTCTGGGTCGATACTGACGCTCATGTGCG	Bacteria	Proteobacteria	Gammaproteobacteria	Cardiobacteriales	Cardiobacteriaceae	Cardiobacterium	NA	NA
CGGAATAACTGGGCGTAAAGGGCACGCAGGCGGATTTTTAAGTGAGGTGTGAAAGCCCTGGGCTTAACCTGGGAATTGCATTTCAGACTGGGAATCTAGAGTACTTTAGGGAGGGGTAGAATTCCACGTGTAGCGGTGAAATGCGTAGAGATGTGGAGGAATACCGAAGGCGAAGGCAGCCCCTTGGGAATGTACTGACGCTCATGTGCG	Bacteria	Proteobacteria	Gammaproteobacteria	Pasteurellales	Pasteurellaceae	Haemophilus	NA	heylii/pneumotropicus
CCGGAATTACTGGGCGTAAAGGGTGCGTAGGCGGCTTGTTAAGTCAAGGTTAAAAGGCAGCAGCTCAACTGCTGTTCGGCCTTGAAACTAATAAGCTTGAGTATAGGAGAGGAAAGTGGAATTCCCAGTGTAGCGGTGAAATGCGTAGATATTGGGAGGAATACCGGTGGCGAAGGCGACTTTCTGGACTAAAACTGACGCTGAGGCACG	Bacteria	Firmicutes	Clostridia	Clostridiales	Peptostreptococcaceae [XI]	Peptostreptococcaceae [XI][G-7]	NA	stomatis
CGGAATCATTGGGTTTAAAGGGTCTGTAGGCGGGCTTGTAAGTCAGAGGTGAAAGCGCTCAGCTCAACTGAGCAACTGCCTTTGAAACTGTTGGTCTTGAATGATTGTGAAGTAGTTGGAATGTGTAGTGTAGCGGTGAAATGCTTAGATATTACACAGAACACCGATAGCGAAGGCATATTACTAACAATTAATTGACGCTGATGGACG	Bacteria	Bacteroidetes	Flavobacteriia	Flavobacteriales	Flavobacteriaceae	Capnocytophaga	NA	NA
CGGAGTGACTGGGCGTAAAGAGTTGCGTAGGCGGTAAGTCAAGTGAATAGTGAAACCTGGTGGCTCAACCATACAGACTATTATTCAAACTGGCTTACTCGAGAGTGGTAGAGGTCACTGGAATTTCTTGTGTAGGAGTGAAATCCGTAGATATAAGAAGGAACACCGATGGCGTAGGCAGGTGACTGGACCATTTCTGACGCTAAGGCACG	Bacteria	Saccharibacteria (TM7)	Saccharibacteria (TM7) [C-1]	Saccharibacteria (TM7) [O-1]	Saccharibacteria (TM7) [F-1]	Saccharibacteria (TM7) [G-1]	NA	NA
CCGGAATTATTGGGCGTAAAGGGAGCGCAGGTGGGACGGTAAGTCTGTCTTAAAAGGCAAGGGCTCAGCCCCTGTAAGGGACAGAAACTATCGTTCTTGAGTGCCGGAGAGGAAAGCGGAATTCCCAGTGTAGCGGTGAAATGCGTAGATATTGGGAAGAACACCAGTGGCGAAGGCGGCTTTCTGGACGGCAACTGACACTGAGGCTCG	Bacteria	Firmicutes	Negativicutes	Veillonellales	Veillonellaceae	Veillonellaceae [G-1]	NA	NA
CGGATTTATTGGGTTTAAAGGGAGCGTAGGCCGTGGATTAAGCGTGTTGTGAAATGTAGACGCTCAACGTCTGACTTGCAGCGCGAACTGGTCCACTTGAGTGTGCACAACGCAGGCGGAATTCGTCGTGTAGCGGTGAAATGCTTAGATATGACGAAGAACCCCGATTGCGAAGGCAGCTTGCGGGGGCACGACTGACGCTGAAGCTCG	Bacteria	Bacteroidetes	Bacteroidia	Bacteroidales	Prevotellaceae	Prevotella	NA	NA
CGGATTTATTGGGTTTAAAGGGAGCGTAGGCTGTGGATTAAGCGTGTTGTGAAATGTAGACGCTCAACGTCTGACTTGCAGCGCGAACTGGTCCACTTGAGTGTGCGCAACGCAGGCGGAATTCGTCGTGTAGCGGTGAAATGCTTAGATATGACGAAGAACCCCGATTGCGAAGGCAGCTTGCGGGAGCACGACTGACGCTGAAGCTCG	Bacteria	Bacteroidetes	Bacteroidia	Bacteroidales	Prevotellaceae	Prevotella	NA	NA
CGGAATGACTGGGTGTAAAGGGTGCGTAGGCGGTAAGGTAAGTCTGATGTGAAAGACTGGGGCTCAACTCCAGGGGTGCATTGGAAACTATGTTACTAGAGTACAGGAGAGGGAAGCGGAATTCCTAGTGTAGCGGTGAAATGCGTAGATATTAGGAGGAACACCGGTGGCGAAGGCGGCTTTCTGGACTGAAACTGACGCTGAGGCACG	Bacteria	Firmicutes	Clostridia	Clostridiales	Lachnospiraceae [XIV]	Lachnospiraceae [G-8]	NA	NA
CGGATTTATTGGGTTTAAAGGGTCCGTAGGCGGGCTGATAAGTCAGTGGTGAAATCCTGCAGCTTAACTGTAGAACTGCCATTGATACTGTTAGTCTTGAGTATATTTGAAGTAGCTGGAATAAGTAGTGTAGCGGTGAAATGCATAGATATTACTTAGAACACCAATTGCGAAGGCAGGTTGCTAAGATATAACTGACGCTGAGGGACG	Bacteria	Bacteroidetes	Flavobacteriia	Flavobacteriales	Flavobacteriaceae	Bergeyella	NA	NA
CGGAATTATTGGGCGTAAAGGGCATGTAGGCGGTTTAGTAAGCCTGATGTGAAATCTACGAGCTTAACTCGTAAACTGCATTGGGTACTGCTGATCTTGAATCATAGAGGGGGAACTGGAATTCCAAGTGTAGGGGTGGAATCTGTAGATATTTGGAAGAACACCGGTGGCGAAGGCGGGTTTCTAGCTAATGATTGACGCTGATATGCG	Bacteria	Spirochaetes	Spirochaetia	Spirochaetales	Spirochaetaceae	Treponema	NA	NA
CGGATTTACTGGGTGTAAAGGGAGCGCAGACGGCCAAGCAAGTCTGAAGTGAAATGCATGGGCTCAACCCATGAATTGCTTTGGAAACTGTTAGGCTTGAGTGTCGGAGGGGTAAGCGGAATTCCTAGTGTAGCGGTGAAATGCGTAGATATTAGGAGGAACACCGGAGGCGAAGGCGGCTTACTGGACGGCAACTGACGTTGAGGCTCG	Bacteria	Firmicutes	Clostridia	Clostridiales	Lachnospiraceae [XIV]	Lachnoanaerobaculum	NA	NA
CCGGAATCATTGGGCGTAAAGGGAGCGCAGGCGGGCATGTAAGTCTTTCTTAAAAGCTCGGGGCTCAACCCCGTGATGGGAAAGAAACTATATGTCTTGAGTACAGGAGAGGAAAGCGGAATTCCCAGTGTAGCGGTGAAATGCGTAGATATTGGGAGGAACACCAGTGGCGAAGGCGGCTTTCTGGACTGCAACTGACGCTGAGGCTCG	Bacteria	Firmicutes	Negativicutes	Selenomonadales	Selenomonadaceae	Selenomonas	NA	NA
CGGAATCATTGGGTTTAAAGGGTCTGTAGGCGGGCTAATAAGTCAGAGGTGAAAGCGCTCAGCTCAACTGAGCAACTGCCTTTGAAACTGTTGGTCTTGAATGGTTGTGAAGTAGTTGGAATGTGTAGTGTAGCGGTGAAATGCTTAGATATTACACAGAACACCGATAGCGAAGGCATATTACTAACAATTGATTGACGCTGATGGACG	Bacteria	Bacteroidetes	Flavobacteriia	Flavobacteriales	Flavobacteriaceae	Capnocytophaga	NA	NA
CGGAATTACTGGGCGTAAAGCGAGCGCAGACGGTTACTTAAGCAGGATGTGAAATCCCCGGGCTCAACCTGGGAACTGCGTTCTGAACTGGGTAGCTAGAGTATATCAGAGGGGGGTAGAATTCCACGTGTAGCAGTGAAATGCGTAGAGATGTGGAGGAATACCGATGGCGAAGGCAGCCCCCTGGGATAATACTGACGTTCATGCTCG	Bacteria	Proteobacteria	Betaproteobacteria	Neisseriales	Neisseriaceae	Kingella	NA	NA
CGGATTTATTGGGTTTAAAGGGTGCGTAGGCCGTTGTGCAAGTCAGAGGTGAAATTGTGGGGCTCAACTCCGCCGCTGCCTTTGAAACTGCATGACTTGAATCCTGTTGCCGTGGGAGGAATGAGTAGTGTAGCGGTGAAATGCATAGATATTACTCAGAACCCCAATTGCGAAGGCATCTCACGAAGCAGGTATTGACGCTGAGGCACG	Bacteria	Bacteroidetes	Bacteroidetes [C-1]	Bacteroidetes [O-1]	Bacteroidetes [F-1]	Bacteroidetes [G-3]	NA	NA
CGGAATTACTGGGCGTAAAGCGAGCGCAGACGGTTATTTAAGCAGGATGTGAAATCCCCGGGCTCAACCTGGGAACTGCGTTCTGAACTGGATGGCTAGAGTGTGTCAGAGGGGGGTAGAATTCCACGTGTAGCAGTGAAATGCGTAGAGATGTGGAGGAATACCGATGGCGAAGGCAGCCCCCTGGGATAACACTGACGTTCATGCTCG	Bacteria	Proteobacteria	Betaproteobacteria	Neisseriales	Neisseriaceae	Eikenella	NA	NA
CGGAATTATTGGGCATAAAGGGCATCTAGGCGGACGATCAAGTCAGGGGTGAAAACTTGCGGCTCAACTGTAAGCTTGCCTTTGAAACTGATTGTCTAGAGTATTGGAAAGGTGGGCGGAACTACACGAGTAGAGGTGAAATTCGTAGATATGTGTAGGAATGCCGATGATGAAGATAGCTCACTGGACGATAACTGACGCTGAAGTGCG	Bacteria	Fusobacteria	Fusobacteriia	Fusobacteriales	Leptotrichiaceae	Leptotrichia	goodfellowii	goodfellowii
CGGATTTATTGGGTTTAAAGGGAGCGTAGGCTGCCGTTTAAGCGTGTTGTGAAATGTACCGGCTCAACCGGTGATGTGCAGCGCGAACTGGATGGCTTGAGTACGAAGAGGGAATGCGGAACTCGTGGTGTAGCGGTGAAATGCTTAGATATCACGAGGAACTCCGATCGCGAAGGCAGCATTCCGTTTCGTGACTGACGCTGATGCTCG	Bacteria	Bacteroidetes	Bacteroidia	Bacteroidales	Prevotellaceae	Prevotella	enoeca	enoeca
CGGAATTACTGGGCGTAAAGCGTGCGTAGGTGGTGGTTTAAGTCTGTTGTGAAAGCCCTGGGCTCAACCTGGGAATTGCAGTGGATACTGGGTCACTAGAGTGTGGTAGAGGGTAGCGGAATTCCCGGTGTAGCAGTGAAATGCGTAGAGATCGGGAGGAACATCCGTGGCGAAGGCGGCTACCTGGACCAACACTGACACTGAGGCACG	Bacteria	Proteobacteria	Gammaproteobacteria	Xanthomonadales	Xanthomonadaceae	Stenotrophomonas	NA	arboricola/axonopodis/bromi/campestris/cannabis/cassavae/citri/cucurbitae/cynarae/dyei/euvesicatoria/floridensis/fragariae/gardneri/hortorum/maliensis/nasturtii/oryzae/phaseoli/pisi/prunicola/theicola/vasicola/vesicatoria
CGGATTTATTGGGTTTAAAGGGTGCGTAGGCCGTTTGATAAGCGTGCTGTGAAATATAGTGGCTCAACCTCTATCGTGCAGCGCGAACTGTCGAACTTGAGTGCGTAGTAGGTAGGCGGAATTCGTGGTGTAGCGGTGAAATGCTTAGATATCACGAAGAACTCCGATTGCGAAGGCAGCTTACCGTAACGTTACTGACGCTTAAGCACG	Bacteria	Bacteroidetes	Bacteroidia	Bacteroidales	Prevotellaceae	Prevotella	nanceiensis	nanceiensis
CGGAATTATTGGGCGTAAAGGGCTCGTAGGCGGTTCGTCGCGTCCGGTGTGAAAGCCCATCGCTTAACGGTGGGTCTGCGCCGGGTACGGGCGGGCTGGAGTGCGGTAGGGGAGACTGGAATTCCCGGTGTAACGGTGGAATGTGTAGATATCGGGAAGAACACCAATGGCGAAGGCAGGTCTCTGGGCCGTCACTGACGCTGAGGAGCG	Bacteria	Actinobacteria	Actinobacteria	Bifidobacteriales	Bifidobacteriaceae	Bifidobacterium	dentium	dentium/moukalabense
CCGGAATTATTGGGCGTAAAGCGCGCGCAGGCGGATCAGTCAGTCTGTCTTAAAAGTTCGGGGCTTAACTCCGTGAGGGGATGGAAACTGCTGATCTAGAGTATCGGAGAGGAAAGTGGAATTCCTAGTGTAGCGGTGAAATGCGTAGATATTAGGAAGAACACCAGTGGCGAAGGCGACTTTCTGGACGAAAACTGACGCTGAGGCGCG	Bacteria	Firmicutes	Negativicutes	Veillonellales	Veillonellaceae	Veillonella	NA	NA
CGGATTTACTGGGTGTAAAGGGAGCGCAGACGGCGAAGCAAGTCTGAAGTGAAATGCATGGGCTCAACCCATGAATTGCTTTGGAAACTGTTTGGCTTGAGTGTCGGAGGGGTAAGCGGAATTCCTAGTGTAGCGGTGAAATGCGTAGATATTAGGAGGAACACCGGAGGCGAAGGCGGCTTACTGGACGACAACTGACGTTGAGGCTCG	Bacteria	Firmicutes	Clostridia	Clostridiales	Lachnospiraceae [XIV]	Lachnoanaerobaculum	orale	orale/saburreum
CGGAATCATTGGGTTTAAAGGGTCTGTAGGCGGGCTATTAAGTCAGGGGTGAAAGGTTTCAGCTTAACTGAGAAATTGCCTTTGATACTGGTAGTCTTGAATATCTGTGAAGTTCTTAGAATGTGTAGTGTAGCGGTGAAATGCTTAGATATTACACAGAACACCGATTGCGGAGGCAGGGGACTAACAGACGATTGACGCTGAGAGACG	Bacteria	Bacteroidetes	Flavobacteriia	Flavobacteriales	Flavobacteriaceae	Capnocytophaga	NA	NA
CGGAATAACTGGGCGTAAAGGGCACGCAGGCGGGCTTTTAAGTGAGGTGTGAAATCCCCGGGCTTAACCTGGGAATTGCATTTCAGACTGGGAGTCTAGAGTACTTTAGGGAGGGGTAGAATTCCACGTGTAGCGGTGAAATGCGTAGAGATGTGGAGGAATACCGAAGGCGAAGGCAGCCCCTTGGGAATGTACTGACGCTCATGTGCG	Bacteria	Proteobacteria	Gammaproteobacteria	Pasteurellales	Pasteurellaceae	Aggregatibacter	NA	NA
CCGGATTTATTGGGCGTAAAGCGAGCGCAGGCGGTTAGAAAAGTCTGAAGTGAAAGGCAGTGGCTCAACCATTGTAGGCTTTGGAAACTGTTTAACTTGAGTGCAGAAGGGGAGAGTGGAATTCCATGTGTAGCGGTGAAATGCGTAGATATATGGAGGAACACCGGTGGCGAAAGCGGCTCTCTGGTCTGTAACTGACGCTGAGGCTCG	Bacteria	Firmicutes	Bacilli	Lactobacillales	Streptococcaceae	Streptococcus	anginosus	anginosus/intermedius/milleri/mitis/sanguinis/suis
CCGGATTTATTGGGCGTAAAGCGCGTCTAGGTGGTTATGTAAGTCTGATGTGAAAATGCAGGGCTCAACTCTGTATTGCGTTGGAAACTGTGTAACTAGAGTACTGGAGAGGTAAGCGGAACTACAAGTGTAGAGGTGAAATTCGTAGATATTTGTAGGAATGCCGATGGGGAAGCCAGCTTACTGGATAGATACTGACGCTGAAGCGCG	Bacteria	Fusobacteria	Fusobacteriia	Fusobacteriales	Fusobacteriaceae	Fusobacterium	NA	NA
CGGAATTATTGGGCGTAAAGGGCATGCAGGCGGAATTGCAAGCTTGGTGTGAAATACCGGGGCTTAACTCCGGAATAGCATTGAGAACTGCAAAACTAGAGTCACTGAGGGGCAATCAGAATTCCAGGTGTAGGGGTGAAATCTGTAGATATCTGGAAGAATACCAATGGCGAAGGCAGGTTACCAGCAGATGACTGACGCTGAGGTGCG	Bacteria	Spirochaetes	Spirochaetia	Spirochaetales	Spirochaetaceae	Treponema	NA	NA
CCGGAATTATTGGGCGTAAAGCGCGCGCAGGCGGATCAGTCAGTCTGTCTTAAAAGTTCGGGGCTTAACCCCGTGATGGGATGGAAACTGCTGATCTAGAGTATCGGAGAGGAAAGTGGAATTCCTAGTGTAGCGGTGAAATGCGTAGATATTAGGAAGAACACCAGTGGCGAAGGCGACTTTCTGGACGAACACTGACGCTGAGGCGCG	Bacteria	Firmicutes	Negativicutes	Veillonellales	Veillonellaceae	Veillonella	NA	NA
CCGGAATTATTGGGCGTAAAGAGTGCGTAGGTGGTCTACTAAGCGCGAGGTGAAAGGCAATGGCTCAACCATTGTTAGCCTTGCGAACTGGCAGACTTGAGTGCAAGAGAGGAAAGCGGAATTCCTAGTGTAGCGGTGAAATGCGCAGATATTAGGAGGAACACCGGCGGCGAAGGCGGCTTTCTGGATTGTAACTGACACTGAGGCACG	Bacteria	Firmicutes	Clostridia	Clostridiales	Peptostreptococcaceae [XI]	Peptostreptococcaceae [XI][G-5]	NA	saphenum
CGGATTTACTGGGTGTAAAGGGAGCGCAGACGGCTCTGCAAGTCTGAAGTGAAAGCCCGCGGCTTAACCGCGGGACTGCTTTGGAAACTGCAAGGCTTGAGTATCGGAGGGGCAGGCGGAATTCCTAGTGTAGCGGTGAAATGCGTAGATATTAGGAAGAACACCGGTGGCGAAGGCGGCCTGCTGGACGAAAACTGACGTTGAGGCTCG	Bacteria	Firmicutes	Clostridia	Clostridiales	Lachnospiraceae [XIV]	Stomatobaculum	longum	longum
CGGAATTACTGGGCGTAAAGCGGGCGCAGACGGTTACTTAAGCGGGATGTGAAATCCCCGGGCTCAACCCGGGAACTGCGTTCCGAACTGAGTGGCTAGAGTGTGTCAGAGGGGGGTAGAATTCCACGTGTAGCAGTGAAATGCGTAGAGATGTGGAGGAATACCGATGGCGAAGGCAGCCCCCTGGGATAACACTGACGTTCATGCCCG	Bacteria	Proteobacteria	Betaproteobacteria	Neisseriales	Neisseriaceae	Neisseria	NA	NA
CGGATTTATTGGGTTTAAAGGGTGCGTAGGCGGCTGCTTAAGTCAGTGGTAAAAGGCACGGGCTCAACCCGATGTAAGCCATTGATACTGGGCAGCTTGAGTTTTCTGAGAGTACATGGAATTTATGGTGTAGCGGTGAAATGCATAGATACCATAAGGAACACCGATAGCGAAGGCATTGTACTTTGGAGCGACTGACGCTGATGCACG	Bacteria	Bacteroidetes	NA	NA	NA	NA	NA	NA
CGGAATTATTGGGCGTAAAGGGCATCTAGGCGGTCATTCAAGCTTGGTGTGAAATACCGGGGCTTAACTCCGGGGCTGCATTGAGAACTGGATGACTGGAGTCACTGAAGGGCAACCAGAATTCCAGGTGTAGGGGTGAAATCTGTAGATATCTGGAAGAATACCAATGGCGAAGGCAGGTTACCGGCAGATGACTGACGCTGAAGTGCG	Bacteria	Spirochaetes	Spirochaetia	Spirochaetales	Spirochaetaceae	Treponema	parvum	parvum
CGGATTTATTGGGTTTAAAGGGAGCGTAGGCCGGAGATTAAGTGTGTTGTGAAATGTAGACGCTCAACGTCTGACTTGCAGCGCATACTGGTTTCCTTGAGTACGCACAACGTTGGCGGAATTCGTCGTGTAGCGGTGAAATGCTTAGATATGACGAAGAACTCCGATTGCGAAGGCAGCTGACGGGAGCGCAACTGACGCTGAAGCTCG	Bacteria	Bacteroidetes	Bacteroidia	Bacteroidales	Prevotellaceae	Prevotella	NA	NA
CGGATTTATTGGGTTTAAAGGGTGCGTAGGCGGCCTGTTAAGTCAGCGGTGAAATCTAGGAGCTTAACTCCTAAATTGCCATTGATACTGGCGGGCTTGAGTGTAGATGAGGTAGGCGGAATGCGTGGTGTAGCGGTGGAATGCATAGATATCACGCAGAACTCCGATTGCGAAGGCAGCTTACTAAGGTACAACTGACGCTGAAGCACG	Bacteria	Bacteroidetes	Bacteroidia	Bacteroidales	Porphyromonadaceae	Porphyromonas	pasteri	pasteri
CCGGATTTATTGGGCGTAAAGGGCTCGTAGGCGGTTTGTTGCGTCTGGTGTGAAAGCTTACTGCTTAACGGTAGGTTGCGCTGGATACGGGCAGGCTTGAGTGCAGTAGGGGAGACTGGAATTCTCGGTGTAACGGTGGAATGTGTAGATATCGGGAAGAACACCTATGGCGAAGGCAGGTCTCTGGGCTGTTACTGACGCTGAGGAGCG	Bacteria	Actinobacteria	Actinobacteria	Bifidobacteriales	Bifidobacteriaceae	Scardovia	wiggsiae	wiggsiae
CGGAATTATTGGGCGTAAAGCGCGCGCAGGCGGCCTCTTAAGTCTGATGTGAAAGCCCCCGGCTCAACCGGGGAGGGCCATTGGAAACTGGGAGGCTTGAGTATAGGAGAGAAGAGTGGAATTCCACGTGTAGCGGTGAAATGCGTAGAGATGTGGAGGAACACCAGTGGCGAAGGCGACTCTTTGGCCTATAACTGACGCTGAGGCGCG	Bacteria	NA	NA	NA	NA	NA	NA	acetylicum/aestuarii/alkaliphilum/aquaticum/arabatum/aurantiacum/chiriqhucha/himgiriensis/homiense/marinum/mexicanum/panipatensis/pavilionensis/profundum
CGGATTTATTGGGTTTAAAGGGAGCGTAGGCCGTGGATTAAGCGTGTTGTGAAATGCAGGTGCTCAACGTCTGCACTGCAGCGCGAACTGGTCCACTAGAGTGTGCGCAACGCAGGCGGAATTCGTCGTGTAGCGGTGAAATGCTTAGATATGACGAAGAACTCCGATTGCGAAGGCAGCTTGCGGGAGCACAACTGACGCTGAAGTTCG	Bacteria	Bacteroidetes	Bacteroidia	Bacteroidales	Prevotellaceae	Prevotella	NA	NA
CCGGAATTACTGGGCGTAAAGGGCACGCAGGCTGTGCTTCAAGTCAGCTGTAAAAGGATGCGGCTTAACCGTGTTATGCAGTTGAGACTGAGGTGCTGGAGTACTGGAGAGGCAAGTGGAATTCCCAGTGTAGCGGTGAAATGCGTAGATATTGGGAAGAACATCGGTGGCGAAGGCGACTTGCTGGACGGTAACTGACGCTGAGGTGCG	Bacteria	Synergistetes	Synergistia	Synergistales	Synergistaceae	Fretibacterium	NA	NA
CGGATTTATTGGGTTTAAAGGGAGCGTAGGCGGACGATTAAGTCAGCTGTGAAAGTTTGCGGCTCAACCGTAAAATTGCAGTTGAAACTGGTTGTCTTGAGTGCACGCAGGGATGTTGGAATTCATGGTGTAGCGGTGAAATGCTTAGATATCATGAAGAACTCCGATCGCGAAGGCATATGTCCGGAGTGCAACTGACGCTGAGGCTCG	Bacteria	Bacteroidetes	Bacteroidia	Bacteroidales	Prevotellaceae	Alloprevotella	rava	rava
CGGAATTATTGGGCATAAAGGGCATCTAGGCGGCCAGACAAGTCTGGGGTGAAAACTTGCGGCTCAACCGCAAGCCTGCCCTGGAAACTGTCTGGCTAGAGTGCTGGAGAGGTGGACGGAACTGCACGAGTAGAGGTGAAATTCGTAGATATGTGCAGGAATGCCGATGATGAAGATAGTTCACTGGACGGTAACTGACGCTGAAGTGCG	Bacteria	Fusobacteria	Fusobacteriia	Fusobacteriales	Leptotrichiaceae	Leptotrichia	NA	NA
CGGAATGATTGGGCGTAAAGGGCGCGCAGGCGGCCGGCCAAGTCTGTCTAAAAAGTGCGGGGCTTAACCCCGTGAGGGGAGAGAAACTGGTTGGCTGAGAGTATCGGAGAGGAAAGCGGAATTCCTAGTGTAGCGGTGAAATGCGTAGATATTAGGAGGAACACCGGTGGCGAAAGCGGCTTTCTGGACGACAACTGACGCTGAGGCGCG	Bacteria	Firmicutes	Negativicutes	Veillonellales	Veillonellaceae	Megasphaera	NA	NA
CGGATTTATTGGGTTTAAAGGGAGCGTAGGCTGTTTTTTAAGCGTGTTGTGAAATGTACCGGCTCAACCGGTGATGTGCAGCGCGAACTGGAAGACTTGAGTGTGTTGTAAGTAGGCGGAATTCGTGGTGTAGCGGTGAAATGCTTAGATATCACGAGGAACTCCGATTGCGTAGGCAGCTTACTGTCTCACTACTGACGCTGATGCTCG	Bacteria	Bacteroidetes	Bacteroidia	Bacteroidales	Prevotellaceae	Prevotella	marshii	marshii
CGGATTTATTGGGTTTAAAGGGAGCGTAGGCCGCAGGTTAAGTGTGTTGTGAAAAGCAGTCGCCCAACGTCTGCCTTGCAGCGCAAACTGTCCTGCTTGAGTGCGCACAACGCAGGCGGAATTCGTCGTGTAGCGGTGAAATGCTTAGATATGACGAAGAACTCCGATTGCGAAGGCAGCTTGCGGGAGCGCAACTGACGCTGAAGTTCG	Bacteria	Bacteroidetes	Bacteroidia	Bacteroidales	Prevotellaceae	Prevotella	NA	NA
CGGATTTATTGGGTTTAAAGGGTCCGTAGGCGGGCTGATAAGTCAGCGGTGAAATCCTGCAGCTTAACTGTAGAACTGCCGTTGATACTGTTAGTCTTGAGTATATTTGAAGTAGCTGGAATAAGTAGTGTAGCGGTGAAATGCATAGATATTACTTAGAACACCAATTGCGAAGGCAGGTTACTAAGATAAGACTGACGCTGAGGGACG	Bacteria	Bacteroidetes	Flavobacteriia	Flavobacteriales	Flavobacteriaceae	Bergeyella	NA	NA
CCGGATTTATTGGGCGTAAAGCGCGTCTAGGTGGTTATATAAGTCTGATGTGAAAATGCAGGGCTCAACTCTGTATTGCGTTGGAAACTGTGTAACTAGAGTATTGGAGAGGTAAGCGGAACTACAAGTGTAGAGGTGAAATTCGTAGATATTTGTAGGAATGCCGATGGGGAAGCCAGCTTACTGGACAGATACTGACGCTGAAGCGCG	Bacteria	Fusobacteria	Fusobacteriia	Fusobacteriales	Fusobacteriaceae	Fusobacterium	NA	NA
CGGATTTATTGGGTTTAAAGGGTGCGTAGGTGGGCTGTTAAGTCAGCGGTGAAAGTTTGTCGCTTAACGATAAAATTGCCGTTGAAACTGGTAGTCTTGAGTATAGATGAAGTAGGCGGAATGCGTGGTGTAGCGGTGAAATGCATAGAGATCACGCAGAACTCCGATTGCGAAGGCAGCTTACTAAGGTATAACTGACACTGAAGCACG	Bacteria	Bacteroidetes	Bacteroidia	Bacteroidales	Porphyromonadaceae	Tannerella	forsythia	forsythia
CGGAATCATTGGGTTTAAAGGGTCTGTAGGCGGGCTGGTAAGTCAGAGGTGAAAGCGCTCAGCTCAACTGAGCAACTGCCTTTGAAACTGTTGGTCTTGAATGATTGTGAAGTAGTTGGAATGTGTAGTGTAGCGGTGAAATGCTTAGATATTACACAGAACACCGATAGCGAAGGCATATTACTAACAATTGATTGACGCTGATGGACG	Bacteria	Bacteroidetes	Flavobacteriia	Flavobacteriales	Flavobacteriaceae	Capnocytophaga	NA	NA
CCGGAATCATTGGGCGTAAAGGGAGCGCAGGCGGGCATGTAAGTCTTTCTTAAAAGTGCGGGGCTCAACCCCGTGATGGGAAAGAAACTACAAGTCTTGAGTACAGGAGAGGAAAGCGGAATTCCCAGTGTAGCGGTGAAATGCGTAGATATTGGGAGGAACACCAGTGGCGAAGGCGGCTTTCTGGACTGCAACTGACGCTGAGGCTCG	Bacteria	Firmicutes	Negativicutes	Selenomonadales	Selenomonadaceae	Selenomonas	NA	NA
CGGATTTACTGGGTGTAAAGGGAGCGTAGACGGCAAATAAAGTCTGAAGTGAAATCCCGCGGCTCAACTGCGGAGTTGCTTTGGAAACTTATAAGCTGGAGTGTCGGAGGGGTAAGCGGAATTCCCAGTGTAGCGGTGAAATGCGTAGATATTGGGAGGAACACCGGAGGCGAAGGCGGCTTACTGGAAGATAACTGACGTTGAGGCTCG	Bacteria	Firmicutes	Clostridia	Clostridiales	Lachnospiraceae [XIV]	Lachnospiraceae [G-3]	NA	NA
CGGATTTATTGGGTTTAAAGGGAGCGCAGGCCGCCGTGCAAGCGTGCCGTGAAAAGCAGCGGCCCAACCGCTGCCCTGCGGCGCGAACTGCTTGGCTTGAGTGCGCCGGAAGCGGGCGGAATTCGTGGTGTAGCGGTGAAATGCTTAGATATCACGAAGAACCCCGATTGCGAAGGCAGCCCGCTGTGGCGCCACTGACGCTGAGGCTCG	Bacteria	Bacteroidetes	Bacteroidia	Bacteroidales	Prevotellaceae	Prevotella	buccae	buccae
CGGAATTATTGGGCTTAAAGGGCATCTAGGCGGTATAACAAGTTGAAGGTGAAAAGCTGTAGCTCAACTATAGTCTTGCCTACAAAACTGTAATACTAGAGTACTGGAAAGGTGGGTGGAACTACACGAGTAGAGGTGAAATTCGTAGATATGTGTAGGAATGCCGATGATGAAGATAACTCACTGGACAGAAACTGACGCTGAAGTGCG	Bacteria	Fusobacteria	Fusobacteriia	Fusobacteriales	Leptotrichiaceae	Sneathia	NA	NA
CGGATTTACTGGGCGTAAAGAGCGTGTAGGAGGCAAAACAAGACGGATGTGAAAGCCCCCGGCTTAACCGGGGGAGGTCGTACGTGACTGTAGAGCTAGAGTGAGTTAGAGGTAAGCGGAACTCCGGGAGTAGTGGTGAAATGCGTAGATATCCGGAAGAACATCAGAGGCGAAAGCGGCTTACTGGGACTTAACTGACACTGAGACGCG	Bacteria	Chloroflexi	Anaerolineae	Anaerolineales	Anaerolineaceae	Anaerolineae [G-1]	NA	NA
CGGAGTGACTGGGCGTAAAGAGTTGCGTAGGTGGTTAGTAAAGCGAATAGTGAAATCTGGCGGCTCAACCGTACAGGCTATTATTCGAACTCACTAACTCGAGAGTGGTAGAGGTTACTGGAATTTCTAGTGTAGGAGTGAAATCCGTAGATATTAGAAGGAACACCAATGGCGTAGGCAGGTAACTGGACCATTTCTGACACTAAGGCACG	Bacteria	Saccharibacteria (TM7)	Saccharibacteria (TM7) [C-1]	Saccharibacteria (TM7) [O-1]	Saccharibacteria (TM7) [F-1]	Saccharibacteria (TM7) [G-8]	NA	NA
CGGATTTATTGGGTTTAAAGGGAGCGTAGGCCGTAGATTAAGCGTGTTGTGAAATGTAGATGCTCAACATCTGACTTGCAGCGCGAACTGGTTTACTAGAGTGTGCGCAACGTAGGCGGAATTCGTCGTGTAGCGGTGAAATGCTTAGATATGACGAAGAACTCCGATTGCGAAGGCAGCTTACGGGAGCACAACTGACGCTGAAGCTCG	Bacteria	Bacteroidetes	Bacteroidia	Bacteroidales	Prevotellaceae	Prevotella	oulorum	oulorum
CGGAATTATTGGGCATAAAGGGCATCTAGGCGGTCGGGTAAGTCCGGGGTGAAAACTGCTGGCTCAACCAGCAGCCTGCCTTGGAAACTACCCGGCTTGAGTGCTGGAGAGGTGGACGGAACTGCACGAGTAGAGGTGAAATTCGTAGATATGTGCAGGAATGCCGATGATGAAGATAGTTCACTGGACGGCAACTGACGCTGAAGTGCG	Bacteria	Fusobacteria	Fusobacteriia	Fusobacteriales	Leptotrichiaceae	Leptotrichia	NA	NA
CGGAGTGACTGGGTGTAAAGAGTTGCGTAGGTGGCAAGGTAAGTAGATAGTGAAATCTGGTGGCTCAACCATTCAGACTATTATCTAAACTATCTAGCTCGAGACTGTTATGGGTAACTGGAATTTCTAGTGTAGGAGTGAAATCCGTAGATATTAGAAGGAACACCGATAGCGTAGGCAGGTTACTGGGACAGTTCTGACACTAAGGCACG	Bacteria	Saccharibacteria (TM7)	Saccharibacteria (TM7) [C-1]	Saccharibacteria (TM7) [O-1]	Saccharibacteria (TM7) [F-1]	Saccharibacteria (TM7) [G-3]	NA	NA
CGGAATCATTGGGTTTAAAGGGTCTGTAGGCGGGCTTGTAAGTCAGAGGTGAAAGCGCTTAGCTCAACTAAGCAACTGCCTTTGAAACTGTTGGTCTTGAATGGTTGTGAAGTAGTTGGAATGTGTAGTGTAGCGGTGAAATGCTTAGATATTACACAGAACACCGATAGCGAAGGCATATTACTAACAATTGATTGACGCTGATGGACG	Bacteria	Bacteroidetes	Flavobacteriia	Flavobacteriales	Flavobacteriaceae	Capnocytophaga	NA	NA
CGGAGTGACTGGGCGTAAAGAGTTGCGTAGGCGGTTTGTTAAGCGAATAGTGAAACCTGGTGGCTCAACCATACAGACTATTATTCGAACTGGCAAACTCGAGAGTGGTAGAGGTCACTGGAATTTCTTGTGTAGGAGTGAAATCCGTAGATATAAGAAGGAACACCGATGGCGTAGGCAGGTGACTAGACCATTTCTGACGCTAAGGCACG	Bacteria	Saccharibacteria (TM7)	Saccharibacteria (TM7) [C-1]	Saccharibacteria (TM7) [O-1]	Saccharibacteria (TM7) [F-1]	Saccharibacteria (TM7) [G-1]	NA	NA
CGGAATTATTGGGCATAAAGGGCATCTAGGCGGCCCTGTAAGTCTAGGGTGAAAACCTGCGGCTCAACCGCAGGCCTGCCCCGGAAACTACAGGGCTGGAGTATTGGAGAGGTGGACGGAACTGCACGAGTAGAGGTGAAATTCGTAGATATGTGCAGGAATGCCGATGATGAAGATAGTTCACTGGACGATAACTGACGCTGAAGTGCG	Bacteria	Fusobacteria	Fusobacteriia	Fusobacteriales	Leptotrichiaceae	Leptotrichia	shahii	trevisanii
CGGATTTACTGGGTGTAAAGGGAGCGCAGACGGTTGCGCAAGTCTGAAGTGAAATCCCGAGGCTTAACCACGGGACTGCTTTGGAAACTGTGCGACTTGAGTATCGGAGGGGCAGGCGGAATTCCTAGTGTAGCGGTGAAATGCGTAGATATTAGGAAGAACACCGGTGGCGAAGGCGGCCTGCTGGACGAAAACTGACGTTGAGGCTCG	Bacteria	Firmicutes	Clostridia	Clostridiales	Lachnospiraceae [XIV]	Stomatobaculum	NA	NA
CGGATTTATTGGGTTTAAAGGGAGCGTAGGCCGTGGATTAAGCGTGTTGTGAAATGTAGACGCTCAACGTCTGAATTGCAGCGCGAACTGGTTCACTTGAGTATGCGCAACGTAGGCGGAATTCGTCGTGTAGCGGTGAAATGCTTAGATATGACGAAGAACTCCGATTGCGAAGGCAGCTTGCGGGAGCACAACTGACGCTGAAGCTCG	Bacteria	Bacteroidetes	Bacteroidia	Bacteroidales	Prevotellaceae	Prevotella	NA	NA
CGGATTTATTGGGTTTAAAGGGAGCGTAGGCCGTTTTTTAAGCGTGTTGTGAAATGTACCGGCTCAACCGGTGATGTGCAGCGCGAACTGGTAGACTTGAGTACGCAGTAAGCAGGCGGAATTCGTGGTGTAGCGGTGAAATGCTTAGATATCACGAAGAACTCCGATTGCGTAGGCAGCTTGCTGTAGCGTAACTGACGCTGAAGCTCG	Bacteria	Bacteroidetes	Bacteroidia	Bacteroidales	Prevotellaceae	Prevotella	NA	NA
CGGAATGATTGGGCGTAAAGCGTCTGTAGGTGGCTTTTTAAGTCCGCCGTCAAATCCCAGGGCTCAACCCTGGACAGGCGGTGGAAACTACCAAGCTGGAGTACGGTAGGGGCAGAGGGAATTTCCGGTGGAGCGGTGAAATGCGTAGAGATCGGAAAGAACACCAACGGCGAAAGCACTCTGCTGGGCCGACACTGACACTGAGAGACG	Bacteria	Firmicutes	NA	NA	NA	NA	NA	NA
CCGGATTTATTGGGCGTAAAGCGCGTCTAGGTGGTTATGTAAGTCTGATGTGAAAATGCAGGGCTCAACTCTGTATTGCGTTGGAAACTGTATAACTAGAGTACTGGAGAGGTAAGCGGAACTACAAGTGTAGAGGTGAAATTCATAGATATTTGTAGGAATGCCGATGGGGAAGCCAGCTTACTGGACAGATACTGACGCTAAAGCGCG	Bacteria	Fusobacteria	Fusobacteriia	Fusobacteriales	Fusobacteriaceae	Fusobacterium	NA	NA
CGGAGTGACTGGGTGTAAAGAGTTGCGTAGGTGGCAAGGTAAGTAGATAGTGAAATCTGGTGGCTCAACCATTCAGACTATTATCTAAACTATCTAGCTCGAGACTGTTATGGGTAACTGGAATTTCTAGTGTAGGAGTGAAATCCGTAGATATTAGAAGGAACACCAATAGCGTAGGCAGGTTACTGGAACAGTTCTGACACTAAGGCACG	Bacteria	Saccharibacteria (TM7)	Saccharibacteria (TM7) [C-1]	Saccharibacteria (TM7) [O-1]	Saccharibacteria (TM7) [F-1]	Saccharibacteria (TM7) [G-3]	NA	NA
CGGAATTATTGGGCGTAAAGAGCTTGTAGGCGGTTTGTCGCGTCTGCTGTGAAAGGCCGGAGCTTAACTCCGTGTATTGCAGTGGGTACGGGCAGACTAGAGTGCAGTAGGGGAGACTGGAATTCCTGGTGTAGCGGTGGAATGCGCAGATATCAGGAGGAACACCGATGGCGAAGGCAGGTCTCTGGGCTGTAACTGACGCTGAGAAGCG	Bacteria	Actinobacteria	Actinobacteria	Actinomycetales	Micrococcaceae	Rothia	mucilaginosa	mucilaginosa
CCGGATTTATTGGGCGTAAAGGGAGCGCAGGCGGTTTAGTAAGTCTGAAGTTAAAGGCATTGGCTCAACCAATGTATGCTTTGGAAACTGTTAGACTTGAGTGCAGAAGGGGAGAGTGGAATTCCATGTGTAGCGGTGAAATGCGTAGATATATGGAGGAACACCGGTGGCGAAAGCGGCTCTCTGGTCTGTCACTGACGCTGAGGCTCG	Bacteria	Firmicutes	Bacilli	Lactobacillales	Streptococcaceae	Streptococcus	sobrinus	dentirousetti/downei/sobrinus
CCGGAATTATTGGGCGTAAAGGGAGCGCAGGCGGGCATATCAGTCCATCTTAAAAGTGCGGGGCTCAACCCCGTGAGGGGATGGAAACTGTATGTCTTGAGTGCAGGAGAGGAAAGCGGAATTCCCAGTGTAGCGGTGAAATGCGTAGATATTGGGAGGAACACCAGTGGCGAAGGCGGCTTTCTGGACTGTAACTGACGCTGAGGCTCG	Bacteria	Firmicutes	Negativicutes	Selenomonadales	Selenomonadaceae	Selenomonas	NA	NA
CGGATTTATTGGGTTTAAAGGGTCCGTAGGCGGGCTGATAAGTCAGTGGTGAAATCCTGCAGCTTAACTGTAGAACTGCCATTGATACTGTTAGTCTTGAGTATATTTGAAGTAGCTGGAATAAGTAGTGTAGCGGTGAAATGCATAGATATTACTTAGAACACCAATTGCGAAGGCAGGTTACTAAGATATAACTGACGCTGAGGGACG	Bacteria	Bacteroidetes	Flavobacteriia	Flavobacteriales	Flavobacteriaceae	Bergeyella	NA	NA
CGGAATCACTGGGCGTAAAGGACGCGTAGGCGGATTGTCAAGTCTCTTGTGAAATCTAACGGCTCAACCGTTAAACTGCTTGGGAAACTGATAATCTAGAGTAAGGGAGAGGCAGATGGAATTCTTGGTGTAGGGGTAAAATCCGTAGATATCAAGAAGAATACCTATTGCGAAGGCGATCTGCTGGAACTTAACTGACGCTAATGCGTG	Bacteria	Proteobacteria	Epsilonproteobacteria	Campylobacterales	Campylobacteraceae	Campylobacter	NA	NA
CGGATTTATTGGGTTTAAAGGGAGCGTAGGCCGTGGATTAAGCGTGTTGTGAAATGTAGACGCTCAACGTCTGAATTGCAGCGCGAACTGGTTCACTTGAGTATGCACAACGTAGGCGGAATTCGTCGTGTAGCGGTGAAATGCTTAGATATGACGAAGAACTCCGATTGCGAAGGCAGCTTGCGGGAGCATAACTGACGCTGAAGCTCG	Bacteria	Bacteroidetes	Bacteroidia	Bacteroidales	Prevotellaceae	Prevotella	NA	NA
CGGAATTATTGGGCATAAAGGGCATCTAGGCGGCCCTGTAAGTCTAGGGTGAAAACCTGCGGCTCAACCGCAGGCCTGCCCCGGAAACTACAGGGCTAGAGTATCGAAGAGGTGGACGGAACTGCACGAGTAGAGGTGAAATTCGTAGATATGTGCAGGAATGCCGATGATGAAGATAGTTCACTGGACGGTAACTGACGCTGAAGTGCG	Bacteria	Fusobacteria	Fusobacteriia	Fusobacteriales	Leptotrichiaceae	Leptotrichia	NA	NA
CCGGATTTATTGGGCGTAAAGCGCGTCTAGGTGGTTATGTAAGTCTGATGTGAAAATGCAGGGCTTAACTCTGTATTGCGTTGGAAACTGTATAACTAGAGTACTGGAGAGGTAAGCGGAACTACAAGTGTAGAGGTGAAATTCGTAGATATTTGTAGGAATGCCGATGGGGAAGCCAGCTTACTGGACAGATACTGACGCTAAAGCGCG	Bacteria	Fusobacteria	Fusobacteriia	Fusobacteriales	Fusobacteriaceae	Fusobacterium	NA	NA
CGGAGTGACTGGGCGTAAAGAGTTGCGTAGGCGGTTTAATAAGTGAATAGTGAAACCTGGTGGCTCAACCATACAGACTATTATTCAAACTGTTAAACTCGAGAGTAGTAGAGGTAACTGGAATTTCTAGTGTAGGAGTGAAATCCGTAGATATTAGAAGGAACACCAATGGCGTAGGCAGGTTACTGGACTATTTCTGACGCTAAGGCACG	Bacteria	Saccharibacteria (TM7)	Saccharibacteria (TM7) [C-1]	Saccharibacteria (TM7) [O-1]	Saccharibacteria (TM7) [F-1]	Saccharibacteria (TM7) [G-1]	NA	NA
CCGGATTTATTGGGTTTAAAGGGAGCGTAGGCGGATTGTTAAGTCAGCGGTTAAAGGGTGTGGCTCAACCATACATTGCCGTTGAAACTGGCGATCTTGAGTGCAGACAGGGATGCCGGAATTCGTGGTGTAGCGGTGAAATGCTTAGATATCACGAAGAACTCCGATCGCGAAGGCAGGTGTCCGGGCTGCAACTGACGCTGAGGCTCG	Bacteria	Bacteroidetes	Bacteroidia	Bacteroidales	Prevotellaceae	Alloprevotella	NA	NA
CGGAATTATTGGGCATAAAGGGCATCTAGGCGGCCCTGTAAGTCTAGGGTGAAAACCTGCGGCTCAACCGCAGGCCTGCCCCGGAAACTATAGGGCTGGAGTACTGGAGAGGTGGACGGAACTACACGAGTAGAGGTGAAATTCGTAGATATGTGTAGGAATGCCGATGATGAAGATAGTTCACTGGACGGTAACTGACGCTGAAGTGCG	Bacteria	Fusobacteria	Fusobacteriia	Fusobacteriales	Leptotrichiaceae	Leptotrichia	NA	NA
CCGGAATCATTGGGCGTAAAGGGAGCGCAGGCGGTCATGTAAGTCTTGCTTAAAAGTTCGGGGCTCAACCCCGTGATGGGCAAGAAACTATGTGACTTGAGTGCAGGAGAGGAAAGCGGAATTCCCAGTGTAGCGGTGAAATGCGTAGATATTGGGAGGAACACCAGTGGCGAAGGCGGCTTTCTGGACTGCAACTGACGCTGAGGCTCG	Bacteria	Firmicutes	Negativicutes	Selenomonadales	Selenomonadaceae	Selenomonas	NA	NA
CGGATTTACTGGGTGTAAAGGGAGCGTAGACGGAATGGCAAGTCTGAAGTGAAATACCCGGGCTCAACCTGGGAACTGCTTTGGAAACTGTTGTTCTAGAGTGTTGGAGAGGTAAGTGGAATTCCTGGTGTAGCGGTGAAATGCGTAGATATCAGGAAGAACACCGGAGGCGAAGGCGGCTTACTGGACAATAACTGACGTTGAGGCTCG	Bacteria	Firmicutes	Clostridia	Clostridiales	Lachnospiraceae [XIV]	Oribacterium	sinus	sinus
CCGGAATCATTGGGCGTAAAGGGAGCGCAGGCGGGCATATAAGTCTTTCTTAAAAGTGCGGGGCTCAACCCCGTGATGGGAAAGAAACTATATGTCTTGAGTACAGGAGAGGAAAGCGGAATTCCCAGTGTAGCGGTGAAATGCGTAGATATTGGGAGGAACACCAGTGGCGAAGGCGGCTTTCTGGACTGCAACTGACGCTGAGGCTCG	Bacteria	Firmicutes	Negativicutes	Selenomonadales	Selenomonadaceae	Selenomonas	NA	NA
CGGAGTGACTGGGCGTAAAGAGTTGCGTAGGTGGTTCAATAAGCGAATAGTGAAAGCTGGTGGCTCAACCATTCAGATTATTATTCGAACTGTTGAACTCGAGAGCAGAAGAGGTAGCTGGAATTTCTAGTGTAGGAGTGAAATCCGTAGATATTAGAAGGAACACCGATGGCGTAGGCAGGCTACTGGGCTGTTTCTGACACTGAGGCACG	Bacteria	Saccharibacteria (TM7)	Saccharibacteria (TM7) [C-1]	Saccharibacteria (TM7) [O-1]	Saccharibacteria (TM7) [F-1]	Saccharibacteria (TM7) [G-6]	NA	NA
CCGGATTCATTGGGCGTAAAGCGCTCGTAGGCGGTCTGTTAGGTCGGGAGTTAAATCCGGGGGCTCAACCCCCGTTCGCTCCCGATACCGGCAGACTTGAGTTTGGTAGGGGAAGGTGGAATTCCTAGTGTAGCGGTGGAATGCGCAGATATTAGGAAGAACACCAGTGGCGAAGGCGGCCTTCTGGGCCATAACTGACGCTGAGGAGCG	Bacteria	Actinobacteria	Coriobacteriia	Coriobacteriales	Coriobacteriaceae	Atopobium	parvulum	parvulum
CGGAATCACTGGGCGTAAAGGACGCGTAGGCGGATTATCAAGTCTCTTGTGAAATCTAACGGCTCAACCGTTAAACTGCTTGGGAAACTGATAATCTAGAGTAAGGGAGAGGCAGATGGAATTCTTGGTGTAGGGGTAAAATCCGTAGAGATCAAGAAGAATACCCATTGCGAAAGCGATCTGCTGGAACTTAACTGACGCTAATGCGTG	Bacteria	Proteobacteria	Epsilonproteobacteria	Campylobacterales	Campylobacteraceae	Campylobacter	NA	NA
CGGAATTATTGGGCGTAAAGGGCTTGTAGGCGGTTGGTCGCGTCTGTCGTGAAATCCTCTGGCTTAACTGGGGGCGTGCGGTGGGTACGGGCTGGCTTGAGTGCGGTAGGGGAGACTGGAACTCCTGGTGTAGCGGTGGAATGCGCAGATATCAGGAAGAACACCGGTGGCGAAGGCGGGTCTCTGGGCCGTTACTGACGCTGAGGAGCG	Bacteria	Actinobacteria	Actinobacteria	Actinomycetales	Actinomycetaceae	Actinomyces	NA	NA
CGGATTTACTGGGTGTAAAGGGAGCGTAGACGGCGTATAAAGTCTGAAGTGAAAACCCGCAGCTCAACTGCGGAGTTGCTTTGGAAACTTATAAGCTGGAGTGTCGGAGGGGTAAGCGGAATTCCCAGTGTAGCGGTGAAATGCGTAGATATTGGGAGGAACACCGGAGGCGAAGGCGGCTTACTGGAAGATAACTGACGTTGAGGCTCG	Bacteria	Firmicutes	Clostridia	Clostridiales	Lachnospiraceae [XIV]	Lachnospiraceae [G-3]	NA	NA
CGGAATTATTGGGCATAAAGGGCATCTAGGCGGTCAGACAAGTCTGGGGTGAAAACTTGCGGCTCAACCGCAAGCCTGCCCTGGAAACTGTTTGGCTAGAGTGCTGGAGAGGTGGACGGAACTGCACGAGTAGAGGTGAAATTCGTAGATATGTGCAGGAATGCCGATGATGAAGATAGTTCACTGGACGGCAACTGACGCTGAAGTGCG	Bacteria	Fusobacteria	Fusobacteriia	Fusobacteriales	Leptotrichiaceae	Leptotrichia	NA	NA
CGGATTTATTGGGTTTAAAGGGTCCGTAGGCGGGCTGATAAGTCAGTGGTGAAATCCTGCAGCTTAACTGTAGAACTGCCGTTGATACTGTTAGTCTTGAGTATATTTGAAGTAGCTGGAATAAGTAGTGTAGCGGTGAAATGCATAGATATTACTTAGAACACCAATTGCGAAGGCAGGTTACTAAGATATAACTGACGCTGAGGGACG	Bacteria	Bacteroidetes	Flavobacteriia	Flavobacteriales	Flavobacteriaceae	Bergeyella	NA	NA
CGGATTTATTGGGTTTAAAGGGAGCGTAGGCCGTGTATTAAGTGTGTTGTGAAATTCAGTCGCTCAACGTCTGACTTGCAGCGCATACTGGTTCACTTGAGTGCGCGCAACGCAGGCGGAATTCGTGGTGTAGCGGTGAAATGCTTAGATATCACGAAGAACTCCGATCGCGAAGGCAGCTTGCGGGAGCGCAACTGACGCTGATGCTCG	Bacteria	Bacteroidetes	Bacteroidia	Bacteroidales	Prevotellaceae	Prevotella	NA	NA
CGGAATTACTGGGCGTAAAGCGCACGCAGGCGGTTGCTCAAGTCAGATGTGAAAGCCCCGGGCTTAACCTGGGAACTGCATTTGAAACTGGGCGACTAGAGTATGAAAGAGGAAAGCGGAATTTCCAGTGTAGCAGTGAAATGCGTAGATATTGGAAGGAACACCGATGGCGAAGGCAGCTTTCTGGGTCGATACTGACGCTCATGTGCG	Bacteria	Proteobacteria	Gammaproteobacteria	Cardiobacteriales	Cardiobacteriaceae	Cardiobacterium	NA	NA
CCGGAATTATTGGGCGTAAAGGGAGCGCAGGCGGACATATAAGTCCATCTTAAAAGTGCGGGGATCAACCCCGTGAGGGGATGGAAACTGTATACCTTGAGTGCAGGAGAGGAAAGCGGAATTCCCAGTGTAGCGGTGAAATGCGTAGATATTGGGAGGAACACCAGTGGCGAAGGCGGCTTTCTGGACTGTAACTGACGCTGAGGCTCG	Bacteria	Firmicutes	Negativicutes	Selenomonadales	Selenomonadaceae	Selenomonas	NA	NA
TCGGATTTATTGGGCGTAAAGCGCGTCTAGGTGGTTATGTAAGTCTGATGTGAAAATGCAGGGCTCAACTCTGTATTGCGTTGGAAACTGTATAACTAGAGTACTGGAGAGGTAAGCGGAACTACAAGTGTAGAGGTGAAATTCGTAGATATTTGTAGGAATGCCGATGGGGAAGCCAGCTTACTGGACAGATACTGACGCTAAAGCGCG	Bacteria	Fusobacteria	Fusobacteriia	Fusobacteriales	Fusobacteriaceae	Fusobacterium	NA	NA
CCGGAATTATTGGGCGTAAAGAGTGCGTAGGTGGTTACCTAAGCGCAAGGTTTAATTTAGAGGCTCAACCTCTACTTGCCTTGCGAACTGGGCTACTTGAGTGCAGGAGGGGAAAGCGGAATTCCTAGTGTAGCGGTGAAATGCGTAGATATTAGGAGGAACACCAGCGGCGAAGGCGGCTTTCTGGACTGTAACTGACACTGAGGCACG	Bacteria	Firmicutes	Clostridia	Clostridiales	Peptostreptococcaceae [XI]	Mogibacterium	diversum	diversum/neglectum/pumilum/vescum
CGGAATTATTGGGCATAAAGGGCATCTAGGCGGCCCTATAAGTCTAGGGTGAAAACCTGCGGCTCAACCGCAGGCCTGCCCCGGAAACTATAGGGCTGGAGTACTGGAGAGGTGGACGGAACTACACGAGTAGAGGTGAAATTCGTAGATATGTGTAGGAATGCCGATGATGAAGATAGTTCACTGGACGGTAACTGACGCTGAAGTGCG	Bacteria	Fusobacteria	Fusobacteriia	Fusobacteriales	Leptotrichiaceae	Leptotrichia	NA	NA
CGGAGTTACTGGGCGTAAAGGGCTTGTAGGCGGCTGGTCGCGTCTGCCGTGAAATCCCCTGGCTCAACTGGGGGCGTGCGGTGGGTACGGGCCGGCTTGAGTGCGGTAGGGGAGGCTGGAACTCCTGGTGTAGCGGTGGAATGCGCAGATATCAGGAAGAACACCGGTGGCGAAGGCGGGTCTCTGGGCCGTTACTGACGCTGAGGAGCG	Bacteria	Actinobacteria	Actinobacteria	Actinomycetales	Actinomycetaceae	Actinomyces	NA	NA
CGGAGTTACTGGGCGTAAAGGGCTTGTAGGCGGCTGGTCGCGTCCGCCGTGAAATCCCCTGGCTCAACCGGGGGCGTGCGGTGGGTACGGGCCGGCTTGAGTGCGGTAGGGGAGGCTGGAACTCCTGGTGTAGCGGTGGAATGCGCAGATATCAGGAAGAACACCGGTGGCGAAGGCGGGTCTCTGGGCCGTTACTGACGCTGAGGAGCG	Bacteria	Actinobacteria	Actinobacteria	Actinomycetales	Actinomycetaceae	Actinomyces	NA	NA
CCGGATTTATTGGGCGTAAAGCGAGCGCAGGCGGTTAGATAAGTCTGAAGTGAAAGGCAGTGGCTCAACCATTGTAGGCTTTGGAAACTGTTTAACTTGAGTGCAGAAGGGGAGAGTGGAATTCCATGTGTAGCGGTGAAATGCGTAGATATATGGAGGAACACCGGTGGCGAAAGCGGCTCTCTGGTCTGTAACTGACGCTGAGGCTCG	Bacteria	Firmicutes	Bacilli	Lactobacillales	Streptococcaceae	Streptococcus	NA	anginosus/constellatus/intermedius/lutetiensis
CCGGAATGATTGGGCGTAAAGGGAGCGCAGGTGGGACGGTAAGTCCTTCTTAAAAGGCAGGGGCTCAGCCCCTGTAAGGGATGGAAACTATCGTTCTTGAGTGCCGGAGAGGAAAGCGGAATTCCCAGTGTAGCGGTGAAATGCGTAGATATTGGGAAGAACACCAGTGGCGAAGGCGGCTTTCTGGACGGCAACTGACACTGAGGCTCG	Bacteria	Firmicutes	Negativicutes	Veillonellales	Veillonellaceae	Veillonellaceae [G-1]	NA	NA
CGGATTTACTGGGTGTAAAGGGAGCGTAGACGGCAAATAAAGTCTGAAGTGAAATCCCGCAGCTCAACTGCGGAGTTGCTTTGGAAACTTATAAGCTAGAGTGTCGGAGGGGTAAGCGGAATTCCCAGTGTAGCGGTGAAATGCGTAGATATTGGGAGGAACACCGGAGGCGAAGGCGGCTTACTGGAAGATAACTGACGTTGAGGCTCG	Bacteria	Firmicutes	Clostridia	Clostridiales	Lachnospiraceae [XIV]	Lachnospiraceae [G-3]	NA	NA
CGGATTTATTGGGTTTAAAGGGAGCGTAGGCCGCCTCTTAAGCGTGTTGTGAAAACCGGGCGCTCACCGTCCGGCTTGCAGCGCGAACTGGGGGGCTTGAGTGCGTGCGACGCCGGCGGAATTCGTCGTGTAGCGGTGAAATGCTTAGATATGACGAGGAACTCCGATTGCGAAGGCAGCTGGCGAGTGCGCAACTGACGCTAATGCTCG	Bacteria	Bacteroidetes	Bacteroidia	Bacteroidales	Prevotellaceae	Prevotella	NA	NA
CGGAATTATTGGGCGTAAAGGGCATGCAGGCGGTCGTGCAAGCCCGGCGTGAAAGGTGGGGGCTCAACTCCCAAACTGCGCTGGGAACTGCAAGGCTTGAGTTTCTGAAGGGCAGCCGGAATTCCACGTGTAGGGGTGAAATCTGTAGATATGTGGAAGAACACCAATGGCGAAGGCAGGCTACCGGCAGAAGACTGACGCTGAGGTGCG	Bacteria	Spirochaetes	Spirochaetia	Spirochaetales	Spirochaetaceae	Treponema	amylovorum	amylovorum
CGGAATTACTGGGCGTAAAGCGAGCGCAGACGGTTTATTAAGCAAGATGTGAAATCCCCGAGCTTAACTTGGGAACTGCGTTTTGAACTGGTAAGCTAGAGTATGTCAGAGGGGGGTAGAATTCCACGTGTAGCAGTGAAATGCGTAGAGATGTGGAGGAATACCGATGGCGAAGGCAGCCCCCTGGGATGATACTGACGTTCATGCTCG	Bacteria	Proteobacteria	Betaproteobacteria	Neisseriales	Neisseriaceae	Kingella	NA	NA
CCGGATTTATTGGGTTTAAAGGGTGCTTAGGCGGCATATTAAGTTAGTGGTCAAATGGTCCGGCTCAACCGGATTTCGCCATTAAAACTGATGTGCTAGAGATTAAACGAGGTAGGCGGAATAAGTTAAGTAGCGGTGAAATGCATAGATATAACTTAGAACTCCGATAGCGAAGGCAGCTTACCAGGCTACATCTGACGCTGAATCACG	Bacteria	Bacteroidetes	Bacteroidetes [C-2]	Bacteroidetes [O-2]	Bacteroidetes [F-2]	Bacteroidetes [G-6]	NA	NA
CGGAATTACTGGGCGTAAAGCGCACGCAGGCGGCTTTTTAAGTCGGATGTGAAAGCCCCGGGCTCAACCTGGGAATTGCATCCGATACTGAAAAGCTAGAGTATGTGAGAGGGGGGTAGAATTCCAAGTGTAGCGGTGAAATGCGTAGAGATTTGGAGGAATACCAGTGGCGAAGGCGGCCCCCTGGCACACTACTGACGCTCAGGTGCG	Bacteria	Proteobacteria	NA	NA	NA	NA	NA	NA
CGGAATTACTGGGCGTAAAGCGGGCGCAGACGGTTTGTTAAGCAGGATGTGAAATCCCCGGGCTCAACCTGGGAACTGCGTTCTGAACTGGCAGGCTAGAGTGTGTCAGAGGGGGGTAGAATTCCACGTGTAGCAGTGAAATGCGTAGAGATGTGGAGGAATACCGATGGCGAAGGCAGCCCCCTGGGATAACACTGACGTTCATGCCCG	Bacteria	Proteobacteria	Betaproteobacteria	Neisseriales	Neisseriaceae	Neisseria	NA	NA
CGGATTTATTGGGTTTAAAGGGAGCGTAGGCCGTGGATTAAGCGTGTTGTGAAATGCAGGTGCTCAACGTCTGCACTGCAGCGCGAACTGGTTCACTTGAGTGTGCGCAACGCAGGCGGAATTCGTCGTGTAGCGGTGAAATGCTTAGATATGACGAAGAACTCCGATTGCGAAGGCAGCTTGCGGGAGCACAACTGACGCTGAGGCTCG	Bacteria	Bacteroidetes	Bacteroidia	Bacteroidales	Prevotellaceae	Prevotella	NA	NA
CCGGAATCACTGGGCGTAAAGGGTGCGTAGGCGGCTCATCAAGTCAGGGGTGAAAGGCATTGGCTCAACCAATGTAAGCCTTTGAAACTGAAGAGCTTGAGTGCAGGAGAGGTAAGTGGAATTCCTAGTGTAGAGGTGAAATTCGTAGATATTAGGAGGAACACCAGTGGCGAAGGCGACTTACTGGACTGTAACTGACGCTGAGGCACG	Bacteria	Firmicutes	Clostridia	Clostridiales	NA	NA	NA	NA
CGGATTTATTGGGTTTAAAGGGAGTGTAGGCGGTTTGTTAAGCGTGTTGTGAAATTTAGGTGCTCAACATTTAACTTGCAGCGCGAACTGGCGAACTTGAGTGCACGCAACGTATGCGGAATTCATGGTGTAGCGGTGAAATGCTTAGATATCATGAAGAACTCCGATTGCGAAGGCAGCATACGGGAGTGTAACTGACGCTTAAGCTCG	Bacteria	Bacteroidetes	Bacteroidia	Bacteroidales	Prevotellaceae	Prevotella	NA	NA
CCGGAATTATTGGGCGTAAAGCGCGCGCAGGCGGATGGGTCAGTCTGTCTTAAAAGTTCGGGGCTTAACCCCGTGATGGGATGGAAACTGCCAATCTAGAGTATCGGAGAGGAAAGTGGAATTCCTAGTGTAGCGGTGAAATGCGTAGATATTAGGAAGAACACCAGTGGCGAAGGCGACTTTCTGGACGAAAACTGACGCTGAGGCGCG	Bacteria	Firmicutes	Negativicutes	Veillonellales	Veillonellaceae	Veillonella	NA	NA
CGGAATTATTGGGCGTAAAGGGCACGCAGGCGGTTATGCAAGCTTGGTGTGAAATACTGGGGCTTAACCCCAGAACTGCATTGAGAACTGCAAGACTAGAGTCAGTGAGGGGAAATCGGAATTCCAGGTGTAGGGGTGAAATCTGTAGATATCTGGAAGAACACCAATGGCGAAGGCAGATTTCCAGCGCATGACTGACGCTCAGGTGCG	Bacteria	Spirochaetes	Spirochaetia	Spirochaetales	Spirochaetaceae	Treponema	pectinovorum	pectinovorum
CGGAATTATTGGGCGTAAAGAGCTTGTAGGCGGTTTGTCGCGTCTGCTGTGAAAGGCCGGGGCTTAACCCCGTGTATTGCAGTGGGTACGGGCAGACTAGAGTGCAGTAGGGGAGACTGGAATTCCTGGTGTAGCGGTGGAATGCGCAGATATCAGGAGGAACACCGATGGCGAAGGCAGGTCTCTGGGCTGTAACTGACGCTGAGAAGCG	Bacteria	Actinobacteria	Actinobacteria	Actinomycetales	Micrococcaceae	Rothia	mucilaginosa	mucilaginosa
CCGGAATCATTGGGCGTAAAGGGAGCGCAGGTGGGAACTTAGGTCTTTCTTAAAAGTGCGGGGCTCAACCCCGTGATGGGAGAGAAACCGAGATTCTTGAGTGCAGGAGAGGAAAGCGGAATTCCCGGTGTAGCGGTGAAATGCGTAGATATCGGGAGGAACACCAGTGGCGAAGGCGGCTTTCTGGACTGTGACTGACACTGAGGCTCG	Bacteria	Firmicutes	Negativicutes	Selenomonadales	Selenomonadaceae	Selenomonas	NA	NA
CCGGATTTATTGGGCGTAAAACGCGTCTAGGTGGTTATGTAAGTCTGATGTGAAAATGCAGGGCTCAACTCTGTATTGCGTTGGAAACTGTGTAACTAGAGTACTGGAGAGGTAAGCGGAACTACAAGTGTAGAGGTGAAATTCGTAGATATTTGTAGGAATGCCGATGGGGAAGCCAGCTTACTGGACAGATACTGACGCTGAAGCGCG	Bacteria	Fusobacteria	Fusobacteriia	Fusobacteriales	Fusobacteriaceae	Fusobacterium	NA	NA
CGGAATCATTGGGTTTAAAGGGTCTGTAGGCGGGCTAATAAGTCAGAGGTGAAAGCGCTCAGCTCAACTGAGCAACTGCCTTTGAAACTGTTGGTCTTGAATGGTTGTGAAGTAGTTGGAATGTGTAGTGTAGCGGTGAAATGCTTAGATATTACACAGAACACCGATAGCGAAGGCATATTACTAACAATTAATTGACGCTGATGGACG	Bacteria	Bacteroidetes	Flavobacteriia	Flavobacteriales	Flavobacteriaceae	Capnocytophaga	NA	NA
CCGGAATCATTGGGCGTAAAGGGAGCGCAGGCGGGCATATAAGTCTTTCTTAAAAGTGCGGGGCTCAACCCCGTGATGGGAAAGAAACTATGTGTCTTGAGTACAGGAGAGGAAAGCGGAATTCCCAGTGTAGCGGTGAAATGCGTAGATATTGGGAGGAACACCAGTGGCGAAGGCGGCTTTCTGGACTGCAACTGACGCTGAGGCTCG	Bacteria	Firmicutes	Negativicutes	Selenomonadales	Selenomonadaceae	Selenomonas	NA	NA
CCGGATTTATTGGGCGTAAAGCGCGTCTAGGTGGTTATATAAGTCTGATGTGAAAATGCAGGGCTCAACTCTGTATTGCGTTGGAAACTGTGTAACTAGAGTACTGGAGAGGTAAGCGGAACTACAAGTGTAGAGGTGAAATTCGTAGATATTTGTAGGAATACCGATGGGGAAGCCAGCTTACTGGACAGATACTGACGCTGAAGCGCG	Bacteria	Fusobacteria	Fusobacteriia	Fusobacteriales	Fusobacteriaceae	Fusobacterium	NA	NA
CGGATTTACTGGGTGTAAAGGGAGCGCAGACGGTTATGCAAGTCTGAAGTGAAAAACCACGGCTCAACTGTGGTCTTGCTTTGGAAACTGTGTAACTAGAGTGTCGGAAGGGTAAGCGGAATTCCTAGTGTAGCGGTGAAATGCGTAGATATTAGGAAGAACACCGGAGGCGAAGGCGGCTTACTGGACGATAACTGACGTTGAGGCTCG	Bacteria	Firmicutes	Clostridia	Clostridiales	Lachnospiraceae [XIV]	Butyrivibrio	NA	NA
CGGATTTATTGGGTTTAAAGGGAGCGCAGGCCGCCGTGCAAGCGTGCCGTGAAAAGCAGCGGCCCAACCGCTGCCCTGCGGCGCGAACTGCCTGGCTTGAGTGCGCCGGAAGCGGGCGGAATTCGTGGTGTAGCGGTGAAATGCTTAGATATCACGAAGAACCCCGATTGCGAAGGCAGCCCGCTGTGGCGCCACTGACGCTGAGGCTCG	Bacteria	Bacteroidetes	Bacteroidia	Bacteroidales	Prevotellaceae	Prevotella	buccae	buccae/denticola
CGGAATAACTGGGCGTAAAGGGCACGCAGGCGGCTATTTAAGTGAGGTGTGAAAGCCCCGGGCTTAACCTGGGAATTGCATTTCAGACTGGGTAGCTAGAGTACTTTAGGGAGGGGTAGAATTCCACGTGTAGCGGTGAAATGCGTAGAGATGTGGAGGAATACCGAAGGCGAAGGCAGCCCCTTGGGAATGTACTGACGCTCATGTGCG	Bacteria	Proteobacteria	Gammaproteobacteria	Pasteurellales	Pasteurellaceae	Aggregatibacter	NA	NA
CCGGAATTATTGGGCGTAAAGGGAGCGCAGGTGGGATGGTAAGTCCGTCTTAAAAGGCAGGGGCTCAGCCCCTGTAAGGGACAGAAACTATCGTTCTTGAGTGCCGGAGAGGAAAGCGGAATTCCCAGTGTAGCGGTGAAATGCGTAGATATTGGGAAGAACACCAGTGGCGAAGGCGGCTTTCTGGACGGCAACTGACACTGAGGCTCG	Bacteria	Firmicutes	Negativicutes	Veillonellales	Veillonellaceae	Veillonellaceae [G-1]	NA	NA
CGGAATTACTGGGCGTAAAGCGCACGTAGGCGGATTGGAAAGTCAGAGGTGAAATCCCAGGGCTCAACCTTGGAACTGCCTTTGAAACTATCAGTCTGGAGTTCGAGAGAGGTGAGTGGAATTCCGAGTGTAGAGGTGAAATTCGTAGATATTCGGAGGAACACCAGTGGCGAAGGCGGCTCACTGGCTCGATACTGACGCTGAGGTGCG	Bacteria	Proteobacteria	Alphaproteobacteria	Rhodobacterales	Rhodobacteraceae	Paracoccus	NA	flavum
CCGGAATTATTGGGCGTAAAGGGTACGCAGGCGGTCTAAGAAGTCAGATGTTAAAGCGTAGGGCTTAACCCTATAAAGCATATGAAACTGATAGACTTGAGTAAAGGAGAGGAAAGTGGAATTCCTGGTGTAGCGGTGAAATGCGTAGATATCAGGAGGAATACCGGTGGCGAAGGCGACTTTCTGGACTTTAACTGACGCTGAGGTACG	Bacteria	Firmicutes	Clostridia	Clostridiales	NA	NA	NA	NA
CGGATTTATTGGGTTTAAAGGGTGCGTAGGCGGACCCTTAAGTCAGTGGTGAAAGTTTGCAGCTCAACTGTAAAATTGCCATTGAAACTGAGGGTCTTGAGTGTAAATGAGGTAGGCGGAATGTGTTGTGTAGCGGTGAAATGCTTAGATATAACACAGAACACCAATTGCGAAGGCAGCTTACTGGGATACAACTGACGCTGAGGCACG	Bacteria	Bacteroidetes	Bacteroidia	Bacteroidales	NA	NA	NA	NA
CGGAATTACTGGGCGTAAAGCGCACGCAGGCGGCTACTTAAGTCAGATGTGAAAGCCCCGGGCTTAACCTGGGAACTGCATTTGAAACTGGGTGGCTAGAGTATGAAAGAGGAAAGCGGAATTTCCAGTGTAGCAGTGAAATGCGTAGATATTGGAAGGAACACCGATGGCGAAGGCAGCTTTCTGGGTCGATACTGACGCTCATGTGCG	Bacteria	Proteobacteria	Gammaproteobacteria	Cardiobacteriales	Cardiobacteriaceae	Cardiobacterium	NA	NA
CGGATTCATTGGGTTTAAAGGGAGCGTAGGCCGTGGATTAAGCGTGTTGTGAAATGTAGGCGCTCAACGTCTGACTTGCAGCGCGAACTGGTCCACTTGAGTGTGCGCGACGCAGGCGGAATTCGTGGTGTAGCGGTGAAATGCTTAGATATCACGAGGAACCCCGATTGCGAAGGCAGCTTGCGGGAGCACCACTGACGCTGAGGCTCG	Bacteria	Bacteroidetes	Bacteroidia	Bacteroidales	Prevotellaceae	Prevotella	baroniae	baroniae
CCGGAATTATTGGGCGTAAAGGGAGCGCAGGCGGACATATAAGTCCATCTTAAAAGTGCGGGGCTCAACCCCGTGAGGGGATGGAAACTGTATGCCTTGAGTGCAGGAGAGGGAAGCGGAATTCCCAGTGTAGCGGTGAAATGCGTAGATATTGGGAGGAACACCAGTGGCGAAGGCGGCTTTCTGGACTGTAACTGACGCTGAGGCTCG	Bacteria	Firmicutes	Negativicutes	Selenomonadales	Selenomonadaceae	Selenomonas	NA	NA
CGGATTTACTGGGTGTAAAGGGAGCGCAGGCGGTCTGGCAAGTTGAGAGTGGAAGCAGGGGGCTCAACCCCCTGACTGCTCCCAAAACTGTTGGACTGGAGTATGGGAGAGGCAGGCGGAATTCCTAGTGTAGCGGTGAAATGCTCAGATATTAGGAAGAACACCGGTGGCGAAGGCGGCCTGCTGGACCAAAACTGACGCTGAGGCTCG	Bacteria	Firmicutes	Clostridia	Clostridiales	Lachnospiraceae [XIV]	Catonella	NA	NA
CGGATTTATTGGGTTTAAAGGGTGCGTAGGCGGACTGATAAGTCAGTGGTGAAATGCTGCAGCTTAACTGTAGAATTGCCGTTGATACTGTCAGTCTTGAGTACAGTTGAGGTAGGCGGAATGTGGTGTGTAGCGGTGAAATGCATAGATATACCACAGAACACCGATTGCGAAGGCAGCTTACTAAAGTGTCACTGACGCTGATGCACG	Bacteria	Bacteroidetes	NA	NA	NA	NA	NA	NA
CCGGAATTACTGGGCGTAAAGGGCACGCAGGCTGTGCTTCAAGTCAGCTGTAAAAGGATGCGGCTTAACCGTGTTATGCAGTTGAGACTGAGGTGCTGGAGTACTGGAGAGGCAAGTGGAATTCCCAGTGTAGCGGTGAAATGCGTAGATATTGGGAAGAACATCGGTGGCGAAGGCGACTTGCTGGACAGTAACTGACGCTGAGGTGCG	Bacteria	Synergistetes	Synergistia	Synergistales	Synergistaceae	Fretibacterium	NA	NA
CGGATTTATTGGGTTTAAAGGGAGCGTAGGCCGTGGATTAAGCGTGTTGTGAAATGTAGACGCTCAACGTCTGACTTGCAGCGCGAACTGGTTCACTTGAGTGTGCGCAACGCAGGCGGAATTCGTGGTGTAGCGGTGAAATGCTTAGATATCACGAAGAACTCCGATTGCGAAGGCAGCTTGCGGGAGCACAACTGACGCTGAAGCTCG	Bacteria	Bacteroidetes	Bacteroidia	Bacteroidales	Prevotellaceae	Prevotella	NA	NA
CCGGATTTATTGGGCGTAAAGCGCGTCTAGGTGGTTATGTAAGTCTGATGTGAAAATGCAGGGCTCAACTCTGTATTGCGTTGGAAACTAAATAACTAGAGTACTGGAGAGGTAAGCGGAACTACAAGTGTAGAGGTGAAATTCGTAGATATTTGTAGGAATGCCGATGGGGAAGCCAGCTTACTGGACAGATACTGACGCTAAAGCGCG	Bacteria	Fusobacteria	Fusobacteriia	Fusobacteriales	Fusobacteriaceae	Fusobacterium	NA	NA
CCGGAATTACTGGGCGTAAAGAGTATGTAGGTGGTTTAGCAAGCGTAGGGTTTAAGGCGACAGCCCAACTGTCGTATGCCCCGCGAACTGTTAGACTTGAGTACAGGAGGGGAAGGCGGAATTCCTAGTGTAGCGGTGAAATGCGTAGATATTAGGAGGAACACCGGTGGCGAAGGCGGCCTTCTGGACTGTAACTGACACTGAGATACG	Bacteria	Firmicutes	Clostridia	Clostridiales	Peptostreptococcaceae [XI]	Peptostreptococcaceae [XI][G-6]	NA	minutum
CGGATTTATTGGGTTTAAAGGGAGCGTAGGCCGTAGATTAAGTGTGTTGTGAAATGTAGGCGCCCAACGTCTGCCTTGCAGCGCAAACTGGTTTACTTGAGTACGCGCAACGCAGGCGGAATTCGTCGTGTAGCGGTGAAATGCTTAGATATGACGAAGAACTCCTATTGCGAAGGCAGCTTGCGGGAGCGTTACTGACGCTGAAGCTCG	Bacteria	Bacteroidetes	Bacteroidia	Bacteroidales	Prevotellaceae	Prevotella	NA	NA
CGGATTTATTGGGTTTAAAGGGAGCGTAGGCCGCCCCTTAAGCGTGTTGTGAAATGCGGGTGCTCAACATCCGACTTGCAGCGCGAACTGGGGGGCTTGAGTGCGCCGAAAGTAGGCGGAATTCGTGGTGTAGCGGTGAAATGCTTAGATATCACGAAGAACTCCGATTGCGAAGGCAGCTTACTATAGCGCAACTGACGCTGATGCTCG	Bacteria	Bacteroidetes	Bacteroidia	Bacteroidales	Prevotellaceae	Prevotella	NA	NA
CGGATTTACTGGGTGTAAAGGGAGCGTAGACGGCGATGTAAGTCTGAAGTGAAAGCCCACGGCTCAACTGTGGGACTGCTTTGGAAACTATGTAGCTAGAGTATCGGAGGGGCAAGCGGAATTCCTAGTGTAGCGGTGAAATGCGTAGATATTAGGAGGAACACCGGAGGCGAAGGCGGCTTGCTGGACGAAGACTGACGTTGAGGCTCG	Bacteria	Firmicutes	Clostridia	Clostridiales	Lachnospiraceae [XIV]	Lachnoanaerobaculum	NA	NA
CCGGAATTATTGGGCGTAAAGGGTGCGTAGGCGGCCGTTTAAGTTCAAGGTGAAAGCGTGGGGCTCAACCCCATAAAGCCTTGGATACTGGGCGGCTGGAGTACTGGAGAGGGTAGTGGAATTCCATGTGTAGCGGTAAAATGCGTAGATATATGGAGGAACACCGGAGGCGAAGGCGGCTACCTGGACAGTAACTGACGCTGAGGCACG	Bacteria	Firmicutes	Erysipelotrichia	Erysipelotrichales	Erysipelotrichaceae	Erysipelotrichaceae [G-1]	NA	NA
CCGGAATTATTGGGCGTAAAGAGTGCGTAGGTGGTTACCTAAGCGCAAGGTTTAAATTAGAGGCTCAACCTCTACATGCCTTGCGAACTGGGCTACTTGAGTGCAGGAGGGGAAAGCGGAATTCCTAGTGTAGCGGTGAAATGCGTAGATATTAGGAGGAACACCGGCGGCGAAGGCGGCTTTCTGGACTGTAACTGACACTGAGGCACG	Bacteria	Firmicutes	Clostridia	Clostridiales	Peptostreptococcaceae [XI]	Mogibacterium	timidum	timidum
CCGGATTTATTGGGTGTAAAGCGTGTGTAGGCGGTTTTATAAGTCTAGGGTCTAAGCCCGGAGCTCAACTCCGGTTCGCCTTGGAAACTGTAAGACTTGAGTTTGGTAGAGGTAAATGGAATTTCTAGTGTAGCGGTGAAATGCGTAGATATTAGAAGGAACACCAGTGGCGAAGGCGATTTACTGGGCCAACACTGACGCTGAGACACG	Bacteria	Firmicutes	Clostridia	Clostridiales	NA	NA	NA	NA
CGGAATTACTGGGCGTAAAGCGAGCGCAGACGGTTACTTAAGCAGGATGTGAAATCCCCGGGCTCAACCTGGGAACTGCGTTCTGAACTGAGTGACTAGAGTGTGTCAGAGGGAGGTAGAATTCCACGTGTAGCAGTGAAATGCGTAGAGATGTGGAGGAATACCGATGGCGAAGGCAGCCTCCTGGGATAACACTGACGTTCATGCTCG	Bacteria	Proteobacteria	Betaproteobacteria	Neisseriales	Neisseriaceae	Neisseria	flavescens	flavescens
CGGATTTATTGGGTTTAAAGGGAGCGCAGGCTGCACTTTAAGCGTGTTGTGAAATGTACCGGCTCAACCGGTAACGTGCAGCGCGAACTGGGGTGCTTGAGTACGAAGAGGGAAAGCGGAACTCGTGGTGTAGCGGTGAAATGCTTAGATATCACGAGGAACTCCGATCGCGAAGGCAGCTTTCCGTTTCGGAACTGACGCTGAGGCTCG	Bacteria	Bacteroidetes	Bacteroidia	Bacteroidales	Prevotellaceae	Prevotella	NA	NA
CCGGAATTATTGGGCGTAAAGAGTGCGTAGGTGGTCACTTAAGCGCAGGGTTTAAGGCAATGGCTCAACCATTGTATGCCCTGCGAACTGGGCGACTTGAGTGCAGGAGAGGAAAGTGGAATTCCTAGTGTAGCGGTGAAATGCGTAGATATTAGGAGGAACACCGGTGGCGAAGGCGACTTTCTGGACTGAAACTGACACTGAGGCACG	Bacteria	Firmicutes	Clostridia	Clostridiales	Peptostreptococcaceae [XI]	Peptostreptococcaceae [XI][G-1]	NA	NA
CGGATTTATTGGGTTTAAAGGGAGCGTAGGCGGGAATCCAAGTCAGTTGTGAAACCCTGCGGCTCAACCGTAGTCGTGCAGTTGAAACTGGATTTCTTGAGTGCGCACAGGGCAGACGGAATTTGTGGTGTAGCGGTGAAATGCTTAGATATCACGAAGAACTCCGATCGCGAAGGCAGTCTGCCGGGGCGCTACTGACGCTGAGGCTCG	Bacteria	Bacteroidetes	Bacteroidia	Bacteroidales	Prevotellaceae	Prevotella	NA	NA
CGGAATTATTGGGCATAAAGGGCATCTAGGCGGCCGGGTAAGTCCGGGGTGAAAACTGCTGGCTCAACCAGCAGCCTGCCTTGGAAACTACTCGGCTTGAGTGCTGGAGAGGTGGACGGAACTGCACGAGTAGAGGTGAAATTCGTAGATATGTGCAGGAATGCCGATGATGAAGATAGTTCACTGGACGGCAACTGACGCTGAAGTGCG	Bacteria	Fusobacteria	Fusobacteriia	Fusobacteriales	Leptotrichiaceae	Leptotrichia	NA	NA
CGGATTTATTGGGTTTAAAGGGTCCGTAGGTGGACTGATAAGTCAGCGGTGAAATCCTGCAGCTTAACTGTAGAACTGCCGTTGATACTGTTAGTCTTGAGTGTATTTGAAGTGGCTGGAATAAGTAGTGTAGCGGTGAAATGCATAGATATTACTTAGAACACCAATTGCGAAGGCAGGTCACTAAGATACAACTGACGCTGAGGGACG	Bacteria	Bacteroidetes	Flavobacteriia	Flavobacteriales	Flavobacteriaceae	Bergeyella	NA	NA
CCGGATTCATTGGGCGTAAAGCGCTCGTAGGCGGTCTGTTAGGTCGGGAGTTAAATCCGGAGGCTCAACCTCCGTTCGCTCCCGATACCGGCAGACTTGAGTTTGGTAGGGGAAGGTGGAATTCCTAGTGTAGCGGTGGAATGCGCAGATATTAGGAAGAACACCAGTGGCGAAGGCGGCCTTCTGGGCCACAACTGACGCTGAGGAGCG	Bacteria	Actinobacteria	Coriobacteriia	Coriobacteriales	Coriobacteriaceae	Atopobium	NA	NA
CCGGAATTATTGGGCGTAAAGGGAGCGCAGGTGGGTATATAAGTCCATCTTAAAAGTGTGGGGCTCAACCCCGTGAGGGGATGGAAACTGTAGATCTTGAGTGCAGGAGAGGAAAGCGGAATTCCCAGTGTAGCGGTGAAATGCGTAGATATTGGGAGGAACACCAGTGGCGAAGGCGGCTTTCTGGACTGTAACTGACACTGAGGCTCG	Bacteria	Firmicutes	Negativicutes	Selenomonadales	Selenomonadaceae	Selenomonas	NA	NA
CGGAATTATTGGGCGTAAAGGGCATGTAGGCGGTTGTGTAAGCTTGATGTGAAATCTCGGGGCTTAACCCCGAAACCGCATTGGGTACTGCATAACTTGAATTACGGAAGGGAAACTGGAATTCCAAGTGTAGGGGTGGAATCTGTAGATATTTGGAAGAACACCGGTGGCGAAGGCGGGTTTCTGGCCGATAATTGACGCTGAGATGCG	Bacteria	Spirochaetes	Spirochaetia	Spirochaetales	Spirochaetaceae	Treponema	NA	NA
CGGAGTTACTGGGCGTAAAGGGCTTGTAGGCGGCCGGTCGCGTCCGCCGTGAAATCCCCTGGCTCAACCGGGGGCGTGCGGTGGGTACGGGCCGGCTTGAGTGCGGTAGGGGAGGCTGGAACTCCTGGTGTAGCGGTGGAATGCGCAGATATCAGGAAGAACACCGGTGGCGAAGGCGGGTCTCTGGGCCGTTACTGACGCTGAGGAGCG	Bacteria	Actinobacteria	Actinobacteria	Actinomycetales	Actinomycetaceae	Actinomyces	NA	NA
CGGATTTATTGGGTTTAAAGGGAGCGTAGGCCGGGGATTAAGTGTGTTGTGAAATGTAGACGCTCAACGTCTGACTTGCAGCGCATACTGGTTCCCTTGAGTACGCACAACGTTGGCGGAATTCGTCGTGTAGCGGTGAAATGCTTAGATATGACGAAGAACTCCGATTGCGAAGGCAGCTGACGGGAGCGCAACTGACGCTTAAGCTCG	Bacteria	Bacteroidetes	Bacteroidia	Bacteroidales	Prevotellaceae	Prevotella	fusca	fusca
CCGGAATTATTGGGCGTAAAGCGCGCGCAGGCGGCTTCTTAAGTCCATCTTAAAAGCGTGGGGCTCAACCCCATGAGGGGATGGAAACTGGGAAGCTGGAGTATCGGAGAGGAAAGTGGAATTCCTAGTGTAGCGGTGAAATGCGTAGAGATTAGGAAGAACACCGGTGGCGAAGGCGACTTTCTAGACGAAAACTGACGCTGAGGCGCG	Bacteria	Firmicutes	Negativicutes	Veillonellales	Veillonellaceae	Dialister	NA	NA
CCGGATTTATTGGGCGTAAAGCGCGTCTAGGTGGTTATGTAAGTCTGATGTGAAAATGCAGAGCTCAACTCTGTATTGCGTTGGAAACTGTGTAACTAGAGTACTGGAGAGGTAAGCGGAACTACAAGTGTAGAGGTGAAATTCGTAGATATTTGTAGGAATGCCGATGGGGAAGCCAGCTTACTGGACAGATACTGACGCTAAAGCGCG	Bacteria	Fusobacteria	Fusobacteriia	Fusobacteriales	Fusobacteriaceae	Fusobacterium	NA	nucleatum
CGGATTTACTGGGTGTAAAGGGAGCGTAGGCGGCAGTACAAGTCGGGAGTGAAAACTCGGGGCTCAACCCCGAGACTGCTCTCGAAACTGTACAGCTAGAGTGCAGGATGGGCAGGCGGAATTCCTGGTGTAGCGGTGAAATGCGTAGATATCAGGAGGAACACCGGTGGCGAAGGCGGCCTGCTGGACTGTAACTGACGCTCAGGCTCG	Bacteria	Firmicutes	Clostridia	Clostridiales	Lachnospiraceae [XIV]	Lachnospiraceae [G-7]	NA	NA
CGGAATTATTGGGCGTAAAGGGCATGCAGGCGGTCGTGCAAGCCCGGCGTGAAAGGTGGGGGCTCAACTCCCAAACTGCGCTGGGAACTGTAAGGCTTGAGTTTCTGAAGGGCAGCCGGAATTCCACGTGTAGGGGTGAAATCTGTAGATATGTGGAAGAACACCAATGGCGAAGGCAGGCTACCGGCAGAAGACTGACGCTGAGGTGCG	Bacteria	Spirochaetes	Spirochaetia	Spirochaetales	Spirochaetaceae	Treponema	amylovorum	amylovorum
CGGAATTACTGGGCGTAAAGCGAGCGCAGACGGTTTGTTAAGCAGGATGTGAAATCCCTGGGCTCAACCTGGGAACTGCGTTCTGAACTGGCAAGCTAGAGTGTGTCAGAGGGGGGTAGAATTCCACGTGTAGCAGTGAAATGCGTAGAGATGTGGAGGAATACCGATGGCGAAGGCAGCCCCCTGGGATAACACTGACGTTCATGCTCG	Bacteria	Proteobacteria	Betaproteobacteria	Neisseriales	Neisseriaceae	Neisseria	NA	NA
CGGAATTATTGGGCATAAAGGGCATCTAGGCGGCCGGGTAAGTCCGGGGTGAAAACTGCTGGCTCAACCAGCAGCCTGCCTTGGAAACTACCCGGCTGGAGTGCCGGAGAGGTGGACGGAACTGCACGAGTAGAGGTGAAATTCGTAGATATGTGCAGGAATGCCGATGATGAAGATAGTTCACTGGACGGCAACTGACGCTGAAGTGCG	Bacteria	Fusobacteria	Fusobacteriia	Fusobacteriales	Leptotrichiaceae	Leptotrichia	NA	NA
CGGAATCACTGGGCGTAAAGGACGCGTAGGCGGATTATCAAGTCTCTTGTGAAATCTAGTGGCTTAACCACTAAACTGCTTGGGAAACTGATAATCTAGAGTAAGGGAGAGGCAGATGGAATTCTTGGTGTAGGGGTAAAATCCGTAGAGATCAAGAAGAATACTTATTGCGAAGGCGATCTGCTAGAACTTAACTGACGCTAATGCGTG	Bacteria	Proteobacteria	Epsilonproteobacteria	Campylobacterales	Campylobacteraceae	Campylobacter	NA	NA
CGGATTTATTGGGTTTAAAGGGAGCGCAGGCCGCCCCTTAAGCGTGTTGTGAAACCCGGGCGCCCAACGCCCGGCCTGCAGCGCGAACTGGGGGGCTTGAGTGCGCGCAACGCCGGCGGAATTCGTCGTGTAGCGGTGAAATGCTTAGATATGACGAGGAACCCCGATTGCGAAGGCAGCCGGCGGGAGCGCAACTGACGCTTATGCTCG	Bacteria	Bacteroidetes	Bacteroidia	Bacteroidales	Prevotellaceae	Prevotella	NA	NA
CGGATTTATTGGGTTTAAAGGGAGCGTAGGCCGTGGATTAAGCGTGTTGTGAAATGTAGACGCTCAACGTCTGACTTGCAGCGCGAACTGGTCCACTTGAGTGTGCACAACGTAGGCGGAATTCGTCGTGTAGCGGTGAAATGCTTAGATATGACGAAGAACCCCGATTGCGAAGGCAGCTTGCGGGAGCACGACTGACGCTGAAGCTCG	Bacteria	Bacteroidetes	Bacteroidia	Bacteroidales	Prevotellaceae	Prevotella	NA	NA
CGGAATTATTGGGCGTAAAGGGCATGTAGGCGGATAGGCAAGCTTGGTGTGAAATGTTACAGCTTAACTGTGAAACAGCATTGAGAACTGCCGATCTTGAATTACTGAAGGGTAACCAGAATTCCACGTGTAGGGGTGAAATCTGTAGATATGTGGAAGAATACCAATGGCGAAGGCAGGTTACCGGCAGATAATTGACGCTGAGGTGCG	Bacteria	Spirochaetes	Spirochaetia	Spirochaetales	Spirochaetaceae	Treponema	NA	NA
CGGAATTATTGGGCATAAAGGGCATCTAGGCGGCCGGATAAGTCTGGGGTGAAAACTTGCGGCTCAACCGCAAGCCTGCCCTGGAAACTATGCGGCTAGAGTGCTGGAGAGGTGGACGGAACTGCACGAGTAGAGGTGAAATTCGTAGATATGTGCAGGAATGCCGATGATGAAGATAGTTCACTGGACGGCAACTGACGCTGAAGTGCG	Bacteria	Fusobacteria	Fusobacteriia	Fusobacteriales	Leptotrichiaceae	Leptotrichia	NA	NA
CGGAATTATTGGGCGTAAAGGGCATGTAGGCGGTTAGGTAAGCCTGATGTGAAATGTACGAGCTTAACTCGTAAACTGCATTGGGTACTGCTTGACTTGAATCATGGAGGGGAAACTGGAATTCCAAGTGTAGGGGTGGAATCTGTAGATATTTGGAAGAACACCGGTGGCGAAGGCGGGTTTCTAGCCAATGATTGACGCTAAGGTGCG	Bacteria	Spirochaetes	Spirochaetia	Spirochaetales	Spirochaetaceae	Treponema	NA	NA
CGGATTTACTGGGTGTAAAGGGAGCGTAGGCGGCAGTACAAGTCGGGAGTGAAAACTCGGGGCTCAACCCCGAGACTGCTCTCGAAACTGTACAGCTAGAGTGCAGGAAGGGCAGGCGGAATTCCTGGTGTAGCGGTGAAATGCGTAGATATCAGGAGGAACACCGGTGGCGAAGGCGGCCTGCTGGACTGTAACTGACGCTGAGGCTCG	Bacteria	Firmicutes	Clostridia	Clostridiales	Lachnospiraceae [XIV]	Lachnospiraceae [G-7]	NA	NA
CGGAATTATTGGGCATAAAGGGCATCTAGGCGGCCAGGCAAGTCTGGGGTGAAAACTTGCGGCTCAACCGCAAGCCTGCCCTGGAAACTGTCTGGCTAGAGTGCTGGAGAGGTGGACGGAACTGCACGAGTAGAGGTGAAATTCGTAGATATGTGCAGGAATGCCGATGATGAAGATAGTTCACTGGACGGCAACTGACGCTGAAGTGCG	Bacteria	Fusobacteria	Fusobacteriia	Fusobacteriales	Leptotrichiaceae	Leptotrichia	NA	NA
CGGAATCATTGGGTTTAAAGGGTCCGTAGGCGGCCTTATAAGTCAGTGGTGAAATCTCCTAGCTCAACTAGGAAACTGCCATTGATACTGTAGGGCTTGAATCATTTTGAAGTAACTAGAATATGTAGTGTAGCGGTGAAATGCTTAGATATTACATGGAATACCAATTGCGAAGGCAGGTTACTAAGAATGTATTGACGCTGATGGACG	Bacteria	Bacteroidetes	Flavobacteriia	Flavobacteriales	Flavobacteriaceae	NA	NA	NA
CGGAATTACTGGGCGTAAAGCGAGCGCAGACGGTTACTTAAGCAGGATGTGAAATCCCCGGGCTTAACCTGGGAACTGCGTTCTGAACTGGGTGACTAGAGTGTGTCAGAGGGAGGTAGAATTCCACGTGTAGCAGTGAAATGCGTAGAGATGTGGAGGAATACCGATGGCGAAGGCAGCCTCCTGGGATAACACTGACGTTCATGCTCG	Bacteria	Proteobacteria	Betaproteobacteria	Neisseriales	Neisseriaceae	Neisseria	flavescens	flavescens/perflava
AGTTATTATTGGGCCTAAAGCGTCCGTAGCCGGTTTAATAAGTCTCTGGTGAAATCCTGTAGCTTAACTATGGGAATTGCTGGAGATACTATTAGACTTGAGATCGGGAGAGGTTAGAGGTACTCCCAGGGTAGAGGTGAAATTCTGTAATCCTGGGAGGACCGCCTGTTGCGAAGGCGTCTAACTGGAACGATTCTGACGGTGAGGGACG	Bacteria	NA	NA	NA	NA	NA	NA	NA
CGGATTTACTGGGTGTAAAGGGAGCGTAGGCGGCAGAGCAAGTCTGATGTGAAAGCCCGGGGCTCAACCCCGGTAGTGCATTGGAAACTGTTCAGCTCGAGTGTCGGAGGGGTAAGCGGAATTCCTGGTGTAGCGGTGAAATGCGTAGATATCAGGAAGAACACCGGAGGCGAAGGCGGCTTACTGGACGATTACTGACGCTGAGGCTCG	Bacteria	Firmicutes	Clostridia	Clostridiales	Lachnospiraceae [XIV]	Shuttleworthia	satelles	satelles
CCGGATTTATTGGGCGTAAAGCGCGTCTAGGTGGTTATGTAAGTCTGATGTGAAAATGCAGGGCTCAACTCTGTATTGCGTTGGAAACTGTGTAACTAGAGTACTGGAGAGGTAAGTGGAACTACAAGTGTAGAGGTGAAATTCGTAGATATTTGTAGGAATGCCGATGGGGAAGCCAGCTTACTGGACAGATACTGACGCTAAAGCGCG	Bacteria	Fusobacteria	Fusobacteriia	Fusobacteriales	Fusobacteriaceae	Fusobacterium	NA	NA
CGGATTTATTGGGTTTAAAGGGTGCGTAGGCCGTTTGATAAGCGTGCTGTGAAATATAGTGGCTCAACCTCTATCGTGCAGCGCGAACTGTTGAACTTGAGTGCGTAGTAGGTAGGCGGAATTCGTGGTGTAGCGGTGAAATGCTTAGATATCACGAAGAACTCCGATTGCGAAGGCAGCTTACCGTAACGTTACTGACGCTTAAGCACG	Bacteria	Bacteroidetes	Bacteroidia	Bacteroidales	Prevotellaceae	Prevotella	nanceiensis	nanceiensis
CGGAATGACTGGGTGTAAAGGGTGCGTAGGCGGTAAGGTAAGTCTGATGTGAAAGACTGGGGCTCAACTCCAGGGGTGCATTGGAAACTATGTTACTAGAGTACAGGAGAGGAAAGCGGAATTCCTAGTGTAGCGGTGAAATGCGTAGATATTAGGAGGAACACCGGTGGCGAAGGCGGCTTTCTGGACTGAAACTGACGCTGAGGCACG	Bacteria	Firmicutes	Clostridia	Clostridiales	Lachnospiraceae [XIV]	Lachnospiraceae [G-8]	NA	NA
CGGAATTACTGGGCGTAAAGCGTGCGCAGGCGGTTGTGTAAGTCAGAGGTGAAATCCCTGGGCTCAACCTGGGAACTGCCTTTGAGACTGTGCAACTAGAGGATGGCAGAGGGGGGTAGAATTCCACGTGTAGCAGTGAAATGCGTAGAGATGTGGAGGAATACCGATGGCGAAGGCAGCCCCCTGGGCTATAACTGACGCTCATGCACG	Bacteria	Proteobacteria	Betaproteobacteria	Neisseriales	Neisseriaceae	Eikenella	NA	NA
CGGAATTACTGGGCGTAAAGCGTGCGCAGGCGGTTGTGTAAGTCAGAGGTGAAATCCCCGGGCTCAACCTGGGAACTGCCTTTGAGACTGTGCAACTAGAGGATGGCAGAGGGGGGTAGAATTCCACGTGTAGCAGTGAAATGCGTAGAGATGTGGAGGAATACCGATGGCGAAGGCAGCCCCCTGGGCTATAACTGACGCTCATGCACG	Bacteria	Proteobacteria	Betaproteobacteria	Neisseriales	Neisseriaceae	NA	NA	NA
CGGATTTATTGGGTTTAAAGGGAGCGTAGGCGGCCTTTTAAGCGTGTTGTGAAATTCAGTTGCTCAACATCTGACTTGCAGCGCGAACTGGGGGGCTTGAGTATGCTGAAGGTAGGCGGAATTCGTGGTGTAGCGGTGAAATGCTTAGATATCACGAAGAACTCCGATTGCGAAGGCAGCTTACTGCAGCTTAACTGACGCTGATGCTCG	Bacteria	Bacteroidetes	Bacteroidia	Bacteroidales	Prevotellaceae	Prevotella	NA	NA
CGGAATTATTGGGCATAAAGGGCATCTAGGCGGCCAGATAAGTCTGGGGTGAAAACTTGCGGCTCAACCGCAAGCCTGCCCTGGAAACTATGCGGCTAGAGTACTGGAGAGGTGGACGGAACTGCACGAGTAGAGGTGAAATTCGTAGATATGTGCAGGAATGCCGATGATGAAGATAGTTCACTGGACGGTAACTGACGCTGAAGTGCG	Bacteria	Fusobacteria	Fusobacteriia	Fusobacteriales	Leptotrichiaceae	Leptotrichia	NA	NA
CCGGAATTATTGGGTTTAAAGGGAGCGCAGGCGGGAGTATAAGTCAGCTGTTAAATATCAGAGCCCAACTCTGTTATGCAGTTGAAACTATATTTCTTGAGTACGCACAGGGATGGCGGAATTCAGGGTGTAGCGGTGAAATGCTTAGATATCCTGAAGAACTCCGATCGCGAAGGCGGCCATCCGGAGCGTAACTGACGCTGAGGCTCG	Bacteria	Bacteroidetes	Bacteroidia	Bacteroidales	Prevotellaceae	Alloprevotella	NA	NA
CGGAATTACTGGGCGTAAAGCGCACGCAGGCGGCTTTTTAAGTCGGATGTGAAAGCCCCGGGCTCAACCTGGGAATTGCATCTGATACTGGGAAGCTAGAGTATGTGAGAGGGGGGTAGAATTCCAAGTGTAGCGGTGAAATGCGTAGAGATTTGGAGGAATACCAGTGGCGAAGGCGGCCCCCTGGCACAATACTGACGCTCAGGTGCG	Bacteria	Proteobacteria	Gammaproteobacteria	Pasteurellales	Pasteurellaceae	Aggregatibacter	NA	aestuarii/agri/jeotgali
CGGAATTATTGGGCGTAAAGCGCGCGCAGGCGGTCTCTTAAGTCTGATGTGAAAGCCCACGGCTCAACCGTGGAGGGTCATTGGAAACTGGGAGACTTGAGTACAGAAGAGGAGAGTGGAATTCCATGTGTAGCGGTGAAATGCGTAGATATATGGAGGAACACCAGTGGCGAAGGCGACTCTCTGGTCTGTAACTGACGCTGAGGCGCG	Bacteria	Firmicutes	Bacilli	Lactobacillales	Enterococcaceae	Enterococcus	NA	NA
CGGATTTATTGGGTTTAAAGGGTGCGTAGGCGGCTGCTTAAGTCAGTGGTAAAAGGCACGGGCTCAACCCGATGTAAGCCATTGATACTGGGCAGCTTGAGTTCTCTGAGAGTACATGGAATTGATGGTGTAGCGGTGAAATGCATAGATACCATCAGGAACACCGATAGCGAAGGCATTGTACTTTGGAGCGACTGACGCTGATGCACG	Bacteria	Bacteroidetes	NA	NA	NA	NA	NA	lutea
CCGGAATCATTGGGCGTAAAGGGAGCGCAGGCGGTCATGTAAGTCTTACTTAAAAGTTCGGGGCTCAACCCCGTGATGGGTAAGAAACTATATGACTTGAGTACAGGAGAGGAAAGCGGAATTCCCAGTGTAGCGGTGAAATGCGTAGATATTGGGAGGAACACCAGTGGCGAAGGCGGCTTTCTGGACTGCAACTGACGCTGAGGCTCG	Bacteria	Firmicutes	Negativicutes	Selenomonadales	Selenomonadaceae	Selenomonas	NA	NA
CCGGATTTATTGGGCGTAAAGCGCGTCTAGGTGGTTATATAAGTCTGATGTGAAAATGCAGGGCTCAACTCTGTATTGCGTTGGAAACTGTATAACTAGAGTACTGGAGAGGTAAGCGGAACTACAAGTGTAGAGGTGAAATTCGTAGATATTTGTAGGAATGCCAATGGGGAAGCCAGCTTACTGGACAGATACTGACGCTGAAGCGCG	Bacteria	Fusobacteria	Fusobacteriia	Fusobacteriales	Fusobacteriaceae	Fusobacterium	NA	NA
CGGATTTATTGGGTTTAAAGGGAGCGTAGGCCGTTTTATAAGCGTGTTGTGAAATGTACGGGCTCAACCTGTGATTTGCAGCGCGAACTGTATGACTTGAGTACGTTGGAAGTAGGCGGAATTCGTGGTGTAGCGGTGAAATGCTTAGATATCACGAAGAACTCCGATTGCGAAGGCAGCCTACTGTGTCGTAACTGACGCTGAAGCTCG	Bacteria	Bacteroidetes	Bacteroidia	Bacteroidales	Prevotellaceae	Prevotella	NA	NA
CGGAATTACTGGGCGTAAAGCGAGCGCAGATGGTTATTTAAGCAGGATGTGAAATCCCCGGGCTCAACCTGGGAACTGCGTTCTGAACTGGATAGCTAGAGTGTGTCAGAGGGGGGTAGAATTCCACGTGTAGCAGTGAAATGCGTAGAGATGTGGAGGAATACCGATGGCGAAGGCAGCCCCCTGGGATAACACTGACGTTCATGCTCG	Bacteria	Proteobacteria	Betaproteobacteria	Neisseriales	Neisseriaceae	Eikenella	NA	NA
CGGAATTATTGGGCGTAAAGGGCATGCAGGCGGGACGCCAAGCTTGGTAAGAAATACCGGGGCTCAACTCCGGAGCTATATTGAGAACTGGCGAACTAGAGTTGCCGAAGGGTATCCGGAATTCCGCGTGAAGGGGTGAAATCTGTAGATATGCGGAAGAACACCGATGGCGAAGGCAGGATACCGGCGGACGACTGACGCTGAGGTGCG	Bacteria	Spirochaetes	Spirochaetia	Spirochaetales	Spirochaetaceae	Treponema	NA	NA
CGGAATTATTGGGCGTAAAGGGCATGTAGGCGGTTATGTAAGCCTGGTGTGAAATCCTGGGGCTTAACCCTAGAATAGCATTGGGTACTGTGTAGCTTGAATTACGGAAGGGAAACTGGAATTCCAAGTGTAGGGGTGGAATCTGTAGATATTTGGAAGAACACCGGTGGCGAAGGCGGGTTTCTGGCCGATAATTGACGCTGAGATGCG	Bacteria	Spirochaetes	Spirochaetia	Spirochaetales	Spirochaetaceae	Treponema	NA	NA
CGGATTTACTGGGTGTAAAGGGAGCGTAGACGGAATGGCAAGTCTGAAGTGAAATGCCCGGGCCCAACCCGGGAACTGCTTTGGAAACTGTCGATCTGGAGTGTTGGAGAGGTAAGTGGAATTCCTGGTGTAGCGGTGAAATGCGTAGAGATCAGGAAGAACACCGGAGGCGAAGGCGGCTTACTGGACAAAGACTGACGTTGAGGCTCG	Bacteria	Firmicutes	Clostridia	Clostridiales	Lachnospiraceae [XIV]	Oribacterium	NA	NA
CGGATTTATTGGGTTTAAAGGGTGCGTAGGTGGACTGTTAAGTCAGTGGTGAAAGTTTGTCGCTCAACGATAAAATTGCCGTTGAAACTGGTGGTCTTGAGTATGGATGAAGTAGGCGGAATGCGTGGTGTAGCGGTGAAATGCATAGAGATCACGCAGAACTCCGATTGCGAAGGCAGCTTACTAAGGCATAACTGACACTGAAGCACG	Bacteria	Bacteroidetes	Bacteroidia	Bacteroidales	Porphyromonadaceae	Tannerella	NA	NA
CGGAGTGACTGGGTGTAAAGAGTTGCGTAGGTGGCAAGATAAGTAGATAGTGAAATCTGGTGGCTCAACCATTCAGACTATTATCTAAACTATCTAGCTCGAGACTGTTATGGGTAACTGGAATTTCTAGTGTAGGAGTGAAATCCGTAGATATTAGAAGGAACACCGATAGCGTAGGCAGGTTACTGGGACAGTTCTGACACTAAGGCACG	Bacteria	Saccharibacteria (TM7)	Saccharibacteria (TM7) [C-1]	Saccharibacteria (TM7) [O-1]	Saccharibacteria (TM7) [F-1]	Saccharibacteria (TM7) [G-3]	NA	NA
CGGATTTACTGGGTGTAAAGGGAGCGTAGACGGAACGGCAAGTCTGAAGTGAAAACCCGTGGCTCAACCGCGGGACTGCTTTGGAAACTGTCGATCTAGAGTGTCGGAGAGGTAAGTGGAATTCCTGGTGTAGCGGTGAAATGCGTAGATATCAGGAAGAACACCGGAGGCGAAGGCGGCTTACTGGACGAAGACTGACGTTGAGGCTCG	Bacteria	Firmicutes	Clostridia	Clostridiales	Lachnospiraceae [XIV]	Oribacterium	NA	NA
CCGGAATTATTGGGTTTAAAGGGAGCGCAGGCGGGAGTGTAAGTCAGCTGTTAAATATCAGGGCCCAACTCTGTTATGCAGTTGAAACTATATTTCTTGAGTACGCGCAGGGATGGCGGAATTCAGGGTGTAGCGGTGAAATGCTTAGATATCCTGAAGAACTCCGATCGCGAAGGCAGCCATCCGGAGCGTAACTGACGCTGAGGCTCG	Bacteria	Bacteroidetes	Bacteroidia	Bacteroidales	Prevotellaceae	Alloprevotella	NA	NA
CCGGAATTATTGGGCGTAAAGGGAGCGCAGGTGGGACGGTAAGTCCGTCTTAAAAGGCAGGGGCTCAGCCCCTGTAAGGGATGGAAACTATCGTTCTTGAGTGCCGGAGAGGAAAGCGGAATTCCCAGTGTAGCGGTGAAATGCGTAGATATTGGGAAGAACACCAGTGGCGAAGGCGGCTTTCTGGACGGCAACTGACACTGAGGCTCG	Bacteria	Firmicutes	Negativicutes	Veillonellales	Veillonellaceae	Veillonellaceae [G-1]	NA	NA
CGGATTTACTGGGTGTAAAGGGAGCGTAGACGGAATGGCAAGTCTGAAGTGAAATGCCCGGGCTCAACCCGGGAACTGCTTTGGAAACTGTCGATCTGGAGTGTTGGAGAGGTAAGTGGAATTCCTGGTGTAGCGGTGAAATGCGTAGAGATCAGGAAGTACACCGGAGGCGAAGGCGGCTTACTGGACAAAGACTGACGTTGAGGCTCG	Bacteria	Firmicutes	Clostridia	Clostridiales	Lachnospiraceae [XIV]	Oribacterium	NA	NA
CGGAATGACTGGGCGTAAAGGGTGCGTAGGTGGTTTAATAAGTTAGAAGTGTAATACCCAGGGCTTAACTCGGGTGCTGCTTCTAAAACTGTTAGGCTTGAGTGTAGTAGAGGAAAGCGGAATTCAATGTGTAGCGGTGGAATGCGTAGATATATTGAAGAACATCAGTGGCGAAGGCGGCTTTCTGGACTATAACTGACACTGAGGCACG	Bacteria	Firmicutes	Clostridia	Clostridiales	Clostridiales [F-1]	Clostridiales [F-1][G-1]	NA	NA
CCGGATTTATTGGGTTTAAAGGGTGCGTAGGCTGTTAAGTAGGTCTATGGTGAAATCGTTGTGCTTAACACAACTGAGCTGTGGAAACCGTTTAACTAGAATTTAAGTGGCGTAGGCGGAATGAATCATGTAGAGGTGACATTCATAGATATGATTCAGAACACCGTTCGCGAAGGCGGCTTACGAAGGTAAAATTGACGCTAATGCACG	Bacteria	Bacteroidetes	Bacteroidetes [C-1]	Bacteroidetes [O-1]	Bacteroidetes [F-1]	Bacteroidetes [G-4]	NA	NA
CGGAATTATTGGGCATAAAGGGCATCTAGGCGGCCTAACAAGTCAGGGGTGAAAACCTGCGGCTCAACCGCAGGCTTGCCTTTGAAACTGTAAGGCTGGAGTATCGGAGAGGTGGACGGAACTGCACGAGTAGAGGTGAAATTCGTAGATATGTGCAGGAATGCCGATGATGAAGATAGTTCACTGGACGATAACTGACGCTGAAGTGCG	Bacteria	Fusobacteria	Fusobacteriia	Fusobacteriales	Leptotrichiaceae	Leptotrichia	NA	NA
CCGGATTTATTGGGCGTAAAGCGCGTCTAGGTGGTTATGTAAGTCTGATGTGAAAATGCAGGGCTCAACTCTGTATTGCGTTGGAAACTGCACAACTAGAGTACTGGAGAGGTAAGCGGAACTACAAGTGTAGAGGTGAAATTCGTAGATATTTGTAGGAATGCCGATGGGGAAGCCAGCTTACTGGACAGATACTGACGCTAAAGCGCG	Bacteria	Fusobacteria	Fusobacteriia	Fusobacteriales	Fusobacteriaceae	Fusobacterium	NA	NA
CGGATTTATTGGGTTTAAAGGGAGCGTAGGCCGGGGATTAAGTGTGTTGTGAAATGTAGGCGCTCAACGTCTGATGTGCAGCGCATACTGGTTCCCTTGAGTACGCGCAACGCCGGCGGAATTCGTCGTGTAGCGGTGAAATGCTTAGATATGACGAAGAACCCCGATTGCGAAGGCAGCCGGCGGGAGCGCAACTGACGCTGAAGCTCG	Bacteria	Bacteroidetes	Bacteroidia	Bacteroidales	Prevotellaceae	Prevotella	multiformis	multiformis
CCGGATTCATTGGGCGTAAAGCGCGCGCAGGCGGCGCACCAGGCGGGATCTCGAAACCGGGGGCTCAACCTCCGGGCGGATCCCGAACCGGTGTGCTCGAGTGCGGTAGAGGAAGTCGGAATTCCCGGTGTAGCGGTGAAATGCGCAGATATCGGGAAGAACACCGATGGCGAAGGCAGACTTCTGGGCCGACACTGACGCTCAGGCGCG	Bacteria	Actinobacteria	Coriobacteriia	Eggerthellales	Eggerthellaceae	Cryptobacterium	curtum	curtum
CGGAATTATTGGGCGTAAAGCGCGCGCAGGCGGTCTCTTAAGTCTGATGTGAAAGCCCACGGCTCAACCGTGGAGGGTCATTGGAAACTGGGAGACTTGAGTGCAGAAGAGGAGAGTGGAATTCCATGTGTAGCGGTGAAATGCGTAGATATATGGAGGAACACCAGTGGCGAAGGCGACTCTCTGGTCTGTAACTGACGCTGAGGCGCG	Bacteria	Firmicutes	Bacilli	Lactobacillales	NA	NA	NA	isosaccharinicus
CCGGAATTATTGGGCGTAAAGAGTGCGTAGGTGGCACCTTAAGCGCAGGGTTTAAGGCAATGGCTCAACCATTGTTCGCCTTGCGAACTGGGGTGCTTGAGTGCAGGAGGGGAAAGTGGAATTCCTAGTGTAGCGGTGAAATGCGTAGATATTAGGAGGAACACCAGTGGCGAAGGCGACTTTCTGGACTGTTACTGACACTGAGGCACG	Bacteria	Firmicutes	Clostridia	Clostridiales	Peptostreptococcaceae [XI]	Peptostreptococcaceae [XI][G-1]	NA	sulci
CGGAGTGACTGGGCGTAAAGAGTTGCGTAGGCGGTTTAATAAGTGAATAGTGAAACCTGGTGGCTCAACCATACAGACTATTATTCAAACTGTTAAACTCGAGAGTGGTAGAGGTAACTGGAATTTCTAGTGTAGGAGTGAAATCCGTAGATATTAGAAGGAACACCAATGGCGTAGGCAGGTTACTGGACCATTTCTGACGCTAAGGCACG	Bacteria	Saccharibacteria (TM7)	Saccharibacteria (TM7) [C-1]	Saccharibacteria (TM7) [O-1]	Saccharibacteria (TM7) [F-1]	Saccharibacteria (TM7) [G-1]	NA	NA
CTGGAATTATTGGGCGTAAAGGGAGCGCAGGCGGACATATAAGTCCATCTTAAAAGTGCGGGGCTCAACCCCGTGAGGGGATGGAAACTGTATGCCTTGAGTGCAGGAGAGGAAAGCGGAATTCCCAGTGTAGCGGTGAAATGCGTAGATATTGGGAGGAACACCAGTGGCGAAGGCGGCTTTCTGGACTGTAACTGACGCTGAGGCTCG	Bacteria	Firmicutes	Negativicutes	Selenomonadales	Selenomonadaceae	Selenomonas	NA	NA
CGGATTTATTGGGTTTAAAGGGAGCGTAGGCGGGCGCTTAAGTCAGCTGTGAAAGTTTGGGGCTCAACCTTAAAATTGCAGTTGATACTGGGTGCCTTGAGTGCAGTATAGGCAGGCGGAATTCGTGGTGTAGCGGTGAAATGCTTAGATATCACGAAGAACTCCTATTGCGAAGGCAGCTTGCTGGAGTGTAACTGACGCTGATGCTCG	Bacteria	Bacteroidetes	Bacteroidia	Bacteroidales	Bacteroidaceae	Bacteroides	heparinolyticus	heparinolyticus
CGGAATCATTGGGTTTAAAGGGTCCGTAGGCGGGCTGATAAGTCAGAGGTGAAATCGTTCAGCTCAACTGAGCAACTGCCTTTGAAACTGTCAGTCTTGAATGATTGTGAAGTAGTTGGAATGTGTAGTGTAGCGGTGAAATGCTTAGATATTACACAGAACACCGATAGCGAAGGCATATTACTAACAATTTATTGACGCTGATGGACG	Bacteria	Bacteroidetes	Flavobacteriia	Flavobacteriales	Flavobacteriaceae	Capnocytophaga	NA	NA
CGGAATTACTGGGCGTAAAGCGTGCGCAGGCGGTTTTGTAAGACAGAGGTGAAATCCCCGGGCTTAACCTGGGAACTGCCTTTGTGACTGCAAGGCTTGAGTGCGGCAGAGGGGGATGGAATTCCGCGTGTAGCAGTGAAATGCGTAGATATGCGGAGGAACACCGATGGCGAAGGCAGTCCCCTGGGCCTGCACTGACGCTCATGCACG	Bacteria	Proteobacteria	Betaproteobacteria	Burkholderiales	Commamonadaceae	Acidovorax	NA	NA
CGGATTTACTGGGTGTAAAGGGAGCGTAGACGGAGTGGCAAGTCTGAAGTGAAAACCCTGGGCTTAACCTGGGGACTGCTTTGGAAACTGTTAATCTAGAGTGTTGGAGAGGTAAGTGGAATTCCTGGTGTAGCGGTGAAATGCGTAGATATCAGGAAGAACACCGGAGGCGAAGGCGGCTTACTGGACAATAACTGACGTTGAGGCTCG	Bacteria	Firmicutes	Clostridia	Clostridiales	Lachnospiraceae [XIV]	Oribacterium	asaccharolyticum	asaccharolyticum
CGGAATTATTGGGCATAAAGGGCATCTAGGCGGCCGGGTAAGTCCGGGGTGAAAACTGCTGGCTCAACCAGCAGCCTGCCTTGGAAACTACCCGGCTGGAGTGCTGGAGAGGTGGACGGAACTGCACGAGTAGAGGTGAAATTCGTAGATATGTGCAGGAATGCCGATGATGAAGATAGTTCACTGGACGGCAACTGACGCTGAAGTGCG	Bacteria	Fusobacteria	Fusobacteriia	Fusobacteriales	Leptotrichiaceae	Leptotrichia	NA	NA
CGGAATTATTGGGCGTAAAGAGCTTGTAGGCGGTTTGTCGCGTCTGCTGTGAAAGGCCGGGGCTTAACTCCGTGTATTGCAGTGGGTACGGGCAGACTAGAGTGCAGTAGGGGAGACTGGAATTCCTGGTGTAGCGGTGGAATGCGCAGATATCAGGAGGAACACCGATGGCGAAGGCAGGTCTCTGGGCTGTAACTGACGCTGAGAAGCG	Bacteria	Actinobacteria	Actinobacteria	Actinomycetales	Micrococcaceae	Rothia	mucilaginosa	mucilaginosa
CCGGAATTATTGGGCGTAAAGGGTACGTAGGCGGCCTATTAAGTCAGGTGTGAAAGCGTGAGGCTTAACCTCATTAAGCACTTGAAACTGGAAGGCTTGAGTGAAGGAGAGGAAAGTGGAATTCCTAGTGTAGCGGTGAAATGCGTAGATATTAGGAGGAATACCGGTGGCGAAGGCGACTTTCTGGACTTTTACTGACGCTCAGGTACG	Bacteria	Firmicutes	Clostridia	Clostridiales	Peptoniphilaceae	Parvimonas	NA	NA
CCGGAATCATTGGGCGTAAAGAGTACGTAGGCGGTCTGATAAGCACAAGGTTTAAGGCAACAGCTCAACTGTTGTTCGCCTTGTGAACTGTTAGACTTGAGTGCGGGAGAGGAAAGCGGAATTCCTGGTGTAGCGGTGAAATGCGTAGATATCAGGAGGAATACCGGTGGCGAAGGCGGCTTTCTGGACCGTAACTGACGCTGAGGTACG	Bacteria	Firmicutes	Clostridia	Clostridiales	Peptostreptococcaceae [XI]	Peptostreptococcaceae [XI][G-2]	NA	NA
CCGGAATCATTGGGCGTAAAGGGAGCGCAGGCGGGCATGCAAGTCCATCTTAAAAGCGCGGGGCCCAACCCCGTGAGGGGATGGAAACTGCGTGCCTTGAGTGCAGGAGAGGAAAGCGGAATTCCCAGTGTAGCGGTGAAATGCGTAGATATTGGGAGGAACACCAGTGGCGAAGGCGGCTTTCTGGACTGCAACTGACGCTGAGGCTCG	Bacteria	Firmicutes	Negativicutes	Selenomonadales	Selenomonadaceae	Mitsuokella	NA	NA
CGGAGTGACTGGGCGTAAAGAGTTGCGTAGGTGGTTCGATAAGCGAATAGTGAAATCTGGTGGCTCAACCATTCAGACTATTATTCGAACTGTTGAACTCGAGAGCAGAAGAGGTAGCTGGAATTTCTAGTGTAGGAGTGAAATCCGTAGATATTAGAAGGAACACCGATGGCGTAGGCAGGCTACTGGGCTGTTTCTGACACTGAGGCACG	Bacteria	Saccharibacteria (TM7)	Saccharibacteria (TM7) [C-1]	Saccharibacteria (TM7) [O-1]	Saccharibacteria (TM7) [F-1]	Saccharibacteria (TM7) [G-6]	NA	NA
TCGGAATCATTGGGCGTAAAGGGTGCGCAGGCGGCTTAGCAAGTCTGGTGTGAAATGGTTGTGCTCAACACAATCAGGCGCCGGAAACTGAGAAGCTAGAGTCAACGAGGGGATGCCGGAATTCCAGGTGTAGGGGTGAAATCTGTAGATATCTGGAAGAACACCAATGGCGAAGGCAGGCATCTGGCGATTGACTGACGCTGAGGCACGA	Bacteria	Spirochaetes	Spirochaetia	Spirochaetales	Spirochaetaceae	Treponema	NA	NA
CGGATTTATTGGGTTTAAAGGGAGCGTAGGCCGCTGATTAAGCGTGTTGTGAAATTTGGATGCTCAACATCTGAACTGCAGCGCGAACTGGTTAGCTTGAGTGTGCGCAACGCAGGCGGAATTTGTGGTGTAGCGGTGAAATGCTTAGATATCACGAAGAACTCCGATTGCGAAGGCAGCTTGCGGGAGCACAACTGACGCTGAAGCTCG	Bacteria	Bacteroidetes	Bacteroidia	Bacteroidales	Prevotellaceae	Prevotella	NA	NA
CCGGAATCATTGGGCGTAAAGGGAGCGCAGGCGGGCGTGTAAGTCTTTCTTAAAAGTGCGGGGCTCAACCTCGTGATGGGAAAGAAACTACATGTCTTGAGTACAGGAGAGGAAAGCGGAATTCCCAGTGTAGCGGTGAAATGCGTAGATATTGGGAGGAACACCAGTGGCGAAGGCGGCTTTCTGGACTGCAACTGACGCTGAGGCTCG	Bacteria	Firmicutes	Negativicutes	Selenomonadales	Selenomonadaceae	Selenomonas	NA	NA
CCGGAATCACTGGGCGTAAAGGGTGCGTAGGCGGCCAAACAAGTCAGGGGTGAAAGGCTACGGCTCAACCGTAGTAAGCCTTTGAAACTGTTTGGCTTGAGTGCAGGAGAGGAGAGTGGAATTCCTAGTGTAGCGGTGAAATGCGTAGATATTAGGAGGAACACCAGTGGCGAAGGCGACTCTCTGGACTGTAACTGACGCTGAGGCACG	Bacteria	Firmicutes	Clostridia	Clostridiales	NA	NA	NA	NA
CGGAATCACTGGGCGTAAAGGACGCGTAGGCGGATTATCAAGTCTCTTGTGAAATCTAACGGCTCAACCGTTAAACTGCTTGGGAAACTGATAATCTAGAGTAAGGGAGAGGCAGATGGAATTCTTGGTGTAGGGGTAAAATCCGTAGATATCAAGAAGAATACCTATTGCGAAGGCGATCTGCTAGAACTTAACTGACGCTAATGCGTG	Bacteria	Proteobacteria	Epsilonproteobacteria	Campylobacterales	Campylobacteraceae	Campylobacter	NA	NA
CGGATTTATTGGGTTTAAAGGGTCCGTAGGCGGGCTGATAAGTCAGTGGTGAAATCCTACAGCTTAACTGTAGAACTGCCATTGATACTGTTAGTCTTGAGTATATTTGAAGTAGCTGGAATAAGTAGTGTAGCGGTGAAATGCATAGATATTACTTAGAACACCAATTGCGAAGGCAGGTTACTAAGATATAACTGACGCTGAGGGACG	Bacteria	Bacteroidetes	Flavobacteriia	Flavobacteriales	Flavobacteriaceae	Bergeyella	NA	NA
CGGAATTACTGGGCGTAAAGCGCACGTAGGCTGTCATGTAAGTCAGGGGTGAAATCCCACGGCTCAACCGTGGAACTGCCCTTGATACTGCGTGACTTGAATCCGGGAGAGGGTGGCGGAATTCCAGGTGTAGGAGTGAAATCCGTAGATATCTGGAGGAACATCAGTGGCGAAGGCGGCCACCTGGACCGGTATTGACGCTGAGGTGCG	Bacteria	Proteobacteria	Deltaproteobacteria	Desulfovibrionales	Desulfovibrionaceae	Desulfovibrio	NA	NA
CGGAATTACTGGGCGTAAAGCGCGCGTAGGTGGCTGAGTAAGATGGGTGTGAAATCCCCGGGCTTAACCTGGGAACTGCATCCATAACTGCTCGGCTAGAGTACGGTAGAGGGTAGTGGAATTTCCTGTGTAGCGGTGAAATGCGTAGATATAGGAAGGAACACCAGTGGCGAAGGCGACTACCTGGACTGATACTGACACTGAGGTGCG	Bacteria	Proteobacteria	Gammaproteobacteria	Pseudomonadales	Pseudomonadaceae	Pseudomonas	NA	NA
CGGAATTATTGGGCATAAAGGGCATCTAGGCGGTCAGATAAGTCTGGGGTGAAAACTTGCGGCTCAACCGCAAGCCTGCCCTGGAAACTATGTGGCTAGAGTACTGGAGAGGTGGACGGAACTGCACGAGTAGAGGTGAAATTCGTAGATATGTGCAGGAATGCCGACGATGAAGATAGTTCACTGGACGGTAACTGACGCTGAAGTGCG	Bacteria	Fusobacteria	Fusobacteriia	Fusobacteriales	Leptotrichiaceae	Leptotrichia	NA	NA
CCGGAATCATTGGGCGTAAAGAGGGAGCAGGCGGACGCGAAGGTCCGTAGTAAAAGCCCGAAGCTAAACTTCGGGCGGCTATGGAAACCGCGCGCCTGGAGTGCGGAAGAGGATCGCGGAATTCCATGTGTAGCGGTGAAATGCGTAGATATATGGAGGAACACCGGTGGCGAAGGCGGCGGTCTGGTCCGGCACTGACGCTCATTCCCG	Bacteria	Firmicutes	Erysipelotrichia	Erysipelotrichales	Erysipelotrichaceae	Eggerthia	catenaformis	catenaformis
CGGATTTATTGGGTTTAAAGGGAGTGTAGGCGGTTTGTTAAGCGTGTTGTGAAATTTAGGTGCTCAACATTTAACTTGCAGCGCGAACTGTCAGACTTGAGTGCACGCAACGTATGCGGAATTCATGGTGTAGCGGTGAAATGCTTAGATATCATGAAGAACTCCGATTGCGAAGGCAGCATACGGGAGTGTAACTGACGCTTAAGCTCG	Bacteria	Bacteroidetes	Bacteroidia	Bacteroidales	Prevotellaceae	Prevotella	NA	NA
CGGAATGATTGGGCGTAAAGCGTCTGTAGGTGGCTTTTTAAGTCCGCCGTCAAATCCCAGGGCTCAACCCTGGACAGGCGGTGGAAACTACCAAGCTTGAGTACGGTAGGGGCAGAGGGAATTTCCGGTGGAGCGGTGAAATGCGTAGAGATCGGAAAGAACACCAACGGCGAAAGCACTCTGCTGGGCCGACACTGACACTGAGAGACG	Bacteria	Firmicutes	Mollicutes	Mycoplasmatales	Mycoplasmataceae	Mycoplasma	NA	NA
CGGAATTATTGGGCATAAAGGGCATCTAGGCGGCCAGATAAGTCTGGGGTGAAAACTTGCGGCTCAACCGCAAGCCTGCCCTGGAAACTATGCGGCTAGAGTACTGGAGAGGTGGACGGAACTGCACGAGTAGAGGTGAAATTCGTAGATATGTGCAGGAATGCCGACGATGAAGATAGTTCACTGGACGGTAACTGACGCTGAAGTGCG	Bacteria	Fusobacteria	Fusobacteriia	Fusobacteriales	Leptotrichiaceae	Leptotrichia	NA	NA
CGGATTTACTGGGTGTAAAGGGAGCGCAGACGGCCAAGCAAGTCTGAAGTGAAATGCATGGGCTCAACCCATGAATTGCTTTGGAAACTGTTAGGCTTGAGTGTCAGAGGGGTAAGCGGAATTCCTAGTGTAGCGGTGAAATGCGTAGATATTAGGAGGAACACCGGAGGCGAAGGCGGCTTACTGGACGACAACTGACGTTGAGGCTCG	Bacteria	Firmicutes	Clostridia	Clostridiales	Lachnospiraceae [XIV]	Lachnoanaerobaculum	NA	NA
CCGGATTTATTGGGCGTAAAGCGCGTCTAGGTGGTTATGTAAGTCTGATGTGAAAATGCAGGGCTCAACTCTGTATTGCGTTGGAAACTGCATGACTAGAGTACTGGAGAGGTAAGCGGAACTACAAGTGTAGAGGTGAAATTTGTAGATATTTGTAGGAATGCCGATGGGGAAGCCAGCTTACTGGACAGATACTGACGCTAAAGCGCG	Bacteria	Fusobacteria	Fusobacteriia	Fusobacteriales	Fusobacteriaceae	Fusobacterium	NA	NA
CCGGATTTATTGGGCGTAAAGCGCGTCTAGGTGGTTATATAAGTCTGATGTGAAAATGCAGGGCTCAACTCTGTATTGCGTTGGAAACTGTATAACTAGAGTACTGGAAAGGTAAGCGGAACTACAAGTGTAGAGGTGAAATTCGTAGATATTTGTAGGAATGCCGATGGGGAAGCCAGCTTACTGGACAGATACTGACGCTAAAGCGCG	Bacteria	Fusobacteria	Fusobacteriia	Fusobacteriales	Fusobacteriaceae	Fusobacterium	NA	NA
CCGGAATTATTGGGCGTAAAGGGTGCGTAGGCGGCACATTAAGTCTAAGGTTAAAGTTCGAGGCTCAACTTCGGATTGCCTTAGAAACTGGTGAGCTAGAGTGCAGGAGAGGGCAATGGAATTCCATGTGTAGCGGTAAAATGCGTAGATATATGGAGGAACACCAGTGGCGAAGGCGGTTGCCTGGCCTGTAACTGACGCTGAGGCACG	Bacteria	Firmicutes	Erysipelotrichia	Erysipelotrichales	Erysipelotrichaceae	NA	NA	NA
CGGATTTATTGGGTTTAAAGGGAGCGTAGGCCGTAGATTAAGCGTGTTGTGAAATGTAGATGCTCAACATCTGACTTGCAGCGCGAACTGGTTTACTTGAGTGTGCACAACGTAGGCGGAATTCGTCGTGTAGCGGTGAAATGCTTAGATATGACGAGGAACTCCGATTGCGAAGGCAGCTTACGGGAGCACAACTGACGCTGAAGCTCG	Bacteria	Bacteroidetes	Bacteroidia	Bacteroidales	Prevotellaceae	Prevotella	NA	NA
CGGATTTACTGGGTGTAAAGGGAGCGTAGACGGCATATAAAGTCTGAAGTGAAATCCCGCAGCTCAACTGCGGAGTTGCTTTGGAAACTTATAAGCTGGAGTGTCGGAGGGGTAAGCGGAATTCCCAGTGTAGCGGTGAAATGCGTAGATATTGGGAGGAACACCGGAGGCGAAGGCGGCTTACTGGAAGATAACTGACGTTGAGGCTCG	Bacteria	Firmicutes	Clostridia	Clostridiales	Lachnospiraceae [XIV]	Lachnospiraceae [G-3]	NA	NA
CGGATTTATTGGGTTTAAAGGGAGCGTAGGCGGACGATTAAGTCAGCTGTGAAAGTTTGCGGCTCAACCGTAAAATTGCAGTTGAAACTGGTTGTCTTGAGTGCACGCAGGGATGTTGGAATTCATGGTGTAGCGGTGAAATGCTTAGATATCATGAAGAACTCCGATCGCGCAGGCATATGTCCGGAGTGCAACTGACGCTGAGGCTCG	Bacteria	Bacteroidetes	Bacteroidia	Bacteroidales	Prevotellaceae	Alloprevotella	NA	NA
CGGAATTATTGGGCGTAAAGGGCATGCAGGCGGGTCGCGAAGCTTGATGAGAAATACCGGGGCTCAACTCCGGAGCTGTATTGAGAACTGGCGAGCTAGAGTTGCCGAAGGGTATCCGGAATTCCGCATGAAGGGGTGAAATCTGTAGATATGCGGAAGAACACCGATGGCGAAGGCAGGATACCGGCGGACGACTGACGCTGAGGTGCG	Bacteria	Spirochaetes	Spirochaetia	Spirochaetales	Spirochaetaceae	Treponema	NA	NA
CGGATTTATTGGGTTTAAAGGGAGCGTAGGCCGTGGATTAAGCGTGTTGTGAAATGCAGGTGCTCAACGTCTGCACTGCAGCGCGAACTGGTCCACTTGAGTGTGCGCAACGCAGGCGGAATTCGTCGTGTAGCGGTGAAATGCTTAGATATGACGAAGAACTCCGATTGCGAAGGCAGCCTGCGGGAGCACAACTGACGCTGAAGCTCG	Bacteria	Bacteroidetes	Bacteroidia	Bacteroidales	Prevotellaceae	Prevotella	NA	NA
CGGATTTATTGGGTTTAAAGGGAGTGTAGGCGGTTTGTTAAGCGTGTTGTGAAATTTAGATGCTCAACATTTAACTTGCAGCGCGAACTGGCGAACTTGAGTGCACACAACGTATGCGGAATTCATGGTGTAGCGGTGAAATGCTTAGATATCATGAAGAACTCCGATTGCGAAGGCAGCATACGGGAGTGTAACTGACGCTTAAGCTCG	Bacteria	Bacteroidetes	Bacteroidia	Bacteroidales	Prevotellaceae	Prevotella	NA	NA
CGGATTCACTGGGCGTAAAGGGTGCGCAGGTGGCCAAGTGTGTCAGGTGTGAAATCCCGGGGCTTAACCCCGGAACTGCGCCTGAAACTGCTTGGCTAGAGCATTGGAGAGGGAAGTGGAATTCACGGTGTAGCAGTGAAATGCGTAGATATCGTGAGGAACACCAGAGGCGAAGGCGACTTCCTGGACAATTGCTGACACTCAGGCACG	Bacteria	NA	NA	NA	NA	NA	NA	NA
CGGATTTATTGGGTTTAAAGGGAGCGTAGGCCGCAGATTAAGTGTGTTGTGAAATTCAGGCGCCCAACGTCTGACTTGCAGCGCAAACTGGTCTGCTTGAGTTCGCGCAACGCAGGCGGAATTCGTCGTGTAGCGGTGAAATGCTTAGATATGACGAAGAACTCCGATTGCGAAGGCAGCTTGCGGGAGCGTTACTGACGCTGAAGCTCG	Bacteria	Bacteroidetes	Bacteroidia	Bacteroidales	Prevotellaceae	Prevotella	NA	NA
CCGGATTTATTGGGTGTAAAGGGTGCGTAGGCGGCTTTATAAGTCGGTGGTCTAAGTCCGAAGCTTAACTTCGGTTCGCCATTGAAACTGTAGAGCTTGAGTATGGAAGAGGTAAGTGGAATTTCTAGTGTAGCGGTTAAATGCGTAGATATTAGAAGGAACACCAGTGGCGAAAGCGACTTACTGGTCCACTACTGACGCTGAGGCACG	Bacteria	Firmicutes	Clostridia	Clostridiales	NA	NA	NA	NA
CCGGAATTATTGGGCGTAAAGGGTGCGTAGGCGGCCTATTAAGTAAGTGGTTAAATTGTTGGGCTCAACCCAATCCAGCCACTTAAACTGGCAGGCTAGAGTATTGGAGAGGCAAGTGGAATTCCATGTGTAGCGGTAAAATGCGTAGATATATGGAGGAACACCAGTGGCGAAGGCGGCTTGCTAGCCAAAGACTGACGCTCATGCACG	Bacteria	Firmicutes	Erysipelotrichia	Erysipelotrichales	Erysipelotrichaceae	Solobacterium	NA	NA
CGGAATAACTGGGCGTAAAGGGCACGCAGGCGGTTATTTAAGTGAGGTGTGAAAGCCCCGGGCTTAACCTGGGAATTGCATTTCAGACTGGGTAACTAGAGTACTTTAGGGAGGGGTAGAATTCCACGTGTAGCGGTGAAATGCGTAGAGATGTGGAGGAATACCGAAGGCGAAGGCAGCCCCTTGGGAATGTACTGACGCTCATGTGCG	Bacteria	Proteobacteria	Gammaproteobacteria	Pasteurellales	Pasteurellaceae	Haemophilus	haemolyticus	haemolyticus/influenzae/parainfluenzae
CCGGATTTATTGGGCGTAAAGCGAGCGCAGGCGGTTTGATAAGTCTGAAGTTAAAGGCTGTGGCTCAACCATAGTTCGCTTTGGAAACTGTCAAACTTGAGTGCAGAAGGGGAGAGTGGAATTCCATGTGTAGCGGTGAAATGCGTAGATATATGGAGGAACACCGGTGGCGAAAGCGGCTCTCTGGTCTGTAACTGACGCTGAGGCTCG	Bacteria	Firmicutes	Bacilli	Lactobacillales	Streptococcaceae	Streptococcus	NA	albilineans/cristatus/equinus/hongkongensis/lutetiensis/pneumoniae/salivarius/thermophilus/uberis/vestibularis
CCGGATTCATTGGGCGTAAAGCGCGCGTAGGCGGCCTGCTAGGTCGGGAGTCAAATCCGGGGGCTCAACCCCCGTCCGCTCCCGATACCGGCTGGCTTGAGTCTGGTAGGGGAAGGTGGAATTCCCAGTGTAGCGGTGGAATGCGCAGATATTGGGAAGAACACCGGTGGCGAAGGCGGCCTTCTGGGCCACGACTGACGCTGAGGCGCG	Bacteria	Actinobacteria	Coriobacteriia	Coriobacteriales	Atopobiaceae	Olsenella	profusa	profusa
CCGGAATTACTGGGCGTAAAGCGTCTGTAGGTGGTTTTTTAAGTTTCGTATGAAACTCCAGGGCTCAACCCTGGATTGTGCGAAAAACTGGAGAACTTGAGTGTGGGAGAGGCAAGCAGAACGGTATGAGTAGGGGTGCAATCCGTTGATACATACCAGAATACCAAAAGCGAAGGCAGCTTGCTGGAACACTACTGACACTGAGAGACG	Bacteria	Gracilibacteria (GN02)	Gracilibacteria (GN02) [C-2]	Gracilibacteria (GN02) [O-2]	Gracilibacteria (GN02) [F-2]	Gracilibacteria (GN02) [G-2]	NA	NA
CGGATTTATTGGGTTTAAAGGGAGCGCAGGCCGCCCCTTAAGCGTGTTGTGAAAACCGGGCGCCCAACGCCCGGCGTGCAGCGCGAACTGGGGGGCTTGAGTGCGCGCGACGCCGGCGGAATTCGTCGTGTAGCGGTGAAATGCTTAGATATGACGAGGAACCCCGATTGCGAAGGCAGCCGGCGAGGGCGCAACTGACGCTGATGCTCG	Bacteria	Bacteroidetes	Bacteroidia	Bacteroidales	Prevotellaceae	Prevotella	NA	NA
CGGAATTACTGGGCGTAAAGCGTGCGCAGGCGGTTGTGTAAGTCAGAGGTGAAATCCCCGGGCTCAACCTGGGAACTGCCTTTGAGACTGTGCGACTAGAGGATGGCAGAGGGGGGTAGAATTCCACGTGTAGCAGTGAAATGCGTAGAGATGTGGAGGAATACCGATGGCGAAGGCAGCCCCCTGGGCTATAACTGACGCTCATGCACG	Bacteria	Proteobacteria	Betaproteobacteria	Neisseriales	Neisseriaceae	NA	NA	NA
CGGATTTATTGGGTTTAAAGGGAGCGTAGGCCGTGGATTAAGCGTGTTGTGAAATGTAGACGCTCAACGTCTGACTTGCAGCGCGAACTGGTTCACTTGAGTGTGCACAACGTAGGCGGAATTCGTCGTGTAGCGGTGAAATGCTTAGATATGACGAAGAACCCCGATTGCGAAGGCAGCTTGCGGGAGCGCGACTGACGCTGAAGCTCG	Bacteria	Bacteroidetes	Bacteroidia	Bacteroidales	Prevotellaceae	Prevotella	NA	NA
CGGAATAACTGGGCGTAAAGGGCACGCAGGTGGACTTTTAAGTGAGGTGTGAAATCCCCGGGCTTAACCTGGGAATTGCATTTCAGACTGGGAGTCTAGAGTACTTTAGGGAGGGGTAGAATTCCACGTGTAGCGGTGAAATGCGTAGAGATGTGGAGGAATACCGAAGGCGAAGGCAGCCCCTTGGGAATGTACTGACGCTCATGTGCG	Bacteria	Proteobacteria	Gammaproteobacteria	Pasteurellales	Pasteurellaceae	Aggregatibacter	NA	NA
CGGAATTATTGGGCATAAAGGGCATCTAGGCGGCTTTGCAAGTCCGAGGTGAAAACTATTGGCTCAACCAATAGCTTGCCTTGGAAACTGCTTTGCTAGAGTATTGGAGAGGTGGACGGAACTGCACGAGTAGAGGTGAAATTCGTAGATATGTGCAGGAATGCCGATGATGAAGATAGTTCACTGGACGATAACTGACGCTCAAGTGCG	Bacteria	Fusobacteria	Fusobacteriia	Fusobacteriales	Leptotrichiaceae	Leptotrichia	NA	NA
CCGGAATCATTGGGCGTAAAGGGAGCGCAGGCGGGCGTGTAAGTCTTTCTTAAAAGTGCGGGGCTCAACCCCGTGATGGGAAAGAAACTATATGTCTTGAGTACAGGAGAGGAAAGCGGAATTCCCAGTGTAGCGGTGAAATGCGTAGATATTGGGAGGAACACCAGTGGCGAAGGCGGCTTTCTGGACTGCAACTGACGCTGAGGCTCG	Bacteria	Firmicutes	Negativicutes	Selenomonadales	Selenomonadaceae	Selenomonas	NA	NA
CGGATTTATTGGGTTTAAAGGGAGCGTAGGCCGTTTTTTAAGCGTGTTGTGAAATGTACCGGCTCAACCGGTGATGTGCAGCGCGAACTGGAAGACTTGAGTGCGTAGTAAGCAGGCGGAATTCGTGGTGTAGCGGTGAAATGCTTAGATATCACGAAGAACTCCGATAGCGCAGGCAGCTTGCTGTATCGCAACTGACGCTGATGCTCG	Bacteria	Bacteroidetes	Bacteroidia	Bacteroidales	Prevotellaceae	Prevotella	NA	NA
CGGATTCATTGGGCGTAAAGCGCGCGCAGGCGGCCCGCCAAGCGGCCTCGTCGAAGCCGGGGGCTCAACCCCCGGAAGCGACCCGAACTGGCGGGCTCGAGTGGGGCAGGGGAGGATGGAATTCCCGGTGTAGCGGTGAAATGCGCAGATATCGGGAGGAACACCGACGGCGAAGGCAGCCCTCTGGGCCTTCACTGACGCTGAGGCGCG	Bacteria	Actinobacteria	Coriobacteriia	Coriobacteriales	Coriobacteriaceae	Slackia	exigua	exigua
CGGATTTACTGGGTGTAAAGGGAGCGCAGACGGCGAAGCAAGTCTGAAGTGAAATGCATGGGCTCAACCCATGAATTGCTTTGGAAACTGTTTGGCTTGAGTGTCGGATGGGTAAGCGGAATTCCTAGTGTAGCGGTGAAATGCGTAGATATTAGGAGGAACACCGGAGGCGAAGGCGGCTTACTGGACGACAACTGACGTTGAGGCTCG	Bacteria	Firmicutes	Clostridia	Clostridiales	Lachnospiraceae [XIV]	Lachnoanaerobaculum	NA	NA
CGGAGTTACTGGGCGTAAAGGGCTTGTAGGCGGCTGGTCGCGTCTGCCGTGAAATCCCCTGGCTCAACCGGGGGCGTGCGGTGGGTACGGGCCGGCTTGAGTGCGGTAGGGGAGGCTGGAACTCCTGGTGTAGCGGTGGAATGCGCAGATATCAGGAAGAACACCGGTGGCGAAGGCGGGTCTCTGGGCCGTTACTGACGCTGAGGAGCG	Bacteria	Actinobacteria	Actinobacteria	Actinomycetales	Actinomycetaceae	Actinomyces	NA	NA
CGGAATAACTGGGCGTAAAGGGCACGCAGGCGGTGACTTAAGTGAGGTGTGAAAGCCCCGGGCTTAACCTGGGAATTGCATTTCATACTGGGTCGCTAGAGTACTTTAGGGAGGGGTAGAATTCCACGTGTAGCGGTGAAATGCGTAGAGATGTGGAGGAATACCGAAGGCGAAGGCAGCCCCTTGGGAACGTACTGACGCTCATGTGCG	Bacteria	Proteobacteria	Gammaproteobacteria	Pasteurellales	Pasteurellaceae	Haemophilus	NA	NA
CGGAATTATTGGGTTTAAAGGGTGCGTAGGTTGCAAGGGAAGTCAGGGGTGAAAAGCCATAGCTTAACTAGGGTCTTGCCTTTGAAACTCTCTAGCTAGAGTGTAGTGGAGGTACGTGGAACGTGTGGTGTAGCGGTGAAATGCATAGATATCACACAGAACTCCGATTGCGCAGGCAGCGTACTATACTACAACTGACACTGAAGCACG	Bacteria	Bacteroidetes	Bacteroidia	Bacteroidales	Porphyromonadaceae	Porphyromonas	NA	NA
CGGATTTATTGGGTTTAAAGGGAGCGTAGGCCGTAGATTAAGCGTGTTGTGAAATGTAGATGCTCAACATCTGACTTGCAGCGCGAACTGGTTTACTAGAGTGTGCGCAACGTAGGCGGAATTCGTCGTGTAGCGGTGAAATGCTTAGATATGACGAAGAACTCCGATTGCGAAGGCAGCTTGCGGGAGCACAACTGACGCTGAAGCTCG	Bacteria	Bacteroidetes	Bacteroidia	Bacteroidales	Prevotellaceae	Prevotella	NA	NA
CCGGAATTATTGGGCGTAAAGGGTGCGTAGGTGGTTTTTTAAGCGCAGGGTCTAATGCACAGGCTTAACTTGTGTCCGCCTTGCGAACTGAAGGACTTGAGTGCAGGAGAGGAAAGCGGAATTCCTAGTGTAGCGGTGAAATGCGTAGATATTAGGAGGAACACCAGTGGCGAAGGCGGCTTTCTGGACTGTAACTGACACTGAGGCACG	Bacteria	Firmicutes	Clostridia	Clostridiales	Peptostreptococcaceae [XI]	NA	NA	NA
CGGAATTACTGGGCGTAAAGCGCGCGTAGGCGGTTTGTTAAGCCAGATGTGAAAGCCCCGGGCTCAACCTGGGAACTGCATCTGGAACTGGCAAGCTAGAGTACAGTAGAGGAAGGTGGAATTCCACGTGTAGCGGTGAAATGCGTAGATATGTGGAGGAACATCAGTGGCGAAGGCGGCCTTCTGGACTGATACTGACGCTGAGGTGCG	Bacteria	Proteobacteria	NA	NA	NA	NA	NA	NA
CGGAATTACTGGGTGTAAAGGGAGCGTAGACGGTTAAACAAGTCTGAAGTGAAATGCCGGGGCTCAACCCCGGAGCTGCTTTGGGAACTGTAGAACTGGAGTGTCGGAGGGGTAAGCGGAATTCCCAGTGTAGCGGTGAAATGCGTAGATATTGGGAGGAACACCGGCGGCGAAGGCGGCTTACTGGACGACAACTGACGTTGAGGCTCG	Bacteria	Firmicutes	Clostridia	Clostridiales	Lachnospiraceae [XIV]	Johnsonella	NA	NA
CGGATTTATTGGGCGTAAAGCGAGCGCAGGCGGTCAATTAAGTCTGATGTGAAAGCCCCCGGCTCAACCGGGGAGGGTCATTGGAAACTGGTTGACTTGAGTGCAGAAGAGGAGAGTGGAATTCCATGTGTAGCGGTGAAATGCGTAGATATATGGAGGAACACCAGTGGCGAAGGCGACTCTCTGGTCTGTAACTGACGCTGAGGCTCG	Bacteria	Firmicutes	Bacilli	Lactobacillales	Carnobacteriaceae	Granulicatella	elegans	elegans
CGGAATTATTGGGCATAAAGGGCATCTAGGCGGCCTATCAAGTCAGGGGTGAAAACCTGCGGCTCAACCGCAGGCCTGCCTTTGAAACTGACAGGCTGGAGTATCGGAGAGGTGGACGGAACTGCACGAGTAGAGGTGAAATTCGTAGATATGTGCAGGAATGCCGATGATGAAGATAGTTCACTGGACGGTAACTGACGCTGAAGTGCG	Bacteria	Fusobacteria	Fusobacteriia	Fusobacteriales	Leptotrichiaceae	Leptotrichia	NA	NA
CGGAATTACTGGGCGTAAAGCGCACGCAGGCGGCTACCTAAGTCAGATGTGAAAGCCCCGGGCTTAACCTGGGAACTGCATTTGAAACTGGGCAGCTAGAGTATGAAAGAGGAAAGCGGAATTTCCAGTGTAGCAGTGAAATGCGTAGATATTGGAAGGAACACCGATGGCGAAGGCAGCTTTCTGGGTCGATACTGACGCTCATGTGCG	Bacteria	Proteobacteria	Gammaproteobacteria	Cardiobacteriales	Cardiobacteriaceae	Cardiobacterium	valvarum	valvarum
CGGATTTACTGGGTTTAAAGGGCGCGCAGGCGGCCCGGCCAGTCTCCGGTGAAACCCTGGGGCTCAACCCCGGGCGTGCCGGGGATACTGCCGGGCTTGGATGCGGTCGAGGCCGGCGGAACGCGCGGTGTAGCGGTGAAATGCTTAGATATCGCGTGGAAGGCCGATAGCGAAGGCAGCTGGCCAGGCCGCGATCGACGCTCAGGCGCG	Bacteria	Bacteroidetes	NA	NA	NA	NA	NA	NA
CGGAATTATTGGGCGTAAAGAGCTCGTAGGCGGCTGGTCGCGTCTGTCGTGAAATCCTCTGGCTTAACTGGGGGCTTGCGGTGGGTACGGGTCGGCTTGAGTGCGGTAGGGGAGACTGGAACTCCTGGTGTAGCGGTGGAATGCGCAGATATCAGGAAGAACACCGGTGGCGAAGGCGGGTCTCTGGGCCGTTACTGACGCTGAGGAGCG	Bacteria	Actinobacteria	Actinobacteria	Actinomycetales	Actinomycetaceae	Actinomyces	NA	NA
CGGAATTACTGGGCGTAAAGAGTGCGCAGGCGGTTTTGCAAGACCGATGTGAAATCCCCGGGCTTAACCTGGGAACTGCATTGGTGACTGCAAGGCTAGAGTGTGTCAGAGGGAGGTGGAACTCCGCATGTAGCAGTGAAATGCGTAGATATGCGGAAGAACACCGATGGCGAAGGCAGCCTCCTGGGATAACACTGACGCTCATGCACG	Bacteria	Proteobacteria	Betaproteobacteria	Burkholderiales	Burkholderiaceae	Lautropia	NA	NA
CGGATTTACTGGGTGTAAAGGGAGCGTAGGCGGCAGAGCAAGTCTGATGTGAAAGCCCGGGGCTCAACCCCGGTAGTGCATTGGAAACTGTTCGGCTCGAGTGTCGGAGGGGTAAGCGGAATTCCTGGTGTAGCGGTGAAATGCGTAGATATCAGGAAGAACACCGGAGGCGAAGGCGGCTTACTGGACGATTACTGACGCTGAGGCTCG	Bacteria	Firmicutes	Clostridia	Clostridiales	Lachnospiraceae [XIV]	Shuttleworthia	satelles	satelles
CGGATTTATTGGGTTTAAAGGGTGCGTAGGCGGCCTGTTAAGTCAGCGGTGAAATCTAGGAGCTTAACTCCTAAATTGCCGTTGATACTGGCGGGCTTGAGTGTAGATGAGGTAGGCGGAATGCGTGGTGTAGCGGTGGAATGCATAGATATCACGCAGAACTCCAATTGCGAAGGCAGCTTACTAAGGTACAACTGACGCTGAAGCACG	Bacteria	Bacteroidetes	Bacteroidia	Bacteroidales	Porphyromonadaceae	Porphyromonas	NA	NA
CGGAATTACTGGGTGTAAAGCGAGCGCAGACGGTTACTTAAGCAGGATGTGAAATCCCCGGGCTCAACCTGGGAACTGCGTTCTGAACTGGGTGACTAGAGTGTGTCAGAGGGAGGTAGAATTCCACGTGTAGCAGTGAAATGCGTAGAGATGTGGAGGAATACCGATGGCGAAGGCAGCCTCCTGGGATAACACTGACGTTCATGCTCG	Bacteria	Proteobacteria	Betaproteobacteria	Neisseriales	Neisseriaceae	Neisseria	NA	NA
CGGATTTATTGGGCGTAAAGGGCTCGTAGGCGGTTCGTCGCGTCTGGTGTGAAAGCCCGCTGCTTAACGGTGGGTTTGCGTTGGATACGGGCGGGCTTGAGTGCAGTAGGGGAGACTGGAATTCTCGGTGTAACGGTGGAATGTGTAGATATCGGGAAGAACACCTATGGCGAAGGCAGGTCTCTGGGCTGTTACTGACGCTGAGGAGCG	Bacteria	Actinobacteria	Actinobacteria	Bifidobacteriales	Bifidobacteriaceae	Parascardovia	denticolens	denticolens
CGGAATCATTGGGTTTAAAGGGTCTGTAGGCGGGCTATTAAGTCAGAGGTGAAAGCACTGAGCTCAACTGAGTAACTGCCTTTGAAACTGATAGTCTTGAATACTTACGAAGTAGCTGGAATGTGTAGTGTAGCGGTGAAATGCTTAGATATTACACAGAACACCGATAGCGAAGGCATGTTACTAGTAAGTGATTGACGCTGAGGGACG	Bacteria	Bacteroidetes	Flavobacteriia	Flavobacteriales	Flavobacteriaceae	Capnocytophaga	NA	NA
CGGATTTATTGGGTTTAAAGGGAGTGTAGGCGGTCTGTTAAGCGTGTTGTGAAATTTAGGTGCTCAACATCTAACTTGCAGCGCGAACTGGCGGACTTGAGTGCACGCAACGTATGCGGAATTCATGGTGTAGCGGTGAAATGCTTAGATATCATGACGAACTCCGATTGCGAAGGCAGCGTACGGGAGTGTTACTGACGCTTAAGCTCG	Bacteria	Bacteroidetes	Bacteroidia	Bacteroidales	Prevotellaceae	Prevotella	intermedia	intermedia
CGGAATCATTGGGTTTAAAGGGTCTGTAGGCGGGCTATTAAGTCAGGGGTGAAAGGTTTCAGCTTAACTGAGAAATTGCCTTTGATACTGGTAGTCTTGAATATCTGTGAAGTTCTTGGAATGTGTAGTGTAGCGGTGAAATGCTTAGATATTACACAGAACACCGATTGCGAAGGCAGGGGACTAACAGATGATTGACGCTGAGAGACG	Bacteria	Bacteroidetes	Flavobacteriia	Flavobacteriales	Flavobacteriaceae	Capnocytophaga	NA	NA
CGGATTTATTGGGTTTAAAGGGTGCGCAGGCGGGATCTTAAGTCAGTGGTGAAATCTAGAGGCTCAACCTCTAAACTGCCATTGAAACTGGGATTCTTGAGTATGGATGAAGTAGGCGGAACTCGTTGTGTAGCGGTGAAATGCATAGATATAACGAAGAACCCCGATTGCGTAGGCAGCTTACTAAACCATAACTGACGCTCAAGCACG	Bacteria	Bacteroidetes	NA	NA	NA	NA	NA	NA
CCGGAATTACTGGGCGTAAAGGGTGCGTAGGCGGTTTATCAAGTCAGGGGTGAAAGGCTACGGCTCAACCGTAGTAAGCCTCTGAAACTGGTGAACTTGAGTGTAGGAGAGGAAAGTGGAATTCCCAGTGTAGCGGTGAAATGCGTAGATATTGGGAGGAACACCAGTGGCGAAGGCGACTTTCTGGACTATAACTGACGCTGAGGCACG	Bacteria	Firmicutes	Clostridia	Clostridiales	Peptostreptococcaceae [XI]	NA	NA	pronyense
CCGGAATTACTGGGCGTAAAGGGCGCGTAGGCGGCGCTTCAAGTCGTCTGTCAAAAGCCGAGGCTCAACCTCGGCGCGCAGACGAAACTGGAGAGCTTGAGAAGCAGAGAGGCAAACAGAATTCCTGGTGTAGCGGTGAAATGCGTAGATATCAGGAAGAATACCAGTGGCGAAGGCGGTTTGCTGGCTGCATACTGACGCTGAAGCGCG	Bacteria	Synergistetes	Synergistia	Synergistales	Dethiosulfovibrionaceae	Pyramidobacter	piscolens	piscolens
CGGAATTATTGGGCGTAAAGGGCATGCAGGCGGGTCGCGAAGCTTGATGAGAAATACCGGGGCTCAACTCCGGAGCTGTATTGAGAACTGGCGAGCTAGAGTTGCCGAAGGGTATCCGGAATTCCGCGTGAAGGGGTGAAATCTGTAGATATGCGGAAGAACACCGATGGCGAAGGCAGGATACCGGCGGACGACTGACGCTGAGGTGCG	Bacteria	Spirochaetes	Spirochaetia	Spirochaetales	Spirochaetaceae	Treponema	NA	NA
CCGGATTTATTGGGCGTAAAGCGAGCGCAGGTGGTTTATTAAGTCTGGTGTAAAAGGCAGTGGCTCAACCATTGTATGCATTGGAAACTGGTAGACTTGAGTGCAGGAGAGGAGAGTGGAATTCCATGTGTAGCGGTGAAATGCGTAGATATATGGAGGAACACCGGTGGCGAAAGCGGCTCTCTGGCCTGTAACTGACACTGAGGCTCG	Bacteria	Firmicutes	Bacilli	Lactobacillales	Streptococcaceae	Lactococcus	lactis	garvieae/lactis/taiwanensis
CGGATTTACTGGGTGTAAAGGGAGCGTAGACGGCGAAGCAAGTCTGAAGTGAAAATCCGGGGCTCAACTCCGGAAGTGCTTTGGAAACTGTTTTGATAGAGTGTCGGAGAGGTAAGTGGAATTCCTGGTGTAGCGGTGAAATGCGTAGATATCAGGAAGAACACCGGAGGCGAAGGCGGCTTACTGGACGATAACTGACGTTGAGGCTCG	Bacteria	Firmicutes	Clostridia	Clostridiales	Lachnospiraceae [XIV]	Oribacterium	NA	NA
CCGGAATTATTGGGCATAAAGGGCGTCTAGGCGGTTTAGAAAGTCTGATGTGAAAATGCGGAGCTCAACTCCGTATTGCGTTGGAAACTACTAGACTAGAGTATTGGAGAGGTAAGCGGAACTACAAGTGTAGAGGTGAAATTCGTAGATATTTGTAGGAATGCCAATTGGGAAGCCAGCTTACTGGACAAATACTGACGCTGAAGCGCG	Bacteria	Fusobacteria	Fusobacteriia	Fusobacteriales	Fusobacteriaceae	Fusobacterium	NA	NA
CGGAATTATTGGGCATAAAGGGCATCTAGGCGGCCAGATAAGTCTGGGGTGAAAACTTGCGGCTCAACTGCAAGCCTGCCCTGGAAACTATGTGGCTAGAGTACTGGAGAGGTGGACGGAACTGCACGAGTAGAGGTGAAATTCGTAGATATGTGCAGGAATGCCGATGATGAAGATAGTTCACTGGACGGTAACTGACGCTGAAGTGCG	Bacteria	Fusobacteria	Fusobacteriia	Fusobacteriales	Leptotrichiaceae	Leptotrichia	NA	NA
CGGAATCATTGGGTTTAAAGGGTCCGTAGGCGGCCTTATAAGTCAGTGGTGAAATCTCCTAGCTCAACTAGGAAACTGCCATTGATACTGTAGGGCTTGAATTATTGTGAAGTAACTAGAATATGTAGTGTAGCGGTGAAATGCTTAGATATTACATGGAATACCAATTGCGAAGGCAGGTTACTAACAATATATTGACGCTGATGGACG	Bacteria	Bacteroidetes	Flavobacteriia	Flavobacteriales	Flavobacteriaceae	Capnocytophaga	NA	lacus/luticocti
CGGATTTATTGGGTTTAAAGGGAGCGTAGGCCGTGGATTAAGCGTGTTGTGAAATGTAGACGCTCAACGTCTGAATTGCAGCGCGAACTGGTTCACTTGAGTATGCACAACGTAGGCGGAATTCGTTGTGTAGCGGTGAAATGCTTAGATATGACGAAGAACTCCGATTGCGAAGGCAGCTTACGGGAGCACAACTGACGCTGAAGCTCG	Bacteria	Bacteroidetes	Bacteroidia	Bacteroidales	Prevotellaceae	Prevotella	NA	NA
CGGAATTATTGGGCATAAAGGGCATCTAGGCGGCCTGACAAGTCAGGGGTGAAAACCTGCGGCTCAACCGCAGGCCTGCCTTTGAAACTGTTAGGCTGGAGTACCGGAGAGGTGGACGGAACTGCACGAGTAGAGGTGAAATTCGTAGATATGTGCAGGAATGCCGATGATGAAGATAGTTCACTGGACGGTAACTGACGCTGAAGTGCG	Bacteria	Fusobacteria	Fusobacteriia	Fusobacteriales	Leptotrichiaceae	Leptotrichia	NA	NA
CGGATTTATTGGGTTTAAAGGGAGCGTAGGCGGGCCTTTAAGTCAGCTGTGAAATTTCGGGGCTCAACCCCGACCTTGCAGTTGAAACTGTAGGCCTTGAGTGCATGACAGGCAGGCGGAATTCGTGGTGTAGCGGTGAAATGCTTAGATATCACGAGGAACCCCGATTGCGAAGGCAGCTTGCCGGCCTGCCACTGACGCTGATGCTCG	Bacteria	Bacteroidetes	Bacteroidia	Bacteroidales	Bacteroidaceae	Bacteroides	NA	NA
CGGATTTATTGGGTTTAAAGGGAGCGTAGGCGGACGATTAAGTCAGCTGTGAAAGTTTGCGGCTCAACCGTAAAATTGCAGTTGAAACTGGTTGTCTTGAGTGCACGCAGGGACGTTGGAATTCATGGTGTAGCGGTGAAATGCTTAGATATCATGAAGAACTCCGATCGCGAAGGCATATGTCTGGAGTGCAACTGACGCTGAGGCTCG	Bacteria	Bacteroidetes	Bacteroidia	Bacteroidales	Prevotellaceae	Alloprevotella	NA	NA
CCGGAATTATTGGGCGTAAAGCGCGCGCAGGCGGTCACTTAAGTCCATCTTAGAAGTGCGGGGCTTAACCCCGTGATGGGATGGAAACTGGGAGACTGGAGTATCGGAGAGGAAAGTGGAATTCCTAGTGTAGCGGTGAAATGCGTAGATATTAGGAAGAACACCGGTGGCGAAGGCGACTTTCTGGACGAAAACTGACGCTGAGGCGCG	Bacteria	Firmicutes	Negativicutes	Veillonellales	Veillonellaceae	Dialister	micraerophilus	micraerophilus/microaerophilus
CGGATTTACTGGGTGTAAAGGGAGCGTAGGCGGCAGAGCAAGTCTGATGTGAAAGCCCGGGGCTCAACCCCGGTAGTGCATTGGAAACTGTTCGGCTGGAGTGTCGGAGGGGTAAGCGGAATTCCTGGTGTAGCGGTGAAATGCGTAGATATCAGGAAGAACACCGGAGGCGAAGGCGGCTTACTGGACGATTACTGACGCTGAGGCTCG	Bacteria	Firmicutes	Clostridia	Clostridiales	Lachnospiraceae [XIV]	Shuttleworthia	NA	NA
CGGATTTATTGGGTTTAAAGGGTGCGTAGGCGGCCTGTTAAGTCAGCGGTGAAATCTAGGAGCTTAACTCCTAAATTGCCATTGATACTGGCGGGCTTGAGTGTAGATGAGGTAGGCGGAATGCGTGGTGTAGCGGTGGAATGCATAGATATCACGCAGAACTCCAATTGCGAAGGCAGCTTACTAAGGTACAACTGACGCTGAAGCACG	Bacteria	Bacteroidetes	Bacteroidia	Bacteroidales	Porphyromonadaceae	Porphyromonas	NA	NA
TTCGGAATGACTAGGCGTAAAGGGCACGTAGGCGGTGAATCGGGTTGAAAGTGAAAGTCGCCAAAAAGTGGCGGAATGCTCTCGAAACCAATTCACTTGAGTGAGACAGAGGAGAGTGGAATTTCGTGTGTAGGGGTGAAATCCGTAGATCTACGAAGGAACGCCAAAAGCGAAGGCAGCTCTCTGGGTCCCTACCGACGCTGGGGTGCGA	Bacteria	NA	NA	NA	NA	NA	NA	NA
CGGAATTATTGGGCGTAAAGGGCGCGCAGGCGGCTTCTTAAGTCTGTCTTAAAAGTGCGGGGCTTAACCCCGTGATGGGATGGAAACTGGGAAGCTCAGAGTATCGGAGAGGAAAGTGGAATTCCTAGTGTAGCGGTGAAATGCGTAGATATTAGGAGGAACACCAGTGGCGAAAGCGGCTTTCTGGACGAAAACTGACGCTGAGGCGCG	Bacteria	Firmicutes	Negativicutes	Veillonellales	Veillonellaceae	Megasphaera	NA	NA
CGGATTTATTGGGTTTAAAGGGAGCGCAGGCTGTCAGATAAGCGTGTTGTGAAATGCGGTTGCTCAACATCCGCACTGCAGCGCGAACTGTTTGACTTGAGTACGCACGACGTTGGTGGAATTTGCCGTGTAGCGGTGAAATGCTTAGATATGGCGAAGAACTCCGATTGCGAAGGCAGCTGACGGGAGCGCTACTGACGCTCATGCTCG	Bacteria	Bacteroidetes	Bacteroidia	Bacteroidales	Prevotellaceae	Prevotella	multisaccharivorax	multisaccharivorax
CCGGAATTATTGGGCGTAAAGGGTGCGTAGGCGGTCTGTTAAGTTCATGGTCAAATTGTGGGGCTCAACCCCATCGCGCCATGGATACTGGCAGACTAGAGTATTGGAGAGGCAAGTGGAATTCCATGTGTAGCGGTAAAATGCGTAGATATATGGAGGAACACCGGTGGCGAAGGCGACTTGCTAGCCAAAGACTGACGCTGAGGCACG	Bacteria	Firmicutes	Erysipelotrichia	Erysipelotrichales	Erysipelotrichaceae	Bulleidia	extructa	extructa
CGGAATCACTGGGCGTAAAGGACGCGTAGGCGGATTATCAAGTCTCTTGTGAAATCTAACGGCTTAACCGTTAAACTGCTTGAGAAACTGATAATCTAGAGTAAGGGAGAGGCAGGTGGAATTCTTGGTGTAGGGGTAAAATCCGTAGAGATCAAGAAGAATACCCATTGCGAAAGCGATCTGCTGGAACTTAACTGACGCTAATGCGTG	Bacteria	Proteobacteria	Epsilonproteobacteria	Campylobacterales	Campylobacteraceae	Campylobacter	NA	NA
CGGAATTACTGGGCGTAAAGCGCGCGTAGGTGGCTTGATAAGCCGGTTGTGAAAGCCCCGGGCTCAACCTGGGAACGGCATCCGGAACTGTCAAGCTAGAGTGCAGGAGAGGAAGGTAGAATTCCCGGTGTAGCGGTGAAATGCGTAGAGATCGGGAGGAATACCAGTGGCGAAGGCGGCCTTCTGGACTGACACTGACACTGAGGTGCG	Bacteria	Firmicutes	Negativicutes	Selenomonadales	Selenomonadaceae	NA	NA	alkaliantarctica/alkaliphila/andesensis/aquamarina/axialensis/boliviensis/campaniensis/hamiltonii/hydrothermalis/johnsoniae/lionensis/lutescens/meridiana/nigrificans/stevensii/sulfidaeris/taeheungii/variabilis/venusta/zhanjiangensis/zhaodongensis
CGGAATTACTGGGCGTAAAGCGAGCGCAGACGGTTATTTAAGCAGGATGTGAAATCCCCGGGCTTAACCTGGGAACTGCGTTCTGAACTGGATGGCTAGAGTGTGTCAGAGGGGGGTAGAATTCCACGTGTAGCAGTGAAATGCGTAGAGATGTGGAGGAATACCGATGGCGAAGGCAGCCCCCTGGGATAACACTGACGTTCATGCTCG	Bacteria	Proteobacteria	Betaproteobacteria	Neisseriales	Neisseriaceae	Eikenella	NA	NA
CGGATTTACTGGGTGTAAAGGGAGCGCAGACGGCCAAGCAAGTCTGAAGTGAAATGCATGGGCTCAACCCATGAATTGCTTTGGAAACTGTTAGGATTGAGTGTCGGAGGGGTAAGCGGAATTCCTAGTGTAGCGGTGAAATGCGTAGATATTAGGAGGAACACCGGAGGCGAAGGCGGCTTACTGGACGACAACTGACGTTGAGGCTCG	Bacteria	Firmicutes	Clostridia	Clostridiales	Lachnospiraceae [XIV]	Lachnoanaerobaculum	NA	NA
CGGAATTACTGGGCGTAAAGCGCACGCAGGCGGTTATTTAAGTCAGATGTGAAAGCCCTGGGCTTAACCTAGGAACTGCATTTGAAACTGGATGGCTAGAGTATGAAAGAGGAAAGCGGAATTTCCAGTGTAGCAGTGAAATGCGTAGATATTGGAAGGAACACCGATGGCGAAGGCAGCTTTCTGGGTCGATACTGACGCTCATGTGCG	Bacteria	Proteobacteria	Gammaproteobacteria	Cardiobacteriales	Cardiobacteriaceae	Cardiobacterium	NA	NA
CGGAATTATTGGGCATAAAGGGCATCTAGGCGGCCAGGCAAGTCTGGGGTGAAAACCTGCGGCTCAACCGCAGGCCTGCCCTAGAAACTGCGTGGCTAGAGTGCTGGAGAGGTGGACGGAACTGCACGAGTAGAGGTGAAATTCGTAGATATGTGCAGGAATGCCGATGATGAAGATAGTTCACTGGACGGCAACTGACGCTGAAGTGCG	Bacteria	Fusobacteria	Fusobacteriia	Fusobacteriales	Leptotrichiaceae	Leptotrichia	NA	NA
CGGAATCACTGGGCGTAAAGGGCGCGCAGGCGGTAAATTAAGTCAGGTGTGAAAGTTCGGGGCTCAACCCCGTGATTGCACCTGATACTGATAAACTAGAGTGTTGGAGAGGTAAGTGGAATTCCTAGTGTAGCGGTGGAATGCGTAGATATTAGGAGGAACACCAGTGGCGAAGGCGGCTTACTGGCCAATAACTGACGCTGAGGCGCG	Bacteria	Firmicutes	Clostridia	Clostridiales	Peptococcaceae	Peptococcus	NA	NA
CGGAATTACTGGGCGTAAAGCGCGCGTAGGCGGATTGGAAAGTTGGGGGTGAAATCCCGGGGCTCAACCCCGGAACTGCCTCCAAAACTATCAGTCTGGAGTTCGAGAGAGGTGAGTGGAATTGCGAGTGTAGAGGTGAAATTCGTAGATATTCGCAGGAACACCAGTGGCGAAGGCGGCTCACTGGCTCGATACTGACGCTGAGGTGCG	Bacteria	Proteobacteria	Alphaproteobacteria	Rhizobiales	Phyllobacteriaceae	Defluvibacter	NA	barguzinensis/bogoriensis/monicus/thiooxidans
CCGGATTTATTGGGCGTAAAGCGCGTCTAGGTGGTTATGTAAGTCTGATGTGAAAATGCAAGGCTCAACTCTGTATTGCGTTGGAAACTGCATGACTAGAGTACTGGAGAGGTAAGCGGAACTACAAGTGTAGAGGTGAAATTCGTAGATATTTGTAGGAATGCCGATGGGGAAGCCAGCTTACTGGACAGATACTGACGCTAAAGCGCG	Bacteria	Fusobacteria	Fusobacteriia	Fusobacteriales	Fusobacteriaceae	Fusobacterium	periodonticum	periodonticum
CGGAATCACTGGGCGTAAAGGACGCGTAGGCGGATTATCAAGTCTCTTGTGAAATCTAACGGCTTAACCGTTAAACTGCTTGGGAAACTGATAATCTAGAGTAAGGGAGAGGTAGATGGAATTCTTGGTGTAGGGGTAAAATCCGTAGATATCAAGAAGAATACCTATTGCGAAGGCGATCTGCTGGAACTTAACTGACGCTAATGCGTG	Bacteria	Proteobacteria	Epsilonproteobacteria	Campylobacterales	Campylobacteraceae	Campylobacter	NA	NA
CGGATTTATTGGGTTTAAAGGGAGCGCAGGCTGCACTTTAAGCGTGTTGTGAAATGTACCGGCTCAACCGGTAACGTGCAGCGCGAACTGGGGTGCTTGAGTACGAAGAGGGAAAGCGGAACTCGTGGTGTAGCGGTGAAATGCTTAGATATCACGAGGAACTCCGATCGCGAAGGCAGCTTTCCGTTTCGGTACTGACGCTGAGGCTCG	Bacteria	Bacteroidetes	Bacteroidia	Bacteroidales	Prevotellaceae	Prevotella	pleuritidis	pleuritidis
CGGATTTACTGGGTGTAAAGGGAGCGTAGACGGCGAATAAAGTCTGAAGTGAAATCCCGCAGCTCAACTGCGGAGTTGCTTTGGAAACTTATAAGCTGGAGTGTCGGAGGGGTAAGCGGAATTCCCAGTGTAGCGGTGAAATGCGTAGATATTGGGAGGAACACCGGAGGCGAAGGCGGCTTACTAGAAGATAACTGACGTTGAGGCTCG	Bacteria	Firmicutes	Clostridia	Clostridiales	Lachnospiraceae [XIV]	Lachnospiraceae [G-3]	NA	NA
CCGGATTTATTGGGCGTAAAGCGCGTCTAGGTGGTTATATAAGTCTGATGTGAAAATGCAGGGCTCAACTCTGTATTGCGTTGGAAACTGTGTGACTAGAGTACTGGAGAGGTAAGCGGAACTACAAGTGTAGAGGTGAAATTCGTAGATATTTGTAGGAATGCCGATGGGGAAGCCAGCTTACTGGACAGATACTGACGCTGAAGCGCG	Bacteria	Fusobacteria	Fusobacteriia	Fusobacteriales	Fusobacteriaceae	Fusobacterium	NA	NA
CGGAATTATTGGGCGTAAAGCGTGAGTAGGCGGTTTATTAAGTCTGATGTGAAATCTTAAAGCTTAACTTTAAATGGTCATTGGAAACTGGTAAACTTGAGTACAGTAGAGGAAAGTGGAATTCCAAGTGGAGCGGTGGAATGCGTAGAGATTTGGAGGAACACCAGTGGCGAAGGCGGCTTTCTGGGCTGGTACTGACGCTGAGGAACG	Bacteria	Firmicutes	Mollicutes	Mollicutes [O-2]	Mollicutes [F-2]	Mollicutes [G-2]	NA	NA
CGGAATTACTGGGCGTAAAGCGCGCGTAGGCGGACTGGAAAGTTGGGGGTGAAATCCCGGGGCTCAACCCCGGAACTGCCTTCAAAACTATCAGTCTGGAGTTCGAGAGAGGTGAGTGGAATTCCGAGTGTAGAGGTGAAATTCGTAGATATTCGGAGGAACACCAGTGGCGAAGGCGGCTCACTGGCTCGATACTGACGCTGAGGTGCG	Bacteria	Proteobacteria	Alphaproteobacteria	Rhizobiales	Phyllobacteriaceae	Defluvibacter	NA	NA
CGGATTTACTGGGTGTAAAGGGAGCGCAGACGGCTTGGCAAGTCTGAAGTGAAAGCCCGGGGCTTAACCCCGGGACTGCTTTGGAAACTGTGAAGCTAGAGTGTCGGAGAGGTAAGTGGAATTCCCAGTGTAGCGGTGAAATGCGTAGATATTGGGAGGAACACCGGTGGCGAAGGCGGCTTACTGGACGATAACTGACGTTGAGGCTCG	Bacteria	Firmicutes	Clostridia	Clostridiales	Lachnospiraceae [XIV]	Lachnospiraceae [G-2]	NA	NA
CGGATTTATTGGGCGTAAAGCGAGCGCAGGCGGCTCCTTAAGTCTGATGTGAAAGCCCCCGGCTCAACCGGGGAGGGTCATTGGAAACTGGGGAACTTGAGTGCAGAAGAGGAGAGTGGAATTCCATGTGTAGCGGTGAAATGCGTAGATATATGGAGGAACACCAGTGGCGAAGGCGACTCTCTGGTCTGTAACTGACGCTGAGGCTCG	Bacteria	Firmicutes	Bacilli	Lactobacillales	Carnobacteriaceae	Granulicatella	NA	NA
CGGATTTATTGGGTTTAAAGGGAGCGTAGGCCGCCCCTTAAGCGTGTTGTGAAATGCGGGTGCTCAACATCCGACTTGCAGCGCGAACTGGGGGGCTTGAGTGCGCCGAAAGTAGGCGGAATTCGTGGTGTAGCGGTGAAATGCTTAGATATCACGAGGAACTCCGATTGCGAAGGCAGCCTACTGTAGCGCTACTGACGCTGATGCTCG	Bacteria	Bacteroidetes	Bacteroidia	Bacteroidales	Prevotellaceae	Prevotella	NA	NA
CGGATTTACTGGGCGTAAAGGGAGCGTAGGCGGATACTTAAGTGGGATGTGAAATACCTGGGCTTAACTTGGGTGCTGCATTCCAAACTGGGTGTCTAGAGTGTTGGAGAGGAAAGTGGAATTCCTAGTGTAGCGGTGAAATGCGTAGAGATTAGGAAGAACACCAGTGGCGAAGGCGACTTTCTGGACAATAACTGACGCTGAGGCTCG	Bacteria	Firmicutes	Clostridia	Clostridiales	Clostridiales [F-3]	Clostridiales [F-3][G-1]	NA	intestinale
CGGAATTATTGGGCATAAAGGGCATCTAGGCGGCCCTGTAAGTCTAGGGTGAAAACCTGCGGCTCAACCGCAGGCCTGCCCTGGAAACTATAGGGCTAGAGTATCGGAGAGGTGGACGGAACTGCACGAGTAGAGGTGAAATTCGTAGATATGTGCAGGAATGCCGATGATGAAGATAGTTCACTGGACGGTAACTGACGCTGAAGTGCG	Bacteria	Fusobacteria	Fusobacteriia	Fusobacteriales	Leptotrichiaceae	Leptotrichia	NA	NA
CGGAATCACTGGGCGTAAAGGACGCGTAGGCGGATTATCAAGTCCCTTGTGAAATCTAACGGCTTAACCGTTAAACTGCTTGGGAAACTGATAATCTAGAGTAAGGGAGAGGCAGATGGAATTCTTGGTGTAGGGGTAAAATCCGTAGAGATCAAGAAGAATACCCATTGCGAAAGCGATCTGCTGGAACTTAACTGACGCTAATGCGTG	Bacteria	Proteobacteria	Epsilonproteobacteria	Campylobacterales	Campylobacteraceae	Campylobacter	showae	showae
CGGAATCATTGGGTTTAAAGGGTCTGTAGGCGGGCTGGTAAGTCAGAGGTGAAAGCGCTTAGCTCAACTGAGCAACTGCCTTTGAAACTGTTGGTCTTGAATGGTTGTGAAGTAGTTGGAATGTGTAGTGTAGCGGTGAAATGCTTAGATATTACACAGAACACCGATAGCGAAGGCATATTACTAACAATTAATTGACGCTGATGGACG	Bacteria	Bacteroidetes	Flavobacteriia	Flavobacteriales	Flavobacteriaceae	Capnocytophaga	NA	NA
CGGATTTATTGGGTTTAAAGGGAGCGCAGGCTGTCAGATAAGCGTGTTGTGAAATGCGGTTGCTCAACATCCGCACTGCAGCGCGAACTGTCTGACTTGAGTACGCACGACGTTGGTGGAATTTGCCGTGTAGCGGTGAAATGCTTAGATATGGCGAAGAACTCCGATTGCGAAGGCAGCTGACGGGAGCGCTACTGACGCTCATGCTCG	Bacteria	Bacteroidetes	Bacteroidia	Bacteroidales	Prevotellaceae	Prevotella	NA	NA
CGGATTTATTGGGTTTAAAGGGTGCGTAGGTGGGCTATTAAGTCAGTGGTGAAAGTTTGTCGCTCAACGATAAAATTGCCGTTGAAACTGGTGGTCTTGAGTATGGATGAAGTAGGCGGAATGCGTGGTGTAGCGGTGAAATGCATAGAGATCACGCAGAACTCCAATTGCGAAGGCAGCTTACTAAGGCATAACTGACACTGAAGCACG	Bacteria	Bacteroidetes	Bacteroidia	Bacteroidales	Porphyromonadaceae	Tannerella	NA	NA
CCGGAATCATTGGGCGTAAAGGGAGCGCAGGCGGCCGTGTAAGTCTTGCTTAAAAGTTCGGGGCTCAACCCCGAGATGGGCAAGAAACTATATGGCTTGAGTGCAGGAGAGGAAAGCGGAATTCCCAGTGTAGCGGTGAAATGCGTAGATATTGGGAGGAACACCAGTGGCGAAGGCGGCTTTCTGGACTGCAACTGACGCTGAGGCTCG	Bacteria	Firmicutes	Negativicutes	Selenomonadales	Selenomonadaceae	Selenomonas	NA	NA
CCGGATTTATTGGGTTTAAAGGGTGCGTAGGCGGCTTGTTAAGTCAGCGGTAAAATTTCCGGGCTCAACCCGGTCGTGCCGTTGAAACTGGCAGGCTTGAGTATGGATGAAGTGGGCGGAATTTGTAGTGTAGCGGTGAAATGCTTAGATATTACAAGGAACTCCGATTGCGCAGGCAGCTCACTAAACCATAACTGACGCTGAAGCACG	Bacteria	Bacteroidetes	NA	NA	NA	NA	NA	NA
CGGAATCATTGGGTTTAAAGGGTCCGTAGGCGGGTCTATAAGTCAGTGGTGAAATCCGGCAGCTCAACTGTCGAACTGCCATTGATACTGTAGGTCTTGAATTTTTGTGAAGTAGCTAGAATATGTAGTGTAGCGGTGAAATGCTTAGATATTACATGGAATACCGATTGCGAAGGCAGGTTACTAACAAAACATTGACGCTGAGGGACG	Bacteria	Bacteroidetes	Flavobacteriia	Flavobacteriales	Flavobacteriaceae	Bergeyella	NA	NA
CGGATTTATTGGGCGTAAAGGGCTCGTAGGTGGTTGATCGCGTCGGAAGTGTAATCTTGGGGCTTAACCCTGAGCGTGCTTTCGATACGGGTTGACTTGAGGAAGGTAGGGGAGAATGGAATTCCTGGTGGAGCGGTGGAATGCGCAGATATCAGGAGGAACACCAGTGGCGAAGGCGGTTCTCTGGGCCTTTCCTGACGCTGAGGAGCGA	Bacteria	Actinobacteria	Actinobacteria	Propionibacteriales	Propionibacteriaceae	Cutibacterium	acnes	acnes/avidum
CGGAATTACTGGGCGTAAAGCGCACGCAGGCGGCTTTTTAAGTCGGATGTGAAAGCCCCGGGCTCAACCTGGGAATTGCATCCGATACTGAAAAGCTAGAGTACGTGAGAGGGGGGTAGAATTCCAAGTGTAGCGGTGAAATGCGTAGAGATTTGGAGGAATACCAGTGGCGAAGGCGGCCCCCTGGCACGATACTGACGCTCAGGTGCG	Bacteria	Proteobacteria	Gammaproteobacteria	Pasteurellales	Pasteurellaceae	Aggregatibacter	NA	solinquinati
CCGGAATTATTGGGCGTAAAGCGCGCGCAGGCGGATAGGTCAGTCTATCTTAAAAGTTCGGGGCTTAACCCCGTGATGGGATGGAAACTGCCAATCTAGAGTATCGGAGAGGAAAGTGGAATTCCTAGTGTAGCGGTGAAATGCGTAGATATTAGGAAGAACACCAGTGGCGAAGGCGACTTTCTGGACGAAAACTGACGCTGAGGCGCG	Bacteria	Firmicutes	Negativicutes	Veillonellales	Veillonellaceae	Veillonella	NA	NA
CCGGAATGATTGGGCGTAAAGGGAGCGCAGGTGGGACGGTAAGTCCGTCTTAAAAGGCAGGGGCTCAGCCCCTGTAAGGGATGGAAACTATCGATCTTGAGTGCCGGAGAGGAAAGCGGAATTCCCAGTGTAGCGGTGAAATGCGTAGATATTGGGAAGAACACCAGTGGCGAAGGCGGCTTTCTGGACGGTAACTGACACTGAGGCTCG	Bacteria	Firmicutes	Negativicutes	Veillonellales	Veillonellaceae	Veillonellaceae [G-1]	NA	NA
CGGAATTATTGGGCATAAAGGGCATCTAGGCGGCCTTCCAAGTCAGGGGTGAAAACCTGCGGCTCAACCGCAGGCCTGCCTTTGAAACTGACAGGCTGGAGTATCGGAGAGGTGGACGGAACTGCACGAGTAGAGGTGAAATTCGTAGATATGTGCAGGAATGCCGATGATGAAGATAGTTCACTGGACGGTAACTGACGCTGAAGTGCG	Bacteria	Fusobacteria	Fusobacteriia	Fusobacteriales	Leptotrichiaceae	Leptotrichia	NA	NA
CGGATTTATTGGGCGTAAAGCGAGCGCAGGCGGTTCTTTAAGTCTGATGTGAAAGCCCCCGGCTTAACCGGGGAGGGTCATTGGAAACTGGGGAACTTGAGTGCAGAAGAGGAGAGTGGAATTCCATGTGTAGCGGTGAAATGCGTAGATATATGGAGGAACACCAGTGGCGAAGGCGGCTCTCTGGTCTGTAACTGACGCTGAGGCTCG	Bacteria	Firmicutes	Bacilli	Lactobacillales	Enterococcaceae	Enterococcus	italicus	camelliae/italicus
CGGACTTATTGGGCGTAAAGGGCTTGTAGGCGGCTGGTCGCGTCTGCCGTGAAATCCTCTGGCTCAGCTGGGGGCGTGCGGTGGGTACGGGCTGGCTTGAGTGCGGTAGGGGAGACTGGAACTCCTGGTGTAGCGGTGGAATGCGCAGATATCAGGAGGAACACCGGTGGCGAAGGCGGGTCTCTGGGCCGTTACTGACGCTGAGGAGCG	Bacteria	Actinobacteria	Actinobacteria	Actinomycetales	Actinomycetaceae	Actinomyces	NA	NA
CGGAATCACTGGGCGTAAAGAGCACGTAGGCGGCCTTACAAGTCAGATGTGAAATCTAACGGCTTAACCGTTAAACTGCATTTGAAACTGTAGGGCTAGAGTATGGGAGAGGTAGGTGGAATTCTCGGTGTAGGGGTAAAATCCGTAGAGATCGAGAGGAATACTCATTGCGAAGGCGACCTGCTGGAACATTACTGACGCTCTGGTGCG	Bacteria	NA	NA	NA	NA	NA	NA	NA
CTGGATTTATTGGGCGTAAAGCGCGTCTAGGTGGTTATGTAAGTCTGATGTGAAAATGCAGGGCTCAACTCTGTATTGCGTTGGAAACTGTATAACTAGAGTACTGGAGAGGTAAGCGGAACTACAAGTGTAGAGGTGAAATTCGTAGATATTTGTAGGAATGCCGATGGGGAAGCCAGCTTACTGGACAGATACTGACGCTAAAGCGCG	Bacteria	Fusobacteria	Fusobacteriia	Fusobacteriales	Fusobacteriaceae	Fusobacterium	NA	NA
CCGGATTTATTGGGCGTAAAGCGCGTCTAGGTGGTTATGTAAGTCTGATGTGAAAATGCAGGGCTCAACTCTGTATTGCGTTGGAAACTGCATGACTAGAGTACTGGAGAGGTAAGCGGAACTACAAGTGTAGAGGTGAAATTCGTAGATATTTGTAGGAATGCCAATGGGGAAGCCAGCTTACTGGACAGATACTGACGCTAAAGCGCG	Bacteria	Fusobacteria	Fusobacteriia	Fusobacteriales	Fusobacteriaceae	Fusobacterium	NA	NA
CGGATTTACTGGGTGTAAAGGGAGCGTAGACGGCGATGTAAGTCTGAAGTGAAAGCCCACGGCTCAACTGTGGGACTGCTTTGGAAACTATATAGCTAGAGTATCGGAGGGGCAAGCGGAATTCCTAGTGTAGCGGTGAAATGCGTAGATATTAGGAGGAACACCAGAGGCGAAGGCGGCTTGCTGGACGAAAACTGACGTTGAGGCTCG	Bacteria	Firmicutes	Clostridia	Clostridiales	Lachnospiraceae [XIV]	NA	NA	NA
CGGATTTATTGGGTTTAAAGGGAGCGTAGGCCGGAGATTAAGTGTGTTGTGAAATGTAGACGCTCAACGTCTGACTTGCAGCGCATACTGGTTTTCTTGAGTACGCACAACGTTGGCGGAATTCGTCGTGTAGCGGTGAAATGCTTAGATATGACGAAGAACTCCGATTGCGAAGGCAGCTGACGGGAGCGCAACTGACGCTTAAGCTCG	Bacteria	Bacteroidetes	Bacteroidia	Bacteroidales	Prevotellaceae	Prevotella	NA	NA
TAAAGTTGCTGCAGTTAAAAAGCTCGTAGTTGGATCTTGGGAGCGGGCGGGCGGTCCGCCGCGAGGCGAGCCACCGCCCGTCCCCGCCCCTTGCCTCTCGGCGCCCCCTCGATGCTCTTAGCTGAGTGTCCCGCGGGGCCCGAAGCGTTTACTTTGAAAAAATTAGAGTGTTCAAAGCAGGCCCGAGCCGCCTGGATACCGCAGCTAGGAATAATGGAATAGGACCGCGGTTCTATTTTGTTGGTTTTCGGAACTGAGGCCATGATTAAGAGGGACGGCCGGGGGCATTCGTATTGCGCCGCTAGAGGTGAAATTCTTGGACCGGCGCAAGACGGACCAGAGCGAAAGCATTTGCCAAGAATGTTTTCATTAATCAAGAACG	Bacteria	Bacteroidetes	NA	NA	NA	NA	NA	NA
CGGATTTATTGGGTTTAAAGGGAGCGCAGGCCGCCGTGCAAGCGTGCCGTGAAAAGCAGCGGCCCAACCGCTGCCCTGCGGCGCGAACTGCGTGGCTTGAGTGCGCCGGAAGCGGGCGGAATTCGTGGTGTAGCGGTGAAATGCTTAGATATCACGAAGAACCCCGATTGCGAAGGCAGCCCGCTGTGGCGCCACTGACGCTGAGGCTCG	Bacteria	Bacteroidetes	Bacteroidia	Bacteroidales	Prevotellaceae	Prevotella	NA	NA
CGGAATTATTGGGCGTAAAGGGTATGTAGGCGGCTATGTAAGCCTGATGTGAAATCCTGGGGCTTAACCCTAGAATAGCATTGGGTACTGTATAGCTTGAATTACGGAAGGGAAACTGGAATTCCAAGTGTAGGGGTGGAATCTGTAGATATTTGGAAGAACACCGGTGGCGAAGGCGGGTTTCTGGCCGATAATTGACGCTGAGATGCG	Bacteria	Spirochaetes	Spirochaetia	Spirochaetales	Spirochaetaceae	Treponema	NA	NA
TGCCAGCAGCCGCGGTCACACGATTAACCCAAGTCAATAGAAGCCGGCGTAAAGAGTGTTTTAGATCACCCCCTCCCCAATAAAGCTAAAACTCACCTGAGTTGTAAAAAACTCCAGTTGACACAAAATAGACTACGAAAGTGGCTTTAACATATCTGAACACACAATAGCTAAGACCCAAACTGGGATTAGATACCCTAGTAGT	Bacteria	NA	NA	NA	NA	NA	NA	NA
CGGAATTATTGGGCATAAAGGGCATCTAGGCGGCCAGGCAAGTCTGGGGTGAAAACCTGCGGCTCAACCGCAGGCCTGCCCTGGAAACTGCCTGGCTAGAGTGCTGGAGAGGTGGACGGAACTGCACGAGTAGAGGTGAAATTCGTAGATATGTGCAGGAATGCCGATGATGAAGATAGTTCACTGGACGGCAACTGACGCTGAAGTGCG	Bacteria	Fusobacteria	Fusobacteriia	Fusobacteriales	Leptotrichiaceae	Leptotrichia	NA	NA
TGTCAGCAGCCGCGGTCACACGATTAACCCAAGTCAATAGAAGCCGGCGTAAAGAGTGTTTTAGATCACCCCCTCCCCAATAAAGCTAAAACTCACCTGAGTTGTAAAAAACTCCAGTTGACACAAAATAGACTACGAAAGTGGCTTTAACATATCTGAACACACAATAGCTAAGACCCAAACTGGGATTAGAAACCCCTGTAGT	Bacteria	NA	NA	NA	NA	NA	NA	NA
CGGATTTACTGGGTGTAAAGGGAGCGCAGACGGCCAAGCAAGTCTGAAGTGAAATGCATGGGCTCAACCCATGAATTGCTTTGGAAACTGTTAGGCTTGAGTGTCGGAGAGGTAAGCGGAATTCCTAGTGTAGCGGTGAAATGCGTAGATATTAGGAGGAACACCGGAGGCGAAGGCGGCTTACTGGACGACAACTGACGTTGAGGCTCG	Bacteria	Firmicutes	Clostridia	Clostridiales	Lachnospiraceae [XIV]	Lachnoanaerobaculum	NA	NA
CCGGAATCATTGGGCGTAAAGAGTACGTAGGCGGTTTGGCAAGCGTAAGGTTTAAGGCAACAGCTCAACTGTTGTTCGCCTTGTGAACTGTCAAACTTGAGTGCGGGAGAGGAAAGCGGAATTCCTGGTGTAGCGGTGAAATGCGTAGATATCAGGAGGAATACCGGTGGCGAAGGCGGCTTTCTGGACCGTAACTGACGCTGAGGTACG	Bacteria	Firmicutes	Clostridia	Clostridiales	Peptostreptococcaceae [XI]	Peptostreptococcaceae [XI][G-2]	NA	NA
TGCCAGCAGCCGCGGTCACACGATTAACCCAAGTCAATAGAAGCCGGCGTAAAGAGTGTTTTAGATCACCCCCTCCCCAATAAAGCTAAAACTCACCTGAGTTGTAAAAAACTCCAGTTGACACAAAATAGACTACGAAAGTGGCTTTAACATATCTGAACACACAATAGCTAAGACCCAAACTGGGATTAGAAACCCGAGTAGT	Bacteria	NA	NA	NA	NA	NA	NA	NA
CGGATTTATTGGGTTTAAAGGGAGTGTAGGCGGTCTGTTAAGCGTGTTGTGAAATTTAGGTGCTCAACATTTAACTTGCAGCGCGAACTGGCGGACTTGAGTGCACGCAACGTATGCGGAATTCATGGTGTAGCGGTGAAATGCTTAGATATCATGACGAACTCCGATTGCGAAGGCAGCGTACGGGAGTGTTACTGACGCTTAAGCTCG	Bacteria	Bacteroidetes	Bacteroidia	Bacteroidales	Prevotellaceae	Prevotella	intermedia	intermedia
CCGGATTTATTGGGCGTAAAGCGCGTCTAGGTGGTTATATAAGTCTGATGTGAAAATGCAGGGCTCAACTCTGTATTGCGTTGGAAACTGTATAACTAGAGTACTGGAGAGGTAAGTGGAACTACAAGTGTAGAGGTGAAATTCGTAGATATTTGTAGGAATGCCGATGGGGAAGCCAGCTTACTGGACAGATACTGACGCTGAAGCGCG	Bacteria	Fusobacteria	Fusobacteriia	Fusobacteriales	Fusobacteriaceae	Fusobacterium	NA	NA
CGGATTTATTGGGTTTAAAGGGTGCGTAGGTTGTTCGGTAAGTCAGCGGTGAAACCTGAACGCTCAACGTTCAGCCTGCCGTTGAAACTGCCGGGCTTGAGTTCAGTGGCGGCAGGCGGAATTCGTGGTGTAGCGGTGAAATGCATAGATATCACGAGGAACTCCGATTGCGAAGGCAGCTTGCCATACTGCGACTGACACTGAAGCACG	Bacteria	Bacteroidetes	Bacteroidia	Bacteroidales	Porphyromonadaceae	Porphyromonas	gingivalis	gingivalis
CGGAATTATTGGGCGTAAAGGGCATGTAGGCGGTTATGTAAGCCTGATGTGAAATCCTGGGGCTTAACCCCAGAATAGCATTGGGTACTGTGTAACTTGAATTACGGAAGGGAAACTGGAATTCCAAGTGTAGGGGTGGAATCTGTAGATATTTGGAAGAACACCGGTGGCGAAGGCGGGTTTCTGGCCGATAATTGACGCTGAGATGCG	Bacteria	Spirochaetes	Spirochaetia	Spirochaetales	Spirochaetaceae	Treponema	medium	medium/pallidum
CGGATTTATTGGGTTTAAAGGGTGCGTAGGTTGTTCGGTAAGTCAGCGGTGAAACCTGAACGCTCAACGTTCAGCCTGCCGTTGAAACTGCCGGGCTTGAGTTCAGCGGCGGCAGGCGGAATTCGTGGTGTAGCGGTGAAATGCATAGATATCACGAGGAACTCCGATTGCGAAGGCAGCTTGCCATACTGCGACTGACACTGAAGCACG	Bacteria	Bacteroidetes	Bacteroidia	Bacteroidales	Porphyromonadaceae	Porphyromonas	gingivalis	gingivalis/gulae
CGGATTTATTGGGTTTAAAGGGAGCGCAGGCTGCACTTTAAGCGTGTTGTGAAATGTACCGGCTCAACCGGTAACGTGCAGCGCGAACTGGGGTGCTTGAGTACGAAGAGGGAAGGCGGAACTCGTGGTGTAGCGGTGAAATGCTTAGATATCACGAGGAACTCCGATCGCGAAGGCAGCTTTCCGTTTCGGAACTGACGCTGAGGCTCG	Bacteria	Bacteroidetes	Bacteroidia	Bacteroidales	Prevotellaceae	Prevotella	NA	NA
CGGATTTATTGGGTTTAAAGGGAGCGCAGGCTGCACTTTAAGCGTGTTGTGAAATGTACCGGCTCAACCGGTAACGTGCAGCGCGAACTGGGGTGCTTGAGTACGAAGAGGGAAGGCGGAACTCGTGGTGTAGCGGTGAAATGCTTAGATATCACGAGGAACTCCGATCGCGAAGGCAGCTTTCCGTTTCGGTACTGACGCTGAGGCTCG	Bacteria	Bacteroidetes	Bacteroidia	Bacteroidales	Prevotellaceae	Prevotella	NA	NA
CGGAATCACTGGGCGTAAAGGACGCGTAGGCGGATTATCAAGTCTCTTGTGAAATCTAACGGCTTAACCGTTAAACTGCTTGGGAAACTGATAATCTAGAGTAAGGGAGAGGCAGATGGAATTCTTGGTGTAGGGGTAAAATCCGTAGATATCAAGAAGAATACCTATTGCGAAGGCGATCTGCTAGAACTTAACTGACGCTAATGCGTG	Bacteria	Proteobacteria	Epsilonproteobacteria	Campylobacterales	Campylobacteraceae	Campylobacter	NA	NA
CCGGAATTACTGGGCGTAAAGGGCACGCAGGCTGTGCTTCAAGTCAGCTGTAAAAGGATGCGGCTTAACCGTGTTATGCAGTTGAGACTGAGGTGCTGGAGTGCCGGAGAGGCAAGTGGAATTCCCAGTGTAGCGGTGAAATGCGTAGATATTGGGAAGAACATCGGTGGCGAAGGCGACTTGCTGGACGGTAACTGACGCTGAGGTGCG	Bacteria	Synergistetes	Synergistia	Synergistales	Synergistaceae	Fretibacterium	NA	NA
CGGAATTACTGGGCGTAAAGCGCACGTAGGCGGCCTTGTAAGTCAGGTGTGAAATCCCACGGCTCAACCGTGGAACTGCACTTGAAACTGCGGGGCTCGAATCCTGGAGAGGGCGGCGGAATTCCTGGTGTAGGAGTGAAATCCGTAGATATCAGGAGGAACACCGGTGGCGAAGGCGGCCGCCTGGACAGGTATTGACGCTGAGGTGCG	Bacteria	Proteobacteria	Deltaproteobacteria	Desulfovibrionales	Desulfomicrobiaceae	Desulfomicrobium	orale	orale
CCGGATTTATTGGGCGTAAAGCGCGTCTAGGTGGTTATATAAGTCTGATGTGAAAATGCAGGGCTCAACTTTGTATCGCGTTGGAAACTGTGTAACTAGAGTACTGGAGAGGTAAGCGGAACTACAAGTGTAGAGGTGAAATTCGTAGATATTTGTAGGAATGCCGATGGGGAAGCCAGCTTACTGGACAGATACTGACGCTGAAGCGCG	Bacteria	Fusobacteria	Fusobacteriia	Fusobacteriales	Fusobacteriaceae	Fusobacterium	NA	NA
CCGGAATTATTGGGTTTAAAGGGAGCGCAGGCGGGAGTGTAAGTCAGCTGTTAAATATCAGGGCCCAACTCTGTTATGCAGTTGAAACTATATTTCTTGAGTACGCACAGGGATGGCGGAATTCAGGGTGTAGTGGTGAAATGCTTAGATATCCTGAAGAACTCCGATCGCGAAGGCAGCCATCCGGAGCGTAACTGACGCTGAGGCTCG	Bacteria	Bacteroidetes	Bacteroidia	Bacteroidales	Prevotellaceae	Alloprevotella	NA	NA
CCGGAATGATTGGGCGTAAAGGGTACGTAGGCGGACCTGTAAGTCAGGTGTGAAAGGCATGGGCTCAACCCATGTAAGCACTTGAAACTGCGGGCCTTGAGGGAAGGAGAGGTAAGTGGAATTCCTAGTGTAGCGGTGAAATGCGTAGATATTAGGAGGAATACCGGTGGCGAAGGCGACTTACTGGACTTTTACTGACGCTGAGGTACG	Bacteria	Firmicutes	Clostridia	Clostridiales	Peptoniphilaceae	Peptoniphilaceae [G-1]	NA	NA
CGGAATTATTGGGTTTAAAGGGTGCGTAGGTTGCAAGGGAAGTCAGGGGTGAAAAGCTGTAGCTCAACTATGGTCTTGCCTTTGAAACTCTCTAGCTAGAGTGTACTGGAGGTACGTGGAACGTGTGGTGTAGCGGTGAAATGCATAGATATCACACAGAACTCCGATTGCGCAGGCAGCGTACTACATTACAACTGACACTGAAGCACG	Bacteria	Bacteroidetes	Bacteroidia	Bacteroidales	Porphyromonadaceae	Porphyromonas	asaccharolytica	asaccharolytica
CGGATTTATTGGGTTTAAAGGGTGCGTAGGTGGGCTGTTAAGTCAGTGGTGAAAGTTTGTCGCTCAACGATAAAATTGCCGTTGAAACTGGTGGTCTTGAGTATGGATGAAGTAGGTGGAATGCGTGGTGTAGCGGTGAAATGCATAGAGATCACGCAGAACTCCGATTGCGAAGGCAGCTTACTAAGGCATAACTGACACTGAAGCACG	Bacteria	Bacteroidetes	Bacteroidia	Bacteroidales	Porphyromonadaceae	Tannerella	NA	NA
CCGGATTTATTGGGCGTAAAGCGCGTCTAGGTGGTTATATAAGTCTGATGTGAAAATGCAGGGCTCAACTCTGTATCGCGTTGGAAACTGTGTAACTAGAGTACTGGAGAGGTAAGCGGAACTACAAGTGTAGAGGTGAAATTCGTAGATATTTGTAGGAATGCCGATGGGGAAGCCAGCTTACTGGACAGATACTGACGCTGAAGCGCG	Bacteria	Fusobacteria	Fusobacteriia	Fusobacteriales	Fusobacteriaceae	Fusobacterium	NA	NA
CGGAATTACTGGGCGTAAAGCGGGCGCAGACGGTTACTTAAGCAGGATGTGAAATCCCCGGGCTCAACCTGGGAACTGCGTTCTGAACTGGGTGACTAGAGTGTGTCAGAGGGAGGTAGAATTCCACGTGTAGCAGTGAAATGCGTAGAGATGTGGAGGAATACCGATGGCGAAGGCAGCCTCCTGGGATAACACTGACGTTCATGTCCG	Bacteria	Proteobacteria	Betaproteobacteria	Neisseriales	Neisseriaceae	Neisseria	NA	NA
CGGAATCACTGGGCGTAAAGGACGCGTAGGCGGATTATCAAGTCTCTTGTGAAATCTAACGGCTCAACCGTTAAACTGCTTGGGAAACTGATAATCTAGAGTAAGGGAGAGGCAGATGGAATTCTTGGTGTAGGGGTAAAATCCGTAGAGATCAAGAAGAATACCTATTGCGAAGGCGATCTGCTGGAACTTAACTGACGCTAATGCGTG	Bacteria	Proteobacteria	Epsilonproteobacteria	Campylobacterales	Campylobacteraceae	Campylobacter	NA	NA
CCGGAATTATTGGGTTTAAAGGGAGCGCAGGCGGGAGAATAAGTCAGCTGTTAAATATCAGAGCCCAACTCTGTTATGCAGTTGAAACTATATTTCTTGAGTACGCACAGGGATGGTGGAATTCAGGGTGTAGCGGTGAAATGCTTAGATATCCTGAAGAACTCCGATCGCGAAGGCAGCCATCCGGAGCGTAACTGACGCTGAGGCTCG	Bacteria	Bacteroidetes	Bacteroidia	Bacteroidales	Prevotellaceae	Alloprevotella	NA	NA
CGGAATTATTGGGCGTAAAGGGCATGTAGGCGGAAATGCAAGCTTGATGTGAAATACTGCAGCTTAACTGCGGAACTGCATTGAGAACTGCGTATCTTGAATTACTGAAGGGTAACCGGAATTCCACGTGTAGGGGTGAAATCTGTAGATATGTGGAAGAACACCAATGGCGAAGGCAGGTTACCGGCAGATAATTGACGCTGAGGTGCG	Bacteria	Spirochaetes	Spirochaetia	Spirochaetales	Spirochaetaceae	Treponema	NA	NA
CCGGATTCATTGGGCGTAAAGCGCTCGTAGGCGGTCTGTTAGGTCGGGAGTTAAATCCGGAGGCTCAACCTCCGCCCGCTCCCGATACCGGCAGACTTGAGTTTGGTAGGGGAAGGTGGAATTCCTAGTGTAGCGGTGGAATGCGCAGATATTAGGAAGAACACCAGTGGCGAAGGCGGCCTTCTGGGCCACAACTGACGCTGAGGAGCG	Bacteria	Actinobacteria	Coriobacteriia	Coriobacteriales	Coriobacteriaceae	Atopobium	NA	NA
CGGAATTATTGGGCGTAAAGGGCATGTAGGCGGCTATGTAAGCCTGATGTGAAATGCTGGGGCTTAACCCTAGAATAGCATTGGGTACTGTATAGCTTGAATTACGGAAGGGAAACTGGAATTCCAAGTGTAGGGGTGGAATCTGTAGATATTTGGAAGAACACCGGTGGCGAAGGCGGGTTTCTGGCCGATAATTGACGCTGAGATGCG	Bacteria	Spirochaetes	Spirochaetia	Spirochaetales	Spirochaetaceae	Treponema	NA	NA
CGGAATTACTGGGCGTAAAGCGAGCGCAGACGGTTACTTAAGCAGGATGTGAAATCCCCAGGCTTAACCTGGGAACTGCGTTCTGAACTGGGTAGCTAGAGTATGTCAGAGGGGGGTAGAATTCCACGTGTAGCAGTGAAATGCGTAGAGATGTGGAGGAATACCGATGGCGAAGGCAGCCCCCTGGGATAATACTGACGTTCATGCTCG	Bacteria	Proteobacteria	Betaproteobacteria	Neisseriales	Neisseriaceae	Kingella	NA	NA
CCGGATTTATTGGGCGTAAAGCGCGTCTAGGTGGTTATGTAAGTCTGATGTGAAAATGCAGGGCTCAACTCTGTATTGCGTTGGAAACTGTGTAACTAGAGTACTGGAGAGGTAAGCGGAACTACAAGTGTAGAGGTGAAATTCGTAGATATTTGTAAGAATGCCGATGGGGAAGCCAGCTTACTGGACAGATACTGACGCTGAAGCGCG	Bacteria	Fusobacteria	Fusobacteriia	Fusobacteriales	Fusobacteriaceae	Fusobacterium	NA	NA
CGGAATGATTGGGCGTAAAGGGCGCGCAGGCGGCCGGCCAAGTCTGTCTAAAAAGTGCGGGGCTTAACCCCGTGAGGGGAGAGAAACTGGCCGGCTGAGAGTGTCGGAGAGGAAAGCGGAATTCCTAGTGTAGCGGTGAAATGCGTAGATATTAGGAGGAACACCGGTGGCGAAAGCGGCTTTCTGGACGACAACTGACGCTGAGGCGCG	Bacteria	Firmicutes	Negativicutes	Veillonellales	Veillonellaceae	Megasphaera	NA	NA
CGGAATTACTGGGTGTAAAGGGTTTGTAGGTTGGTGAATAAGTCAGGTATGAAAGACCGGAGCTTAACTCCGAGTTTGTGCTTGAAACTGTTGACCTAGAATCAGGGAGAGGTAAGCGGAATTCTAAGTGTAGGGGTGCAATCCGTAGATACTTAGAGGAACACCAAAAGCGAAGGCAGCTTACTGGAACTGCATTGACACTGAAAAACG	Bacteria	Gracilibacteria (GN02)	Gracilibacteria (GN02) [C-1]	Gracilibacteria (GN02) [O-1]	Gracilibacteria (GN02) [F-1]	Gracilibacteria (GN02) [G-1]	NA	NA
CGGAATCATTGGGTTTAAAGGGTCTGTAGGCGGGCTATTAAGTCAGGGGTGAAAGGTTTCAGCTTAACTGGGAAATTGCCTTTGATACTGGTAGTCTTGAATATCTGTGAAGTTCTTGGAATGTGTAGTGTAGCGGTGAAATGCTTAGATATTACACAGAACACCGATTGCGGAGGCAGGGGACTAACAGACGATTGACGCTGAGAGACG	Bacteria	Bacteroidetes	Flavobacteriia	Flavobacteriales	Flavobacteriaceae	Capnocytophaga	NA	NA
CGGATTTATTGGGTTTAAAGGGAGCGCAGACTGCTTGTCAAGCGTGCAGTGAAACGCCGTGGCCCAACCACGGTCCTGCTGCGCGAACTGGCTTGCTTGAGTGGGCCGTAGGTACGCGGAATTCGTGGTGTAGCGGTGAAATGCTTAGATATCACGAGGAACTCCGATTGCGAAGGCAGCGTACCATATCCCTACTGACGTTTAGGCTCG	Bacteria	Bacteroidetes	Bacteroidia	Bacteroidales	Prevotellaceae	Prevotella	NA	NA
CGGAGTGACTGGGCGTAAAGAGTTGCGTAGGTGGTTCAATAAGCGAATAGTGAAAGCTGGTGGCTCAACCATTCAGACTATTATTCGAACTGTTGAACTCGAGAGCAGAAGAGGTAGCTGGAATTTCTAGTGTAGGAGTGAAATCCGTAGATATTAGAAGGAACACCGATGGCGTAGGCAGGCTACTGGGCTGTTTCTGACACTGAGGCACG	Bacteria	Saccharibacteria (TM7)	Saccharibacteria (TM7) [C-1]	Saccharibacteria (TM7) [O-1]	Saccharibacteria (TM7) [F-1]	Saccharibacteria (TM7) [G-6]	NA	NA
CCGGATTTATTGGGCGTAAAGCGCGTCTAGGTGGTTATATAAGTCTGATGTGAAAATGCAGGGCTCAACTCTGTATTGCGTTGGAAACTGTATAACTAGAGTACTGGAGAGGTAAGCAGAACTACAAGTGTAGAGGTGAAATTCGTAGATATTTGTAGGAATGCCGATGGGGAAGCCAGCTTACTGGACAGATACTGACGCTGAAGCGCG	Bacteria	Fusobacteria	Fusobacteriia	Fusobacteriales	Fusobacteriaceae	Fusobacterium	NA	NA
CGGAATTATTGGGCGTAAAGGGCATGTAGGCGGTTATGTAAGCCTGATGTGAAATCCTGGGGCTTAACCCTAGAATAGCATTGGGTACTGTATAACTTGAATTACGGAAGGGAAACTGGAATTCCAAGTGTAGGGGTGGAATCTGTAGATATTTGGAAGAACACCGGTGGCGAAGGCGGGTTTCTGGCCGATAATTGACGCTGAGATGCG	Bacteria	Spirochaetes	Spirochaetia	Spirochaetales	Spirochaetaceae	Treponema	NA	NA
CCGGATTTATTGGGCGTAAAGGGTGCGCAGGCGGTCTATTAAGTCAGATGTAAAATACCGAGGCTCAACCTCGGGGAGCAACTGAAACTTTTAGACTTGAGTTAAGGAGAGGGAAGTGGAATTCCTAGTGTAGCGGTGAAATGCGTAGATATTAGGAAGAATACCGGTGGCGAAGGCGACTTTCTGGACTTAAACTGACGCTGAGGCACG	Bacteria	Firmicutes	Clostridia	Clostridiales	Peptoniphilaceae	NA	NA	NA
CCGGAATTACTGGGCGTAAAGCGTCTGTAGGTGGTTTTTTAAGTTTCGTATGAAACTCCAGGGCTCAACCCTGGATTGTGCGAAAAACTGGGGAACTTGAGTGTGGGAGAGGCAAGCAGAACGGTATGAGTAGGGGTGCAATCCGTTGATACATACCAGAATACCAAAAGCGAAGGCAGCTTGCTGGAACACTACTGACACTGAGAGACG	Bacteria	Gracilibacteria (GN02)	Gracilibacteria (GN02) [C-2]	Gracilibacteria (GN02) [O-2]	Gracilibacteria (GN02) [F-2]	Gracilibacteria (GN02) [G-2]	NA	NA
CCGGAATGATTGGGCGTAAAGGGAGCGCAGGTGGGACGGTAAGTCCGTCTTAAAAGGCAGGGGCTCAGCCCCTGTAAGGGATGGAAACTATCGATCTTGAGTGCCGGAGAGGAAAGCGGAATTCCCAGTGTAGCGGTGAAATGCGTAGATATTGGGAAGAACACCAGTGGCGAAGGCGGCTTTCTGGACGGCAACTGACACTGAGGCTCG	Bacteria	Firmicutes	Negativicutes	Veillonellales	Veillonellaceae	Veillonellaceae [G-1]	NA	NA
CCGGAATGATTGGGCGTAAAGGGAGCGCAGGTGGGACGGTAAGTCTGTCTTAAAAGGCAAGGGCTCAGCCCCTGTAAGGGACAGAAACTATCGATCTTGAGTGCCGGAGAGGAAAGCGGAATTCCCAGTGTAGCGGTGAAATGCGTAGATATTGGGAAGAACACCAGTGGCGAAGGCGGCTTTCTGGACGGCAACTGACACTGAGGCTCG	Bacteria	Firmicutes	Negativicutes	Veillonellales	Veillonellaceae	Veillonellaceae [G-1]	NA	NA
CGGAGTGACTGGGCGTAAAGAGTTGCGTAGGCGGTAAGTCAAGTGAATAGTGAAACCTGGTGGCTCAACCATACAGACTATTATTCAAACTGGCTTACTCGAGAGTGGTAGAGGTAACTGGAATTTCTTGTGTAGGAGTGAAATCCGTAGATATAAGAAGGAACACCAATGGCGTAGGCAGGTTACTGGACCATTTCTGACGCTAAGGCACG	Bacteria	Saccharibacteria (TM7)	Saccharibacteria (TM7) [C-1]	Saccharibacteria (TM7) [O-1]	Saccharibacteria (TM7) [F-1]	Saccharibacteria (TM7) [G-1]	NA	NA
CCGGATTTATTGGGCGTAAAGCGCGTCTAGGTAGTTATATAAGTCTGATGTGAAAATGCAGGGCTCAACTCTGTATTGCGTTGGAAACTGTGTAACTAGAGTACTGGAGAGGTAAGCGGAACTACAAGTGTAGAGGTGAAATTCGTAGATATTTGTAGGAATGCCGATGGGGAAGCCAGCTTACTGGACAGATACTGACGCTGAAGCGCG	Bacteria	Fusobacteria	Fusobacteriia	Fusobacteriales	Fusobacteriaceae	Fusobacterium	NA	NA
CGGAATTACTGGGCGTAAAGCGAGCGCAGACGGTTACTTAAGCAGGATGTGAAATCCCCGGGCTTAACCTGGGAACTGCGTTCTGAACTGGGTAGCTAGAGTATGTCAGAGGGGGGTAGAATTCCACGTGTAGCAGTGAAATGCGTAGAGATGTGGAGGAATACCGATGGCGAAGGCAGCCTCCTGGGATAATACTGACGTTCATGCTCG	Bacteria	Proteobacteria	Betaproteobacteria	Neisseriales	Neisseriaceae	Kingella	NA	NA
CCGGAATTATTGGGCGTAAAGGGTACGTAGGCGGCCTTTTAAGTCAGGTGTGAAAGCGTGAGGCTTAACCTCATTAAGCACTTGAAACTGGAAGACTTGAGTGAAGGAGAGGAAAGTGGAATTCCTAGTGTAGCGGTGAAATGCGTAGATATTAGGAGGAATACCGGTGGCGAAGGCGACTTTCTGGACTTTTACTGACGCTCAGGTACG	Bacteria	Firmicutes	Clostridia	Clostridiales	Peptoniphilaceae	Parvimonas	NA	NA
CCGGAATTATTGGGCGTAAAGGGAGCGCAGGCGGACATATAAGTCTATCTTAAAAGTGCGGGGCTCAACCCCGTGAGGGGATGGAAACTGTATGCCTTGAGTGCAGGAGAGGAAAGCGGAATTCCCAGTGTAGCGGTGAAATGCGTAGATATTGGGAGGAACACCAGTGGCGAAGGCGGCTTTCTGGACTGCAACTGACGCTGAGGCTCG	Bacteria	Firmicutes	Negativicutes	Selenomonadales	Selenomonadaceae	Selenomonas	NA	NA
CGGAATTATTGGGCGTAAAGAGCTTGTAGGCGGTTGGTCACGTCTGCTGTGAAAGGCCGGGGCTTAACTCCGGTTTTGCAGTGGGTACGGGCTAACTAGAGTGCAGTAGGGGAGACTGGAATTCCTGGTGTAGCGGTGGAATGCACAGATATCAGGAGGAACACCGATGGCGAAGGCAGGTCTCTGGGCTGTAACTGACGCTGAGAAGCG	Bacteria	Actinobacteria	Actinobacteria	Actinomycetales	Micrococcaceae	Rothia	NA	NA
CGGAGTGACTGGGCGTAAAGAGTTGCGTAGGCGGTTTAATAAGTGAATAGTGAAACCTGGTGGCTCAACCATACAGACTATTATTCAAACTGTTAAACTCGAGAGTGGTAGAGGTAACTGGAATTTCTTGTGTAGGAGTGAAATCCGTAGATATAAGAAGGAACACCGATGGCGTAGGCAGGTTACTGGGCCATTTCTGACGCTAAGGCACG	Bacteria	Saccharibacteria (TM7)	Saccharibacteria (TM7) [C-1]	Saccharibacteria (TM7) [O-1]	Saccharibacteria (TM7) [F-1]	Saccharibacteria (TM7) [G-1]	NA	NA
CGGATTTATTGGGTTTAAAGGGAGCGCAGACTGCTTGTCAAGCGTGCAGTGAAACGCCGTGGCCCAACCACGGTCCTGCTGCGCGAACTGGCTTGCTTGAGTGGGCTGTAGGTACGCGGAATTCGTGGTGTAGCGGTGAAATGCTTAGATATCACGAGGAACTCCGATTGCGAAGGCAGCGTACCATATCCCAACTGACGTTTAGGCTCG	Bacteria	Bacteroidetes	Bacteroidia	Bacteroidales	Prevotellaceae	Prevotella	NA	NA
CCGGATTTATTGGGCGTAAAGCGCGTCTAGGTGGTCATGTAAGTCTGATGTGAAAATGCAGGGCTCAACTCTGTATTGCGTTGGAAACTGTGTAACTAGAGTACTGGAGAGGTAAGCGGAACTACAAGTGTAGAGGTGAAATTCGTAGATATTTGTAGGAATGCCGATGGGGAAGCCAGCTTACTGGACAGATACTGACGCTGAAGCGCG	Bacteria	Fusobacteria	Fusobacteriia	Fusobacteriales	Fusobacteriaceae	Fusobacterium	nucleatum_subsp.nucleatum	nucleatum
CGGAATTACTGGGCGTAAAGGGCGCGTAGGCGGAATGACAAGTCAGCAAGTGAAAGCGTGGGGCTCAACCCCATGATGCGGCTGAAACTGTTATTCTAGAGGCATGGAGAGGCAAACGGAATTCCCGGTGTAGCGGTGAAATGCGTAGATATCGGGAAGAACACCAGTGGCGAAGGCGGTTTGCTGGCCATGAACTGACGCTCATAGCGCG	Bacteria	Synergistetes	Synergistia	Synergistales	Dethiosulfovibrionaceae	Jonquetella	anthropi	anthropi
CCGGAATGATTGGGCGTAAAGGGTACGTAGGCGGACCTGTAAGTCAGGTGTGAAAGGCATGGGCTCAACCCATGTAAGCACTTGAAACTGCGGGTCTTGAGGGAAGGAGAGGTAAGTGGAATTCCTAGTGTAGCGGTGAAATGCGTAGATATTAGGAGGAATACCGGTGGCGAAGGCGACTTACTGGACTTTTACTGACGCTGAGGTACG	Bacteria	Firmicutes	Clostridia	Clostridiales	Peptoniphilaceae	Peptoniphilaceae [G-1]	NA	NA
CGGATTTATTGGGTTTAAAGGGAGCGTAGGCTGCCGTTTAAGCGTGTTGTGAAATGTACCGGCTCAACCGGTGATGTGCAGCGCGAACTGGATGGCTTGAGTTCGAAGAGGGAATGCGGAACTCGTGGTGTAGCGGTGAAATGCTTAGATATCACGAGGAACTCCGATCGCGAAGGCAGCATTCCGTTTCGTGACTGACGCTGATGCTCG	Bacteria	Bacteroidetes	Bacteroidia	Bacteroidales	Prevotellaceae	Prevotella	NA	NA
CCGGAATCATTGGGCGTAAAGGGAGCGCAGGCGGGCAAGTAAGTCTTTCTTAAAAGTTCGGGGCTCAACCCCGTGATGGGAAAGAAACTACATGCCTTGAGTACAGGAGAGGAAAGCGGAATTCCCAGTGTAGCGGTGAAATGCGTAGATATTGGGAGGAACACCAGTGGCGAAGGCGGCTTTCTGGACTGCAACTGACGCTGAGGCTCG	Bacteria	Firmicutes	Negativicutes	Selenomonadales	Selenomonadaceae	Selenomonas	NA	NA
CCGGAATCATTGGGCGTAAAGGGAGCGCAGGCGGGCAAGTAAGTCTTTCTTAAAAGTTCGGGGCTCAACCCCGTGATGGGAAAGAAACTATGTGTCTTGAGTACAGGAGAGGAAAGCGGAATTCCCAGTGTAGCGGTGAAATGCGTAGATATTGGGAGGAACACCAGTGGCGAAGGCGGCTTTCTGGACTGCAACTGACGCTGAGGCTCG	Bacteria	Firmicutes	Negativicutes	Selenomonadales	Selenomonadaceae	Selenomonas	NA	NA
CGGATTTACTGGGTGTAAAGGGAGCGCAGACGGCAGCGTAAGTCTGAAGTGAAAGCCCGCGGCTTAACCGCGGGACTGCTTTGGAAACTACGCGGCTTGAGTGTCGGAGGGGCAGGCGGAATTCCTGGTGTAGCGGTGAAATGCGTAGATATCAGGAAGAACACCGGTGGCGAAGGCGGCCTGCTGGACGACAACTGACGTTGAGGCTCG	Bacteria	Firmicutes	Clostridia	Clostridiales	Lachnospiraceae [XIV]	Stomatobaculum	NA	NA
CCGGAATTACTGGGCGTAAAGGGTGCGTAGGCGGCTAGTTAAGTCGAGGTTAAAAGGCAGTAGCTCAACTACTGTTAGGCCTTGAAACTAATTAGCTTGAGTATAGGAGAGGAAAGTGGAATTCCCGGTGTAGCGGTGAAATGCGTAGATATCGGGAGGAATACCGGTGGCGAAGGCGACTTTCTGGACTATAACTGACGCTGAGGCACG	Bacteria	Firmicutes	Clostridia	Clostridiales	Peptostreptococcaceae [XI]	Peptostreptococcaceae [XI][G-7]	NA	NA
CGGATTTATTGGGTTTAAAGGGAGCGTAGGCCGTGGATTAAGCGTGTTGTGAAATGCAGGTGCTCAACGTCTGCACTGCAGCGCGAACTGGTCTACTTGAGTGTGCGCAACGCAGGCGGAATTCGTCGTGTAGCGGTGAAATGCTTAGATATGACGAAGAACTCCGATTGCGAAGGCAGCTTGCGGGAGCACAACTGACGCTGAAGCTCG	Bacteria	Bacteroidetes	Bacteroidia	Bacteroidales	Prevotellaceae	Prevotella	NA	NA
CCGGAATTATTGGGCGTAAAGGGAGCGCAGGTGGGACGGTAAGTCCGTCTTAAAAGGCAGGGGCTCAGCCCCTGTAAGGGACAGAAACTATCGTTCTTGAGTGCCGGAGAGGAAAGCGGAATTCCCAGTGTAGCGGTGAAATGCGTAGATATTGGGAAGAACACCAGTGGCGAAGGCGGCTTTCTGGACGGTAACTGACACTGAGGCTCG	Bacteria	Firmicutes	Negativicutes	Veillonellales	Veillonellaceae	Veillonellaceae [G-1]	NA	NA
CCGGAATTACTGGGCGTAAAGGGTGCGTAGGCGGCTAGTTAAGTCGAGGTTAAAAGGCAGTGGCTCAACTACTGTTGGGCCTTGAAACTAATTAGCTTGAGTATAGGAGAGGAAAGTGGAATTCCCGGTGTAGCGGTGAAATGCGTAGATATCGGGAGGAATACCGGTGGCGAAGGCGACTTTCTGGACTATAACTGACGCTGAGGCACG	Bacteria	Firmicutes	Clostridia	Clostridiales	Peptostreptococcaceae [XI]	Peptostreptococcaceae [XI][G-7]	NA	NA
CGGATTTATTGGGTTTAAAGGGAGCGCAGACTGCTTGTCAAGCGTGCAGTGAAACGCCGTGGCCCAACCACGGTCCTGCTGCGCGAACTGGCTTGCTTGAGTGGGCCGTAGGTACGCGGAATTCGTGGTGTAGCGGTGAAATGCTTAGATATCACGAGGAACTCCGATTGCGAAGGCAGCGTACCATATCCCAACTGACGTTTATGCTCG	Bacteria	Bacteroidetes	Bacteroidia	Bacteroidales	Prevotellaceae	Prevotella	NA	NA
CCGGAATCATTGGGCGTAAAGGGAGCGCAGGCGGGCGTGTAAGTCTTTCTTAAAAGTTCGGGGCTTAACCCCGTGATGGGAAAGAAACTACATGTCTTGAGTACAGGAGAGGAAAGCGGAATTCCCAGTGTAGCGGTGAAATGCGTAGATATTGGGAGGAACACCAGTGGCGAAGGCGGCTTTCTGGACTGCAACTGACGCTGAGGCTCG	Bacteria	Firmicutes	Negativicutes	Selenomonadales	Selenomonadaceae	Selenomonas	NA	NA
CCGGAATTATTGGGCGTAAAGGGAGCGCAGGTGGGACGGTAAGTCCGTCTTAAAAGGCAGGGGCTTAGCCCCTGTAAGGGATGGAAACTATCGATCTTGAGTGCCGGAGAGGAAAGCGGAATTCCCAGTGTAGCGGTGAAATGCGTAGATATTGGGAAGAACACCAGTGGCGAAGGCGGCTTTCTGGACGGCAACTGACACTGAGGCTCG	Bacteria	Firmicutes	Negativicutes	Veillonellales	Veillonellaceae	Veillonellaceae [G-1]	NA	NA
CGGATTTATTGGGTTTAAAGGGTGCGTAGGCTGTTGGATAAGTCAGCGGTGAAATCACCACGCTTAACGTGTTGTGTGCCGTTGAAACTGTCTGGCTTGAATGCGCTCGTCGTGAGAGGAATGTGTGGTGTAGCGGTGAAATGCATAGATATCACACAGAACACCGATTGCGAAGGCATCTCACGAGGGCGCTATTGACGCTGATGCACG	Bacteria	Bacteroidetes	Bacteroidetes [C-1]	Bacteroidetes [O-1]	Bacteroidetes [F-1]	Bacteroidetes [G-3]	NA	NA
CGGATTTATTGGGTTTAAAGGGAGCGTAGGCCGGGGATTAAGTGTGTTGTGAAATGTAGGCGCCCAACGTCTGACTTGCAGCGCATACTGGTTCCCTTGAGTACGCGCAACGCCGGCGGAATTCGTCGTGTAGCGGTGAAATGCTTAGATATGACGAAGAATCCCGATTGCGAAGGCAGCCGGCGGGAGCGCAACTGACGCTGAAGCTCG	Bacteria	Bacteroidetes	Bacteroidia	Bacteroidales	Prevotellaceae	Prevotella	NA	NA
CGGATTTATTGGGTTTAAAGGGAGCGTAGGCCGCGCCTTAAGCGTGTTGTGAAATTCGGGTGCTCAACATCCGGCTTGCAGCGCGAACTGGGGCGCTTGAGTGCGCAGAAAGTAGGCGGAATTCGTGGTGTAGCGGTGAAATGCTTAGATATCACGAGGAACTCCGATTGCGAAGGCAGCCTACTGTAGCGCTACTGACGCTGATGCTCG	Bacteria	Bacteroidetes	Bacteroidia	Bacteroidales	Prevotellaceae	Prevotella	NA	NA
CGGATTTACTGGGTGTAAAGGGAGCGTAGACGGCGATGTAAGTCTGAAGTGAAAGCCCACGGCTCAACTGTGGGACTGCTTTGGAAACTATATAGCTAGAGTATCGGAGGGGCAAGCGGAATTCCTAGTGTAGCGGTGAAATGCGTAGATATTAGGAGGAACACCGGAGGCGAAGGCGGCTTGCTGGACGAAAACTGACGTTGAGGCTCG	Bacteria	Firmicutes	Clostridia	Clostridiales	Lachnospiraceae [XIV]	NA	NA	NA
CCGGATTTATTGGGCGTAAAGCGCGTCTAGGTGGTTATGTAAGTCTGATGTGAAAATGCAGGGCTCAACTCTGTATTGCGTTGGAAACTGTATAACTAGAGTACTGGAAAGGTAAGCGGAACTACAAGTGTAGAGGTGAAATTCGTAGATATTTGTAGGAATGCCGATGGGGAAGCCAGCTTACTGGACAGATACTGACGCTGAAGCGCG	Bacteria	Fusobacteria	Fusobacteriia	Fusobacteriales	Fusobacteriaceae	Fusobacterium	naviforme	nucleatum
CGGATTTACTGGGTGTAAAGGGAGCGTAGACGGCGTATAAAGTCTGAAGTGAAATCCCGCAGCTCAACTGCGGAGTTGCTTTGGAAACTTATAAGCTGGAGTGTCGGAGGGGTAAGCGGAATTCCCAGTGTAGCGGTGAAATGCGTAGATATTGGGAGGAACACCAGAGGCGAAGGCGGCTTACTGGAAGATAACTGACGTTGAGGCTCG	Bacteria	Firmicutes	Clostridia	Clostridiales	Lachnospiraceae [XIV]	Lachnospiraceae [G-3]	NA	NA
CCGGAATTATTGGGTTTAAAGGGAGCGCAGGCGGGAGTGTAAGTCAGCTGTTAAATATCAGAGCCCAACTCTGTTATGCAGTTGAAACTATATTTCTTGAGTACGCACAGGGATGGCGGAATTCAGGGTGTAGCGGTGAAATGCTTAGATATCCTGAAGAACTCCGATCGCGAAGGCAGCCATCCGGAGCGTAACTGACGCTGAGGCTCG	Bacteria	Bacteroidetes	Bacteroidia	Bacteroidales	Prevotellaceae	Alloprevotella	NA	NA
CCGGAATTATTGGGTGTAAAGGGTACGTAGGCGGCCTTTTAAGTCAGGTGTGAAAGCGTGAGGCTTAACCTCATTAAGCACTTGAAACTGGAAGGCTTGAGTGAAGGAGAGGAAAGTGGAATTCCTAGTGTAGCGGTGAAATGCGTAGATATTAGGAGGAATACCGGTGGCGAAGGCGACTTTCTGGACTTTTACTGACGCTCAGGTACG	Bacteria	Firmicutes	Clostridia	Clostridiales	Peptoniphilaceae	Parvimonas	NA	NA
CCGGATTTATTGGGCGTAAAGCGCGTCTAGGTGGTTATGTAAGTCTGATGTGAAAATGCAGGGCTCAACTCTGTATTGCGTTGGAAACTGTATAACTAGAGTACTGGAGAGGTAAGCGGAACTACAAGTGTAGAGGTGAAATTCGTAGATATTTGTAGGAATACCGATGGGGAAGCCAGCTTACTGGACAGATACTGACGCTGAAGCGCG	Bacteria	Fusobacteria	Fusobacteriia	Fusobacteriales	Fusobacteriaceae	Fusobacterium	NA	NA
CGGAATTATTGGGCGTAAAGGGCATGCAGGCGGTCGTGCAAGCCCGGCGTGAAAGACGGGGGCTCAACTCCCGAAGTGCGCTGGGAACTGCAGGGCTTGAGTTTCTGAAGGGCAGCCGGAATTCCACGTGTAGGGGTGAAATCTGTAGATATGTGGAAGAACACCAATGGCGAAGGCAGGCTGCCGGCAGAAGACTGACGCTGAGGTGCG	Bacteria	Spirochaetes	Spirochaetia	Spirochaetales	Spirochaetaceae	Treponema	NA	NA
CGGAATTATTGGGCATAAAGGGCATCTAGGCGGCCCTATAAGTCTAGGGTGAAAACCTGCGGCTCAACCGCAGGCTTGCCCCGGAAACTATAGGGCTGGAGTACTGGAGAGGTGGACGGAACTACACGAGTAGAGGTGAAATTCGTAGATATGTGTAGGAATGCCGATGATGAAGATAGTTCACTGGACGGTAACTGACGCTGAAGTGCG	Bacteria	Fusobacteria	Fusobacteriia	Fusobacteriales	Leptotrichiaceae	Leptotrichia	NA	NA
CCGGAATTACTGGGCGTAAAGAGTATGTAGGTGGTTAAGTAAGCGTAGGGTTTAAGGCGACAGCCCAACTGTCGTATGCCCCGCGAACTGTTTAACTTGAGTACAGGAGGGGAAGGCGGAATTCCTAGTGTAGCGGTGAAATGCGTAGATATTAGGAGGAACACCAGTGGCGAAGGCGGCCTTCTGGACTGTAACTGACACTGAGATACG	Bacteria	Firmicutes	Clostridia	Clostridiales	Peptostreptococcaceae [XI]	Peptostreptococcaceae [XI][G-6]	NA	nodatum
CCGGATTTACTGGGCGTAAAGGGTGCGTAGGTGGTCCTTCAAGTCGGTGGTTAAAGGCTACGGCTCAACCGTAGTAAGCCGCCGAAACTGGAGAACTTGAGTGCAGGAGAGGAAAGTGGAATTCCCAGTGTAGCGGTGAAATGCGTAGATATTGGGAGGAACACCAGTAGCGAAGGCGGCTTTCTGGACTGCAACTGACACTGAGGCACG	Bacteria	Firmicutes	Clostridia	Clostridiales	Peptostreptococcaceae [XI]	Peptostreptococcus	NA	NA
CGGAATTATTGGGCGTAAAGCGTGAGTAGGCGGTTTATTAAGTCTAGTGTAAAATCTTAAAGCTTAACTTTAAATGGTCATTGGAAACTGGTAAACTTGAGTACAGTAGAGGAAAGTGGAATTCCAAGTGGAGCGGTGGAATGCGTAGAGATTTGGAGGAACACCAGTGGCGAAGGCGGCTTTCTGGGCTGGTACTGACGCTGAGGCACG	Bacteria	Firmicutes	Mollicutes	Mollicutes [O-2]	Mollicutes [F-2]	Mollicutes [G-2]	NA	NA
CGGAATTATTGGGCATAAAGGGCATCTAGGCGGCCCTGTAAGTCTAGGGTGAAAACCTGCGGCTTAACCGCAGGCCTGCCCCGGAAACTACAGGGCTAGAGTGCTGGAGAGGTGGACGGAACTGCACGAGTAGAGGTGAAATTCGTAGATATGTGCAGGAATGCCGATGATGAAGATAGTTCACTGGACGGTAACTGACGCTGAAGTGCG	Bacteria	Fusobacteria	Fusobacteriia	Fusobacteriales	Leptotrichiaceae	Leptotrichia	NA	NA
CCGGATTTATTGGGCGTAAAGCGCGTCTAGGTGGTTATGTAAGTCTGATGTGAAAATGCAGGGCTCAACTCTGTATTGCGTTGGAAACTGTATGACTAGAGTACTGGAGAGGTAAGCGGAACTACAAGTGTAGAGGTGAAATTCGTAGATATTTGTAGGAATGCCGATGGGGAAGCCAGCTTACTGGACAGATACTGACGCTAAAGCGCG	Bacteria	Fusobacteria	Fusobacteriia	Fusobacteriales	Fusobacteriaceae	Fusobacterium	periodonticum	periodonticum
CCGGAATTATTGGGCGTAAAGGGAGCGCAGGTGGGACGGTAAGTCCGTCTTAAAAGGCAGGGGCTCAGCCCCTGTAAGGGATGGAAACTATCGTTCTTGAGTGCCGGAGAGGAAAGCGGAATTCCCAGTGTAGCGGTGAAATGCGTAGATATTGGGAAGAACACCAGTGGCGAAGGCGGCTTTCTGGACGGTAACTGACACTGAGGCTCG	Bacteria	Firmicutes	Negativicutes	Veillonellales	Veillonellaceae	Veillonellaceae [G-1]	NA	NA
CGGATTTATTGGGTTTAAAGGGAGCGTAGGCCGTGGATTAAGCGTGTTGTGAAATGTAGATGCTCAACATCTGACTTGCAGCGCGAACTGGTTTACTTGAGTGTGCGCAACGTAGGCGGAATTCGTCGTGTAGCGGTGAAATGCTTAGATATGACGAAGAACTCCGATTGCGAAGGCAGCTTACGGGAGCACAACTGACGCTGAAGCTCG	Bacteria	Bacteroidetes	Bacteroidia	Bacteroidales	Prevotellaceae	Prevotella	NA	NA
CGGAATTATTGGGTTTAAAGGGTGCGTAGGTTGCAAGGGAAGTCAGGGGTGAAAAGCTATAGCTCAACTATGGTCTTGCCTTTGAAACTCTCTAGCTAGAGTGTACTGGAGGTACGTGGAACGTGTGGTGTAGCGGTGAAATGCATAGATATCACACAGAACTCCGATTGCGCAGGCAGCGTACTACATTACAACTGACACTGAAGCACG	Bacteria	Bacteroidetes	Bacteroidia	Bacteroidales	Porphyromonadaceae	Porphyromonas	uenonis	uenonis
CCGGATTTATTGGGCGTAAAGCGTGTCTAGGTGGTTATGTAAGTCTGATGTGAAAATGCAGGGCTCAACTCTGTATTGCGTTGGAAACTGTGTAACTAGAGTACTGGAGAGGTAAGCGGAACTACAAGTGTAGAGGTGAAATTCGTAGATATTTGTAGGAATGCCGATGGGGAAGCCAGCTTACTGGACAGATACTGACGCTGAAGCGCG	Bacteria	Fusobacteria	Fusobacteriia	Fusobacteriales	Fusobacteriaceae	Fusobacterium	NA	NA
CCGAAATTATTGGGCGTAAAGCGCGCGCAGGCGGATCAGTCAGTCTGTCTTAAAAGTTCGGGGCTTAACCCCGTGAGGGGATGGAAACTGCTGATCTAGAGTATCGGAGAGGAAAGTGGAATTCCTAGTGTAGCGGTGAAATGCGTAGATATTAGGAAGAACACCAGTGGCGAAGGCGACTTTCTGGACGAAAACTGACGCTGAGGCGCG	Bacteria	Firmicutes	Negativicutes	Veillonellales	Veillonellaceae	Veillonella	NA	NA
CCGGAATTACTGGGCGTAAAGGGCACGCAGGCTGTGCTTCAAGTCAGCTGTAAAAGGATGCGGCTTAACCGTGTTATGCAGCTGAGACTGAGGTGCTGGAGTACCGGAGAGGCAAGTGGAATTCCCAGTGTAGCGGTGAAATGCGTAGATATTGGGAAGAACATCGGTGGCGAAGGCGACTTGCTGGACGGTAACTGACGCTGAGGTGCG	Bacteria	Synergistetes	Synergistia	Synergistales	Synergistaceae	Fretibacterium	NA	NA
CGGAATTACTGGGCGTAAAGGGCGCGTAGGCGGAATGGCAAGTCAGCAAGTGAAAGCGTGGGGCTCAACCCCATGATGCGGCTGAAACTGTTATTCTAGAGGCATGGAGAGGCAAACGGAATTCCCGGTGTAGCGGTGAAATGCGTAGATATCGGGAAGAACACCAGTGGCGAAGGCGGTTTGCTGGCCATGAACTGACGCTCATAGCGCG	Bacteria	Synergistetes	Synergistia	Synergistales	Dethiosulfovibrionaceae	Jonquetella	anthropi	anthropi
CGGAATTACTGGGTGTAAAGGGAGCGTAGACGGTTAAACAAGTCTGAAGTGAAATGCCGGGGCTCAACCTCGGAGCTGCTTTGGAAACTGTAGAACTGGAGTGTCGGAGGGGTAAGCGGAATTCCCAGTGTAGCGGTGAAATGCGTAGATATTGGGAGGAACACCGGCGGCGAAGGCGGCTTACTGGACGACAACTGACGTTGAGGCTCG	Bacteria	Firmicutes	Clostridia	Clostridiales	Lachnospiraceae [XIV]	Johnsonella	NA	NA
CGGAATTATTGGGCATAAAGGGCATCTAGGCGGCCAGACAAGTCTGGGGTGAAAACTTGCGGCTCAACCGCAAGCCTGCCCTGGAAACTGTCTGGCTAGAGTGCTGGAGAGGTGGACGGAACTGCACGAGTAGAGGTGAAATTCGTAGATATGTGCAGGAATGCCGATGATGAAGATAGTTCACTGGACGGCAACTGACGCTGAAGTGCG	Bacteria	Fusobacteria	Fusobacteriia	Fusobacteriales	Leptotrichiaceae	Leptotrichia	NA	NA
CGGAATTATTGGGCGTAAAGGGCATGTAGGCGGCTATGTAAGCCTGGTGTGAAATCCTGGGGCTTAACCCTAGAATAGCATTGGGTACTGTATAGCTTGAATTACGGAAGGGAAACTGGAATTCCAAGTGTAGGGGTGGAATCTGTAGATATTTGGAAGAACACCGGTGGCGAAGGCGGGTTTCTGGCCGATAATTGACGCTGAGATGCG	Bacteria	Spirochaetes	Spirochaetia	Spirochaetales	Spirochaetaceae	Treponema	NA	NA
CGGAATTATTGGGCGTAAAGGGCTTGTAGGCGGTTGGTCGCGTCTGCCGTGAAATCCTCTGGCTTAACTGGGGGCGTGCGGTGGGTACGGGCTGGCTTGAGTGCGGTAGGGGAGACTGGAATTCCTGGTGTAGCGGTGGAATGCGCAGATATCAGGAGGAACACCGGTGGCGAAGGCGGGTCTCTGGGCCGTTACTGACGCTGAGGAGCG	Bacteria	Actinobacteria	Actinobacteria	Actinomycetales	Actinomycetaceae	Actinomyces	cardiffensis	cardiffensis
CGGATTTACTGGGTTTAAAGGGTGCGCAGGCGGGCTCTTAAGTCAGTGGTGAAAAGCCTAGGCTTACCCTAGGTCGTGCCATTGATACTGGGAGTCTTGGATAAGTATAAGGAAGGCGGAATGCGTAGTGTAGCGGTGAAATGCTTAGATATTACGTAGAAGACCGATTGCGAAGGCAGCTTTCTGGGTCTTAATCGACGCTCAAGCACG	Bacteria	Bacteroidetes	Bacteroidetes [C-1]	Bacteroidetes [O-1]	Bacteroidetes [F-1]	Bacteroidetes [G-5]	NA	NA
CGGAATTATTGGGCATAAAGGGCATCTAGGCGGCCAGATAAGTCTGGGGTGAAAACTTGCGGCTCAACCGCAAGCCTGCCCTGGAAACTATATGGCTAGAGTACTGGAGAGGTGGACGGAACTGCACGAGTAGAGGTGAAATTCGTAGATATGTGCAGGAATGCCGATGATGAAGATAGTTCACTGGACGGTAACTGACGCTGAAGTGCG	Bacteria	Fusobacteria	Fusobacteriia	Fusobacteriales	Leptotrichiaceae	Leptotrichia	NA	NA
CCGGAATTATTGGGCGTAAAGGGAGCGCAGGCGGGCGAGTAAGTCTTTCTTAAAAGTGCGGGGCTCAACCCCGTGAGGGGAGAGAAACTACTCATCTTGAGTGCAGGAGAGGAAAGCGGAATTCCTAGTGTAGCGGTGAAATGCGTAGATATTAGGAAGAACACCAGTGGCGAAGGCGGCTTTCTGGACTGTAACTGACGCTGGGGCTCG	Bacteria	Firmicutes	Negativicutes	Selenomonadales	Selenomonadaceae	Mitsuokella	NA	NA
CCGGAATTATTGGGCGTAAAGCGCGCGCAGGCGGCCTATCCAGTCTGTCTTAAAAGTTCGGGGCTCAACCCCGTGATGGGATGGAAACTAGTAGGCTAGAGTATCGGAGAGGAAAGCGGAATTCCTAGTGTAGCGGTGAAATGCGTAGATATTAGGAAGAACACCAGTGGCGAAGGCGGCTTTCTGGACGAAAACTGACGCTGAGGCGCG	Bacteria	Firmicutes	Negativicutes	Veillonellales	Veillonellaceae	Veillonella	sp.HMT780	massiliensis
CGGATTTACTGGGTGTAAAGGGAGCGTAGACGGCGTATAAAGTCTGAAGTGAAATCCCGCAGCTCAACTGCGGAGTTGCTTTGGAAACTTATAAGCTGGAGTGTCGGAGGGGTAAGCGGAATTCCCAGTGTAGCGGTGAAATGCGTAGATATTGGGAGGAACACCGGAGGCGAAGGCGGCTTACTGGAAGATAACTGACGTTGAGGCTCG	Bacteria	Firmicutes	Clostridia	Clostridiales	Lachnospiraceae [XIV]	Lachnospiraceae [G-3]	NA	NA
CGGAATCATTGGGTTTAAAGGGTCCGTAGGCGGGCTAATAAGTCAGAGGTGAAAGCGTTCAGCTCAACTGAGCAACTGCCTTTGAAACTGTTAGTCTTGAATGATTGTGAAGTAGTTGGAATGTGTAGTGTAGCGGTGAAATGCTTAGATATTACACAGAACACCGATAGCGAAGGCATATTACTAACAATTTATTGACGCTGATGGACG	Bacteria	Bacteroidetes	Flavobacteriia	Flavobacteriales	Flavobacteriaceae	Capnocytophaga	NA	NA
CGGATTTATTGGGTTTAAAGGGTCCGTAGGTGGGCTGATAAGTCAGCGGTGAAATCCTGCAGCTTAACTGTAGAACTGCCGTTGATACTGTTAGTCTTGAGTGTATTTGAAGTGGCTGGAATAAGTAGTGTAGCGGTGAAATGCATAGATATTACTTAGAACACCAATTGCGAAGGCAGGTTACTAAGATACAACTGACGCTGAGGGACG	Bacteria	Bacteroidetes	Flavobacteriia	Flavobacteriales	Flavobacteriaceae	Bergeyella	NA	NA
CGGAATTATTGGGCATAAAGGGCATCTAGGCGGCCAGACAAGTCTGGGGTGAAAACTTGCGGCTCAACCGCAAGCCTGCCCTGGAAACTGCCTGGCTAGAGTGCTGGAGAGGTGGACGGAACTGCACGAGTAGAGGTGAAATTCGTAGATATGTGCAGGAATGCCGATGATGAAGATAGTTCACTGGACGGCAACTGACGCTGAAGTGCG	Bacteria	Fusobacteria	Fusobacteriia	Fusobacteriales	Leptotrichiaceae	Leptotrichia	NA	NA
CGGAATTATTGGGCGTAAAGAGCTTGTAGGCGGTTTGTCGCGTCTGCTGTGAAAGGCCGGGGCTTAACCCCGTGTATTGCAGTGGGTACGGGCAGACTAGAGTGCAGTAGGGGAGACTGGAACTCCTGGTGTAGCGGTGGAATGCGCAGATATCAGGAAGAACACCGATGGCGAAGGCAGGTCTCTGGGCTGTAACTGACGCTGAGAAGCG	Bacteria	Actinobacteria	Actinobacteria	Actinomycetales	Micrococcaceae	Rothia	mucilaginosa	mucilaginosa
CGGAATCACTGGGCGTAAAGGGCGCGCAGGCGGGCTGCCAAGTCAGATGTGAAATCCCACGGCTTAACTGTGGACGTGCATTTGAAACTGGCAGTCTTGAGTACCAGAGGGGAATGTGGAATTCCCGGTGTAGAGGTGAAATTCGTAGATATCGGGAGGAATACCGGTGGCGAAGGCGACATTCTGGCTGGATACTGACGCTGAGGCGCG	Bacteria	Proteobacteria	Deltaproteobacteria	Desulfobacterales	Desulfobulbaceae	Desulfobulbus	NA	NA
CCGGAATTATTGGGCGTAAAGGGTACGTAGGCGGTTTTTTAAGTCAGGTGTGAAAGCGTGAGGCTTAACCTCATTAAGCACTTGAAACTGGAAGACTTGAGTGAAGGAGATGAAAGTGGAATTCCTAGTGTAGCGGTGAAATGCGTAGATATTAGGAGGAATACCGGTGGCGAAGGCGACTTTCTGGACTTTTACTGACGCTCAGGTACG	Bacteria	Firmicutes	Clostridia	Clostridiales	Peptoniphilaceae	Parvimonas	NA	NA
CCGGAATTATTGGGCGTAAAGGGAGCGCAGGCGGATATATCAGTCCATCTTAAAAGTGCGGGGCTCAACCCCGTGAGGGGATGGAAACTGTATACCTTGAGTGCAGGAGAGGAAAGCGGAATTCCCAGTGTAGCGGTGAAATGCGTAGATATTGGGAGGAACACCAGTGGCGAAGGCGGCTTTCTGGACTGTAACTGACGCTGAGGCTCG	Bacteria	Firmicutes	Negativicutes	Selenomonadales	Selenomonadaceae	Selenomonas	NA	NA
CGGATTTATTGGGTTTAAAGGGAGCGTAGGCGGACGATTAAGTCAGCTGTGAAAGTTTGCGGCTCAACCGTAAAATTGCAGTTGAAACTGTTTGTCTTGAGTGCACGCAGGGATGTTGGAATTCATGGTGTAGCGGTGAAATGCTTAGATATCATGAAGAACTCCGATCGCGAAGGCATATGTCCGGAGTGCAACTGACGCTGAGGCTCG	Bacteria	Bacteroidetes	Bacteroidia	Bacteroidales	Prevotellaceae	Alloprevotella	NA	NA
CGGATTTATTGGGTTTAAAGGGTGCGTAGGTGGACTATTAAGTCAGTGGTGAAAGTTTGTCGCTCAACGATAAAATTGCCGTTGAAACTGGTAGTCTTGAGTATGGATGAAGTAGGCGGAATGCGTGGTGTAGCGGTGAAATGCATAGAGATCACGCAGAACTCCGATTGCGAAGGCAGCTTACTAAGGCATAACTGACACTGAAGCACG	Bacteria	Bacteroidetes	Bacteroidia	Bacteroidales	Porphyromonadaceae	Tannerella	NA	NA
CCGGAATTACTGGGCGTAAAGGGTGCGTAGGCGGCTTGTTAAGTCAAGGTTAAAAGGCAGTAGCTCAACTACTGTTCGGCCTTGAAACTATCAAGCTTGAGTATAGGAGAGGAAAGTGGAATTCCCAGTGTAGCGGTGAAATGCGTAGATATTGGGAGGAATACCGGTGGCGAAGGCGACTTTCTGGACTAAAACTGACGCTGAGGCACG	Bacteria	Firmicutes	Clostridia	Clostridiales	Peptostreptococcaceae [XI]	Peptostreptococcaceae [XI][G-7]	NA	NA
CCGGATTTATTGGGCGTAAAGCGCGTCTAGGTGGTTATGTAAGTCTGATGTGAAAATACAGGGCTCAACTCTGTATTGCGTTGGAAACTGTATAACTAGAGTACTGGAGAGGTAAGCGGAACTACAAGTGTAGAGGTGAAATTCGTAGATATTTGTAGGAATGCCGATGGGGAAGCCAGCTTACTGGACAGATACTGACGCTAAAGCGCG	Bacteria	Fusobacteria	Fusobacteriia	Fusobacteriales	Fusobacteriaceae	Fusobacterium	NA	NA
CCGGATTTATTGGGCGTAAAGCACGTCTAGGTGGTTATGTAAGTCTGATGTGAAAATGCAGGGCTCAACTCTGTATTGCGTTGGAAACTGTATAACTAGAGTACTGGAGAGGTAAGCGGAACTACAAGTGTAGAGGTGAAATTCGTAGATATTTGTAGGAATGCCGATGGGGAAGCCAGCTTACTGGACAGATACTGACGCTAAAGCGCG	Bacteria	Fusobacteria	Fusobacteriia	Fusobacteriales	Fusobacteriaceae	Fusobacterium	NA	NA
CGGATTTATTGGGTTTAAAGGGAGCGTAGGCCGGGGATTAAGTGTGTTGTGAAATGTAGGCGCTCAACGTCTGATGTGCAGCGCATACTGGTCCCCTTGAGTACGCGCAACGCCGGCGGAATTCGTCGTGTAGCGGTGAAATGCTTAGATATGACGAAGAACCCCGATTGCGAAGGCAGCCGGCGGGAGCGCAACTGACGCTGAAGCTCG	Bacteria	Bacteroidetes	Bacteroidia	Bacteroidales	Prevotellaceae	Prevotella	NA	NA
CGGAGTGACTGGGCGTAAAGAGTTGCGTAGGTGGTTCAATAAGCGAATAGTGAAAGCTGGTGGCTCAACCATTCAGATTATTATTCGAACTGTTGAAATCGAGAGCAGAAGAGGTAGCTGGAATTTCTAGTGTAGGAGTGAAATCCGTAGATATTAGAAGGAACACCGATGGCGTAGGCAGGCTACTGGGCTGTTTCTGACACTGAGGCACG	Bacteria	Saccharibacteria (TM7)	Saccharibacteria (TM7) [C-1]	Saccharibacteria (TM7) [O-1]	Saccharibacteria (TM7) [F-1]	Saccharibacteria (TM7) [G-6]	NA	NA
CGGATTTATTGGGTTTAAAGGGAGCGCAGGCTGCACTTTAAGCGTGTTGTGAAATGTACCGGCTCAACCGGTAACGTGCAGCGCGAACTGGGGTGCTTGAGTACGAAGAGGGAAAGCGGAACTCGTGGTGTAGCGGTGAAATGCTTAGATATCACGAGGAACTCCGATCGCGAAGGCAGCTTTCCGTTTCGGGACTGACGCTGAGGCTCG	Bacteria	Bacteroidetes	Bacteroidia	Bacteroidales	Prevotellaceae	Prevotella	NA	NA
CGGAATCACTGGGCGTAAAGGACGCGTAGGCGGATTATCAAGTCTCTTGTGAAATCTAACGGCTTAACCGTTAAACTGCTTGGGAAACTGATAATCTAGAGTAAGGGAGAGGCAGATGGAATTCTTGGTGTAGGGGTAAAATCCGTAGATATCAAGAAGAATACCTATTGCGAAGGCGATCTGCCGGAACTTAACTGACGCTAATGCGTG	Bacteria	Proteobacteria	Epsilonproteobacteria	Campylobacterales	Campylobacteraceae	Campylobacter	NA	NA
CCGGAATTATTGGGCGTAAAGCGCGCGCAGGTGGATCAGTCAGTCTGTCTTAAAAGTTCGGGGCTTAACCCCGTGATGGGATGGAAACTGCTGATCTAGAGTATCGGAGAGGAAAGTGGAATTCCTAGTGTAGCGGTGAAATGCGTAGATATTAGGAAGAACACCAGTGGCGAAGGCGACTTTCTGGACGAAAACTGACGCTGAGGCGCG	Bacteria	Firmicutes	Negativicutes	Veillonellales	Veillonellaceae	Veillonella	NA	NA
CGGATTTATTGGGTTTAAAGGGAGCGCAGGCTGCACTTTAAGCGTGTTGTGAAATGTACCGGCTCAACCGGTAACGTGCAGCGCGAACTAGGGTGCTTGAGTACGAAGAGGGAAAGCGGAACTCGTGGTGTAGCGGTGAAATGCTTAGATATCACGAGGAACTCCGATCGCGAAGGCAGCTTTCCGTTTCGGTACTGACGCTGAGGCTCG	Bacteria	Bacteroidetes	Bacteroidia	Bacteroidales	Prevotellaceae	Prevotella	NA	NA
CGGAATCATTGGGTTTAAAGGGTCTGTAGGCGGGCCTATAAGTCAGAGGTGAAAGCGCTTAGCTCAACTAAGCAACTGCCTTTGAAACTGTAGGTCTTGAATGATTGTGAAGTAGTTGGAATGTGTAGTGTAGCGGTGAAATGCTTAGATATTACACAGAACACCGATAGCGAAGGCATATTACTAACAATTGATTGACGCTGATGGACG	Bacteria	Bacteroidetes	Flavobacteriia	Flavobacteriales	Flavobacteriaceae	Capnocytophaga	NA	NA
CCGGAATCATTGGGCGTAAAGGGAGCGCAGGCGGGCATGTAAGTCTTTCTTAAAAGTGCGGGGCTCAACCCCGTGGTGGGAAAGAAACTACATGTCTTGAGTACAGGAGAGGAAAGCGGAATTCCCAGTGTAGCGGTGAAATGCGTAGATATTGGGAGGAACACCAGTGGCGAAGGCGGCTTTCTGGACTGCAACTGACGCTGAGGCTCG	Bacteria	Firmicutes	Negativicutes	Selenomonadales	Selenomonadaceae	Selenomonas	NA	NA
CGGAGTGACTGGGCGTAAAGAGTTGCGTAGGCGGTTTAATAAGTGAATAGTGAAACCTGGTGGCTCAACCATACAGACTGTTATTCAAACTGTTAAACTCGAGAATGGTAGAGGTAACTGGAATTTCTTGTGTAGGAGTGAAATCCGTAGATATAAGAAGGAACACCAATGGCGTAGGCAGGTTACTGGGCCATTTCTGACGCTAAGGCACG	Bacteria	Saccharibacteria (TM7)	Saccharibacteria (TM7) [C-1]	Saccharibacteria (TM7) [O-1]	Saccharibacteria (TM7) [F-1]	Saccharibacteria (TM7) [G-1]	NA	NA
CCGGAATTATTGGGTTTAAAGGGAGCGCAGGCGGGAGTATAAGTCAGCTGTTAAATATCAGGGCCCAACTCTGTTATGCAGTTGAAACTATATTTCTTGAGTACGCACAGGGATGGCGGAATTCAGGGTGTAGCGGTGAAATGCTTAGATATCCTGAAGAACTCCGATCGCGAAGGCAGCCATCCGGGGCGTAACTGACGCTGAGGCTCG	Bacteria	Bacteroidetes	Bacteroidia	Bacteroidales	Prevotellaceae	Alloprevotella	NA	NA
CCGGAATTATTGGGCGTAAAGAGTGCGTAGGTGGCATCTTAAGCGCAGGGTTTAAGGCAATGGCTCAACCATTGTTCGCCTTGCGAACTGGGGTGCTTGAGTGCAGGAGGGGAAAGTGGAATTCCTAGTGTAGCGGTGAAATGCGTAGATATTAGGAGGAACACCAGTGGCGAAGGCGGCTTTCTGGACTGTTACTGACACTGAGGCACG	Bacteria	Firmicutes	Clostridia	Clostridiales	Peptostreptococcaceae [XI]	Peptostreptococcaceae [XI][G-1]	NA	NA
CGGATTTATTGGGTTTAAAGGGAGCGTAGGCGGACGATTAAGTCAGCTGTGAAAGTTTGCGGCTCAACCGTAAAATTGCAGTTGAAACTGTTTGTCTTGAGTGCACGCAGGGATGTTGGAATTCATGGTGTAGCGGTGAAATGCTTAGATATCATGAAGAACTCCGATCGCGAAGGCATATGTCTGGAGTGCAACTGACGCTGAGGCTCG	Bacteria	Bacteroidetes	Bacteroidia	Bacteroidales	Prevotellaceae	Alloprevotella	NA	NA
CCGGAATTATTGGGCGTAAAGGGTGCGTAGGCGGCCGACTAAGTTCAAGGTGAAAGCGTGGGGCTCAACCCCATAAAGCCTTGGATACTGGTTGGCTGGAGTACTGGAGAGGGTAGTGGAATTCCATGTGTAGCGGTAAAATGCGTAGATATATGGAGGAACACCGGAGGCGAAGGCGGCTACCTGGACAGTAACTGACGCTGAGGCACG	Bacteria	Firmicutes	Erysipelotrichia	Erysipelotrichales	Erysipelotrichaceae	Erysipelotrichaceae [G-1]	NA	NA
CGGAGTGACTGGGCGTAAAGAGTTGCGTAGGCGGTTTGTTAAGTGAATAGTGAAATCTGGTGGCTCAACCATTCAGGCTATTATTCAAACTGGCAAGCTCGAGAGTGGTAGAGGTCACTGGAATTTCTTGTGTAGGAGTGAAATCCGTAGATATAAGAAGGAACACCGATGGCGTAGGCAGGTGACTGGACCATTTCTGACGCTAAGGCACG	Bacteria	Saccharibacteria (TM7)	Saccharibacteria (TM7) [C-1]	Saccharibacteria (TM7) [O-1]	Saccharibacteria (TM7) [F-1]	Saccharibacteria (TM7) [G-1]	NA	NA
TCGGAATTACTGGGCGTAAAGGGTGCGTAGGCGGCTAGATGTGTTGAGTGTGAAAGCTTGGGGCTTAACTCCAGGAGGCGCTCAAAACTGTTTAGCTAGAGTATCGGAGAGGTAAGCGGAATTTCAGGAGTAGCAGTGAAATGCGTAGATATCTGAAAGAACACCGAAGGCGAAGGCAGCTTACTGGACGAAGACTGACGCTGAGGCACG	Bacteria	NA	NA	NA	NA	NA	NA	NA
CGGAATCACTGGGCGTAAAGGGCGCGCAGGCGGGCTGCCAAGTCAGATGTGAAATCCCACGGCTTAACTGTGGACGTGCATTTGAAACTGGCAGTCTTGAGTACCAGATGGGAATGTGGAATTCCCGGTGTAGAGGTGAAATTCGTAGATATCGGGAGGAATACCGGTGGCGAAGGCGACATTCTGGCTGGATACTGACGCTGAGGCGCG	Bacteria	Proteobacteria	Deltaproteobacteria	Desulfobacterales	Desulfobulbaceae	Desulfobulbus	NA	NA
CCGGAATTACTGGGCGTAAAGGGCACGCAGGCTGTGCTTCAAGTCAGCTGTAAAAGGATGCGGCTTAACCGTGTTATGCAGTTGAGACTGAGGTGCTAGAGTACCGGAGAGGCAAGTGGAATTCCCAGTGTAGCGGTGAAATGCGTAGATATTGGGAAGAACATCGGTGGCGAAGGCGACTTGCTGGACGGTAACTGACGCTGAGGTGCG	Bacteria	Synergistetes	Synergistia	Synergistales	Synergistaceae	Fretibacterium	NA	NA
CGGAATTATTGGGCGTAAAGGGCATGTAGGCGGTTATGTAAGCCTGATGTGAAATCCTGGGGCTTAACCCTAGAATAGCATTGGGTACTGTGTAACTTGAATTACGGAAGGGAAGCTGGAATTCCAAGTGTAGGGGTGGAATCTGTAGATATTTGGAAGAACACCGGTGGCGAAGGCGGGTTTCTGGCCGATAATTGACGCTGAGATGCG	Bacteria	Spirochaetes	Spirochaetia	Spirochaetales	Spirochaetaceae	Treponema	NA	NA
CGGAATTATTGGGCATAAAGGGCATCTAGGCGGCCCTGTAAGTCTAGGGTGAAAACCTGCGGCTTAACCGCAGGCCTGCCCCGGAAACTACAGGGCTAGAGTGCTGGAGAGGTGGACGGAACTGCACGAGTAGAGGTGAAATTCGTAGATATGTGCAGGAATGCCGATGATGAAGATAGTTCACTGGACGGTAACTGACGCTAAAGTGCG	Bacteria	Fusobacteria	Fusobacteriia	Fusobacteriales	Leptotrichiaceae	Leptotrichia	NA	NA
CGGAATCATTGGGTTTAAAGGGTCTGTAGGCGGGCTATTAAGTCAGAGGTGAAAGGTTTCAGCTTAACTGAGAAATTGCCTTTGATACTGGTAGTCTTGAATATCTGTGAAGTTCTTGGAATGTGTAGTGTAGCGGTGAAATGCTTAGATATTACACAGAACACCGATTGCGAAGGCAGGGGACTAACAGACAATTGACGCTGAGAGACG	Bacteria	Bacteroidetes	Flavobacteriia	Flavobacteriales	Flavobacteriaceae	Capnocytophaga	gingivalis	gingivalis
CGGATTTATTGGGTTTAAAGGGTGCGTAGGCGGTATTACAAGTCAGAGGTGAAATCTTGGTGCTTAACATTAAAATTGCCTTTGAAACTGTGGTACTTGAGTGAAAAAGAGGTAGGCGGAATGTGTTGTGTAGCGGTGAAATGCATAGATATAACACAGAACCCCGATTGCGAAGGCAGCTTACTATCATACAACTGACGCTGATGCACG	Bacteria	Bacteroidetes	Bacteroidia	Bacteroidales	Bacteroidales [F-2]	Bacteroidales [G-2]	NA	NA
CGGATTTATTGGGTTTAAAGGGTGCGTAGGCGGTATTACAAGTCAGAGGTGAAATCTTGGTGCTTAACATTAAAATTGCCTTTGAAACTGTGGTACTTGAGTGTAAAAGAGGTAGGCGGAATGTGTTGTGTAGCGGTGAAATGCATAGATATAACACAGAACCCCGATTGCGAAGGCAGCTTACTATCATACAACTGACGCTGATGCACG	Bacteria	Bacteroidetes	Bacteroidia	Bacteroidales	Bacteroidales [F-2]	Bacteroidales [G-2]	NA	NA
CGGATTTATTGGGTTTAAAGGGAGCGTAGGCTGTCTATTAAGCGTGTTGTGAAATATACCGGCTCAACCGGTGGCTTGCAGCGCGAACTGGTCGACTTGAGTATGCAGGAAGTAGGCGGAATTCATGGTGTAGCGGTGAAATGCTTAGATATCATGACGAACTCCGATTGCGCAGGCAGCTTACTGTAGCATAACTGACGCTGATGCTCG	Bacteria	Bacteroidetes	Bacteroidia	Bacteroidales	Prevotellaceae	Prevotella	NA	NA
CCGGAATTATTGGGTGTAAAGGGTGCGTAGGCGGAAGATTAAGTTTTAGGTATAAATGTGCTGCTCAACGGCGTATTGCTTAAAAAACTGGTCAACTAGAGTGAGGCAGAGGCAAGTGGAATTCCATGTGTAGTGGTAAAATGCGTAAATATATGGAGGAACACCAGTGGCGAAGGCGGCTTGCTGGGCCTAAACTGACGCTCATGCACG	Bacteria	Firmicutes	Mollicutes	Mollicutes [O-1]	Mollicutes [F-1]	Mollicutes [G-1]	NA	NA
CGGATTTACTGGGCGTAAAGAGCGTGTAGGAGGCGAAACAAGACGGATGTGAAAGCTCCCGGCTTAACCGGGGGAGGTCGTACGTGACTGTAGAGCTAGAGTGGGTTAGAGGTAAGCGGAACTCCGGGAGTAGTGGTGAAATGCGTAGATATCCGGAAGAACATCAGAGGCGAAAGCGGCTTACTGGGACTCAACTGACACTGAGACGCG	Bacteria	Chloroflexi	Anaerolineae	Anaerolineales	Anaerolineaceae	Anaerolineae [G-1]	NA	NA
CGGAATTATTGGGCGTAAAGAGCTCGTAGGCGGCTGGTCGCGTCTGTCGTGAAATCCTCTGGCTTAACTGGGGGCTTGCGGTGGGTACGGGCCGGCTTGAGTGCGGTAGGGGAGATTGGAACTCCTGGTGTAGCGGTGGAATGCGCAGATATCAGGAAGAACACCGGTGGCGAAGGCGGGTCTCTGGGCCGTTACTGACGCTGAGGAGCG	Bacteria	Actinobacteria	Actinobacteria	Actinomycetales	Actinomycetaceae	Actinomyces	NA	NA
CGGAATCATTGGGTTTAAAGGGTCCGTAGGCGGGCTAATAAGTCAGAGGTGAAAGCGCTTAGCTCAACTAAGCAACTGCCTTTGAAACTGTTGGTCTTGAATGGTTGTGAAGTAGTTGGAATGTGTAGTGTAGCGGTGAAATGCTTAGATATTACACAGAACACCGATAGCGAAGGCATATTACTAACAATTAATTGACGCTGATGGACG	Bacteria	Bacteroidetes	Flavobacteriia	Flavobacteriales	Flavobacteriaceae	Capnocytophaga	NA	NA
CGGAATCATTGGGTTTAAAGGGTCCGTAGGCGGGCTAATAAGTCAGGGGTGAAAGCGCTTAGCTCAACTGAGCAACTGCCTTTGAAACTGTTAGTCTTGAATGGTTGTGAAGTAGTTGGAATGTGTAGTGTAGCGGTGAAATGCTTAGATATTACACAGAACACCGATAGCGAAGGCATATTACTAACAATTAATTGACGCTGATGGACG	Bacteria	Bacteroidetes	Flavobacteriia	Flavobacteriales	Flavobacteriaceae	Capnocytophaga	NA	NA
CGGAATTATTGGGCGTAAAGGGCATGTAGGCGGTTATGTAAGCCTGATGTGAAATACTGGGGCTCAACTCCAGAACTGCATTGGGTACTGCATAGCTTGAATTACGGAAGGGAAACTGGAATTCCAAGTGTAGGGGTGGAATCTGTAGATATTTGGAAGAACACCGGTGGCGAAGGCGGGTTTCTGGCCGATAATTGACGCTGAGATGCG	Bacteria	Spirochaetes	Spirochaetia	Spirochaetales	Spirochaetaceae	Treponema	NA	NA
CCGGAATTATTGGGCGTAAAGGGTACGTAGGCGGTTTTTCAAGTCAGGTGTGAAAGCGTGAGGCTTAACCTCATTAAGCACTTGAAACTGGAAGACTTGAGTGAAGGAGAGGAAAGTGGAATTCCTAGTGTAGCGGTGAAATGCGTAGATATTAGGAGGAATACCGGTGGCGAAGGCGACTTTCTGGACTTTTACTGACGCTCAGGTACG	Bacteria	Firmicutes	Clostridia	Clostridiales	Peptoniphilaceae	Parvimonas	NA	NA
CCGGATTTATTGGGCGTAAAGCGCGTCTAGGTGGTTATGTAAGTCTGATGTGAAAATGCAGGACTCAACTCTGTATTGCGTTGGAAACTGTGTAACTAGAGTACTGGAGAGGTAAGCGGAACTACAAGTGTAGAGGTGAAATTCGTAGATATTTGTAGGAATGCCGATGGGGAAGCCAGCTTACTGGACAGATACTGACGCTGAAGCGCG	Bacteria	Fusobacteria	Fusobacteriia	Fusobacteriales	Fusobacteriaceae	Fusobacterium	NA	NA
CGGATTTACTGGGCGTAAAGAGCGTGTAGGAGGCAAAACAAGACGGATGTGAAAGCCCCCGGCTTAACCGGGGGAGGTCGTACGTGACTGTAGAGTTAGAGTGAGTTAGAGGTAAGCGGAACTCCGGGAGTAGTGGTGAAATGCGTAGATATCCGGAAGAACATCAGAGGCGAAAGCGGCTTACTGGGACTTAACTGACACTGAGACGCG	Bacteria	Chloroflexi	Anaerolineae	Anaerolineales	Anaerolineaceae	Anaerolineae [G-1]	NA	NA
CGGATTTACTGGGTGTAAAGGGAGCGCAGACGGCGATGCAAGTCTGAAGTGAAAGGCGTGGGCTCAACTCACGAACTGCTTTGGAAACTGTATGGCTTGAGTGTCGGAGGGGTAAGCGGAATTCCTAGTGTAGCGGTGAAATGCGTAGATATTAGGAGGAACACCGGAGGCGAAGGCGGCTTACCGGACGACAACTGACGTTGAGGCTCG	Bacteria	Firmicutes	Clostridia	Clostridiales	Lachnospiraceae [XIV]	Lachnoanaerobaculum	NA	NA
CCGGAATAATTGGGCGTAAAGGGTGCGTAGGCGGTGTGTTAAGTTCAAGGTTTAATCGTAGGGCTCAACCCTATATCGCTTTGAAAACTGGCACACTAGAGTAAGATAGAGGCAAGTGGAATTCCATGTGTAGCGGTAAAATGCGTAAATATATGGCAGAACACCAGAGGCGAAGGCGGCTTGCTGGGTCTTCACTGACGCTGAGGCACG	Bacteria	Firmicutes	Mollicutes	Mollicutes [O-1]	Mollicutes [F-1]	Mollicutes [G-1]	NA	NA
CCGGATTTATTGGGCGTAAAGTGCGTCTAGGTGGTTATGTAAGTCTGATGTGAAAATGCAGGGCTCAACTCTGTATTGCGTTGGAAACTGTGTAACTAGAGTACTGGAGAGGTAAGCGGAACTACAAGTGTAGAGGTGAAATTCGTAGATATTTGTAGGAATGCCGATGGGGAAGCCAGCTTACTGGACAGATACTGACGCTAAAGCGCG	Bacteria	Fusobacteria	Fusobacteriia	Fusobacteriales	Fusobacteriaceae	Fusobacterium	NA	NA
CGGAATTACTGGGCGTAAAGGGTGCGTAGGCTGTTTTGAAAGTCAGGTGTGAAATTTCTCGGCTCAACCGAGGCACTGCATTTGAAACTTCAGAACTGGAATTCGGGAGAGGGTAGCGGAATTCCTGGAGTAGGAGTGAAATCCGTAGATATCAGGAGGAACACCGGTGGCGAAGGCGGCTACCTGGTCCGATATTGACGCTGAGGCACG	Bacteria	Proteobacteria	Deltaproteobacteria	Desulfovibrionales	Desulfovibrionaceae	Desulfovibrio	NA	NA
CCGGAATGATTGGGCGTAAAGGGAGCGCAGGTGGGACGGTAAGTCCTTCTTAAAAGCGTGGGGCTCAGCCCCATGAAGGGAAGGAAACTATCGTTCTTGAGTGCCGGAGAGGAAAGCGGAATTCCCAGTGTAGCGGTGAAATGCGTAGATATTGGGAAGAACACCAGTGGCGAAGGCGGCTTTCTGGACGGCAACTGACACTGAGGCTCG	Bacteria	Firmicutes	Negativicutes	Veillonellales	Veillonellaceae	Veillonellaceae [G-1]	NA	NA
CGGAATTATTGGGCGTAAAGGGCATGCAGGCGGCATTGCAAGCCTGGCGTGAAATGCAGGGGCTCAACTCCTGCGCTGCGCCGGGAACTGTGAAGCTTGAGTTTCTGAGGGGCAGCCGGAATTCCACATGTAGGGGTGAAATCTGTAGATATGTGGAGGAACACCAATGGCGAAGGCAGGCTGCCAGCGGATGACTGACGCTGAGGTGCG	Bacteria	Spirochaetes	Spirochaetia	Spirochaetales	Spirochaetaceae	Treponema	NA	NA
CCGGAATCATTGGGCGTAAAGGGAGCGCAGGCGGGCATGTAAGTCTTTCTTAAAAGTGCGGGGCTCAACCCCGTGATGGGAAAGAAACTATATGTCTTGAGTACAGGAGAGGAAAGCGGAATTCCCAGTGTAGCGGTGAAATGCGTAGATATTGGGAGGAACACCAGTGGCGAAGGCGGCTTTCTAGACTGCAACTGACGCTGAGGCTCG	Bacteria	Firmicutes	Negativicutes	Selenomonadales	Selenomonadaceae	Selenomonas	NA	NA
CGGATTTACTGGGCGTAAAGGGAGCGTAGGCGGCATGGCAAGTCTGATGTGAAAGACCGGGGCTTAACTCTGGGGTTGCATTGGAAACTGTCAAGCTAGAGTGTCGGAGAGGTAAGCGGAATTCCTGGTGTAGTGGTGAAATGCGTAGATATTAGGAGGAACATCGGTGGCGAAGGCGGCTTACTGGACGATAACTGACGCTCAGGCTCG	Bacteria	Firmicutes	Clostridia	Clostridiales	Lachnospiraceae [XIV]	NA	NA	NA
CCGGATTTATTGGGCGTAAAGCGCGTCTAGGTGGTTATGTAAGTCTGATGTGAAAATGCAGGGCTCAACTCTGTATTGCGTTGGAAACTGTGTAACTAGAGTACTGGAGAGGTAAACGGAACTACAAGTGTAGAGGTGAAATTCGTAGATATTTGTAGGAATGCCGATGGGGAAGCCAGCTTACTGGACAGATACTGACGCTGAAGCGCG	Bacteria	Fusobacteria	Fusobacteriia	Fusobacteriales	Fusobacteriaceae	Fusobacterium	NA	NA
CGGATTTATTGGGTTTAAAGGGAGCGCAGACTGCTTGTCAAGCGTGCAGTGAAACGCCGTGGCCCAACCACGGTCCTGCTGCGCGAACTGGCTTGCTTGAGTGGGCAGTAGGTACGCGGAATTCGTGGTGTAGCGGTGAAATGCTTAGATATCACGAGGAACTCCGATTGCGAAGGCAGCGTACCATATCCCAACTGACGTTTAGGCTCG	Bacteria	Bacteroidetes	Bacteroidia	Bacteroidales	Prevotellaceae	Prevotella	NA	NA
CGGAATCATTGGGTTTAAAGGGTCTGTAGGCGGGCTGGTAAGTCAGGGGTGAAAGCGCTCAGCTCAACTGAGCAACTGCCTTTGAAACTGTTGGTCTTGAATGGTTGTGAAGTAGTTGGAATGTGTAGTGTAGCGGTGAAATGCTTAGATATTACACAGAACACCGATAGCGAAGGCATATTACTAACAATTAATTGACGCTGATGGACG	Bacteria	Bacteroidetes	Flavobacteriia	Flavobacteriales	Flavobacteriaceae	Capnocytophaga	NA	NA
CCGGAATGATTGGGCGTAAAGGGAGCGCAGGTGGGACGGTAAGTCCTTCTTAAAAGCGTGGGGCTCAGCCCCATGAAGGGAAGGAAACTATCGATCTTGAGTGTCGGAGAGGAAAGCGGAATTCCCAGTGTAGCGGTGAAATGCGTAGATATTGGGAAGAACACCAGTGGCGAAGGCGGCTTTCTGGACGGCAACTGACACTGAGGCTCG	Bacteria	Firmicutes	Negativicutes	Veillonellales	Veillonellaceae	Veillonellaceae [G-1]	NA	NA
CGGAATTATTGGGCATAAAGGGCATCTAGGCGGCCAGACAAGTCTGGGGTGAAAACTTGCGGCTTAACCGCAAGCCTGCCCTGGAAACTGTTTGGCTAGAGTGCTGGAGAGGTGGACGGAACTGCACGAGTAGAGGTGAAATTCGTAGATATGTGCAGGAATGCCGATGATGAAGATAGTTCACTGGACGGTAACTGACGCTGAAGTGCG	Bacteria	Fusobacteria	Fusobacteriia	Fusobacteriales	Leptotrichiaceae	Leptotrichia	NA	NA
CCGGAATTATTGGGCGTAAAGCGCGCGCAGGCGGATAGGTCAGTCTGTCTTAAAAGTTCGGGGCTTAACCCCGTGATGGGATGGAAACTGCCAATCTAGAGTATCGGAGAGGAAAGTGGAATTCCTAGTGTAGCGGTGAAATGCGTAGATATTAGGAAGAACACCAGTGGCGAAGGCGACTTTCTGGACGAACACTGACGCTGAGGCGCG	Bacteria	Firmicutes	Negativicutes	Veillonellales	Veillonellaceae	Veillonella	NA	NA
CCGGAATTACTGGGCGTAAAGGGCACGCAGGCTGTACTTCAAGTCAGCTGTAAAAGGATGCGGCTTAACCGTGTTATGCGGCTGAGACTGAGGTGCTGGAGTACCGGAGAGGCAAGTGGAATTCCCAGTGTAGCGGTGAAATGCGTAGATATTGGGAAGAACATCGGTGGCGAAGGCGACTTGCTGGACGGTAACTGACGCTGAGGTGCG	Bacteria	Synergistetes	Synergistia	Synergistales	Synergistaceae	Fretibacterium	NA	NA
CGGAGTGACTGGGCGTAAAGAGTTGCGTAGGCGGTTTGTTAAGTGAATAGTGAAATCTGGTGGCTCAACCATTCAGGCTATTATTCAAACTGGCAAACTCGAGAGTGGTAGAGGTCACTGGAATTTCTTGTGTAGGAGTGAAATCCGTAGATATAAGAAGGAACACCGATGGCGTAGGCAGGTGACTGGACCATTTCTGACGCTAAGGCACG	Bacteria	Saccharibacteria (TM7)	Saccharibacteria (TM7) [C-1]	Saccharibacteria (TM7) [O-1]	Saccharibacteria (TM7) [F-1]	Saccharibacteria (TM7) [G-1]	NA	NA
CCGGATTTATTGGGCGTAAAGCGCGTCTAGGTGGTTATGTAAGTCTGATGTGAAAATGCAAGGCTCAACTCTGTATTGCGTTGGAAACTGTGTAACTAGAGTACTGGAGAGGTAAGCGGAACTACAAGTGTAGAGGTGAAATTCGTAGATATTTGTAGGAATGCCGATGGGGAAGCCAGCTTACTGGACAGATACTGACGCTAAAGCGCG	Bacteria	Fusobacteria	Fusobacteriia	Fusobacteriales	Fusobacteriaceae	Fusobacterium	NA	NA
CGGAATTATTGGGCATAAAGGGCATCTAGGCGGCCTTACAAGTCAGGGGTGAAAACCTGCGGCTCAACCGCAGGCCTGCCTTTGAAACTGTTAGGCTGGAGTACCGGAGAGGTGGACGGAACTGCACGAGTAGAGGTGAAATTCGTAGATATGTGCAGGAATGCCGATGATGAAGATAGTTCACTGGACGGTAACTGACGCTGAAGTGCG	Bacteria	Fusobacteria	Fusobacteriia	Fusobacteriales	Leptotrichiaceae	Leptotrichia	NA	NA
CGGAGTGACTGGGCGTAAAGAGTTGCGTAGGCGGTTTAATAAGTGAATAGTGAAACCTGGTGGCTCAACCATACGGACTATTATTCAAACTGTTAAACTCGAGAATGGTAGAGGTAACTGGAATTTCTTGTGTAGGAGTGAAATCCGTAGATATAAGAAGGAACACCAATGGCGTAGGCAGGTTACTGGGCCATTTCTGACGCTAAGGCACG	Bacteria	Saccharibacteria (TM7)	Saccharibacteria (TM7) [C-1]	Saccharibacteria (TM7) [O-1]	Saccharibacteria (TM7) [F-1]	Saccharibacteria (TM7) [G-1]	NA	NA
CGGAGTGACTGGGCGTAAAGAGTTGCGTAGGTGGTTTATTAAGTAGGTGATGAAAGCTGGTGGCTCAACCATTCAGATTGTTATCTAAACTGGTAAACTTGAGAGTAGCAGAGGTAACTGGAATTTCTAGTGTAGGAGTGAAATCCGTAGATATTAGAAGGAACACCAATGGCGTAGGCAGGTTACTGGGCTATTTCTGACACTAAGGCACG	Bacteria	Saccharibacteria (TM7)	Saccharibacteria (TM7) [C-1]	Saccharibacteria (TM7) [O-1]	Saccharibacteria (TM7) [F-1]	Saccharibacteria (TM7) [G-4]	NA	NA
CGGAGTGACTGGGCGTAAAGAGTTGCGTAGGCGGTTTGTTAAGCGAATAGTGAAACCTGGTGGCTCAACCATACAGACTATTGTTCGAACTGGCAAACTCGAGAGTGGTAGAGGTCACTGGAATTTCTTGTGTAGGAGTGAAATCCGTAGATATAAGAAGGAACACCAATGGCGTAGGCAGGTGACTAGACCATTTCTGACGCTAAGGCACG	Bacteria	Saccharibacteria (TM7)	Saccharibacteria (TM7) [C-1]	Saccharibacteria (TM7) [O-1]	Saccharibacteria (TM7) [F-1]	Saccharibacteria (TM7) [G-1]	NA	NA
CGGAATTATTGGGCGTAAAGGGCATGCAGGCGGTCGTGCAAGCCCGGCGTGAAAGGCGGGGGCTCAACTCCCGAACTGCGCTGGGAACTGTAAGGCTTGAGTTTCTGAAGGGTAGTCGGAATTCCACGTGTAGGGGTGAAATCTGTAGATATGTGGAAGAACACCAATGGCGAAGGCAGGCTACCGGCAGAAGACTGACGCTGAGGTGCG	Bacteria	Spirochaetes	Spirochaetia	Spirochaetales	Spirochaetaceae	Treponema	NA	NA
CGGAATTATTGGGCGTAAAGGGCATGTAGGCGGATATGCAAGCTTGGTGTGAAATACTGCAGCTTAACTGCGGAACTGCATTGAGAACTGCGCATCTTGAATTACTGAAGGGTAACCAGAATTCCACGTGTAGGGGTGAAATCTGTAGATATGTGGAAGAATACCAATGGCGAAGGCAGGTTACCGGCAGATAATTGACGCTGAGGTGCG	Bacteria	Spirochaetes	Spirochaetia	Spirochaetales	Spirochaetaceae	Treponema	NA	NA
CGGATTTACTGGGCGTAAAGGGAGCGTAGGCGGCATGGCAAGTCTGATGTGAAAGACCGGGGCTTAACTCCGGGGTTGCATTGGAAACTGTCAAGCTAGAGTGTCGGAGAGGTAAGCGGAATTCCTGGTGTAGTGGTGAAATGCGTAGATATTAGGAGGAACATCGGTGGCGAAGGCGGCTTACTGGACGATAACTGACGCTCAGGCTCG	Bacteria	Firmicutes	Clostridia	Clostridiales	Lachnospiraceae [XIV]	NA	NA	NA
CGGATTTATTGGGTTTAAAGGGAGCGTAGGCCGTGGATTAAGCGTGTTGTGAAATGCAGGTGCTCAACGTCTGCACTGCAGCGCGAACTGGTTCACTTGAGTGTGCGCAACGCAGGCGGAATTCGTCGTGTAGCGGTGAAATGCTTAGATATGACGAAGAACTCCGATTGCGAAGGCAGCCTGCGGGAGCACAACTGACGCTGAAGCTCG	Bacteria	Bacteroidetes	Bacteroidia	Bacteroidales	Prevotellaceae	Prevotella	NA	NA
CGGAATGATTGGGCGTAAAGGGCGCGCAGGCGGCCGACCAAGTCTGTCTAAAAAGTGCGGGGCTTAACCCCGTGAGGGGAGAGAAACTGGTTGGCTGAGAGTATCGGAGAGGAAAGCGGAATTCCTAGTGTAGCGGTGAAATGCGTAGATATTAGGAGGAACACCGGTGGCGAAAGCGGCTTTCTGGACGACAACTGACGCTGAGGCGCG	Bacteria	Firmicutes	Negativicutes	Veillonellales	Veillonellaceae	Megasphaera	NA	NA
CGGATTTACTGGGTGTAAAGGGAGCGCAGACGGCAATGCAAGTCTGAAGTGAAAGGCGTGGGCTCAACCCATGAATTGCTTTGGAAACTGTATAGCTTGAGTGTCGGAGGGGTAAGCGGAATTCCTAGTGTAGCGGTGAAATGCGTAGATATTAGGAGGAACACCGGAGGCGAAGGCGGCCTACTGGACGACAACTGACGTTGAGGCTCG	Bacteria	Firmicutes	Clostridia	Clostridiales	Lachnospiraceae [XIV]	Lachnoanaerobaculum	NA	NA
CGGAATTACTGGGCGTAAAGCGCACGCAGGCGGCTACTTAAGTCAGATGTGAAAGCCCTGGGCTTAACCTGGGAACTGCATTTGAAACTGAGCAGCTAGAGTATGAAAGAGGAAAGCGGAATTTCCAGTGTAGCAGTGAAATGCGTAGATATTGGAAGGAACACCGATGGCGAAGGCAGCTTTCTGGGTCGATACTGACGCTCATGTGCG	Bacteria	Proteobacteria	Gammaproteobacteria	Cardiobacteriales	Cardiobacteriaceae	Cardiobacterium	NA	NA
CCGGAATTATTGGGCGTAAAGCGCGCGCAGGCGGATCAGTCAGTCTGTCTTAAAAGTTCGGGGCTTAACCCCGTGAGGGGATGGAAACTGTTGATCTAGAGTATCGGAGAGGAAAGTGGAATTCCTAGTGTAGCGGTGAAATGCGTAGATATTAGGAAGAACACCAGTGGCGAAGGCGACTTTCTGGACGAACACTGACGCTGAGGCGCG	Bacteria	Firmicutes	Negativicutes	Veillonellales	Veillonellaceae	Veillonella	NA	NA
CGGAATTATTGGGCATAAAGGGCATCTAGGCGGCCAGATAAGTCCGAGGTGAAAACTGCCGGCTCAACCAGCAGCTTGCCTTGGAAACTACCTGGCTAGAGTATTGGAGAGGTGGACGGAACTACACGAGTAGAGGTGAAATTCGTAGATATGTGTAGGAATGCCGATGATGAAGATAGTTCACTGGACGATAACTGACGCTGAAGTGCG	Bacteria	Fusobacteria	Fusobacteriia	Fusobacteriales	Leptotrichiaceae	Leptotrichia	NA	NA
CGGAATTACTGGGCGTAAAGCGAGCGCAGACGGTTTGTTAAGCAGGATGTGAAATCCCCGGGCTCAACCTGGGAACTGCGTTCTGAACTGGCAGGCTAGAGTGTGTCAGAGGGGGGTAGAATTCCACGTGTAGCAGTGAAATGCGTAGAGATGTGGAGGAATACCGATGGCGAAGGCAGCCCCCTGGGATAACACTGACGTTCATGCTCG	Bacteria	Proteobacteria	Betaproteobacteria	Neisseriales	Neisseriaceae	Neisseria	NA	NA
CCGGATTTATTGGGCGTAAAGCGCGTCTAGGTGGTTATATAAGTCTGATGTGAAAATGCAGGGCTCAACTCTGTATTGCGTTGGAAACTGTGTAACTAGAGTACTGGAGAGGTAAGCGGAACTACAAGTGTAGAGGTGAAATTCGTAGATATTTGTAGGAATGCCAATGGGGAAGCCAGCTTACTGGACAGATACTGACGCTGAAGCGCG	Bacteria	Fusobacteria	Fusobacteriia	Fusobacteriales	Fusobacteriaceae	Fusobacterium	NA	NA
CGGAATCATTGGGTTTAAAGGGTCCGTAGGCGGGCTAATAAGTCAGAGGTGAAAGCGTTCAGCTCAACTGAGCAACTGCCTTTGAAACTGTTGGTCTTGAATGGTTGTGAAGTAGTTGGAATGTGTAGTGTAGCGGTGAAATGCTTAGATATTACACAGAACACCGATAGCGAAGGCATATTACTAACAATTAATTGACGCTGATGGACG	Bacteria	Bacteroidetes	Flavobacteriia	Flavobacteriales	Flavobacteriaceae	Capnocytophaga	NA	NA
CGGAATCATTGGGTTTAAAGGGTCCGTAGGCGGGCATATAAGTCAGAGGTGAAAGCGCTTAGCTCAACTAAGCAACTGCCTTTGAAACTGTAAGTCTTGAATGATTGTGAAGTAGTTGGAATGTGTAGTGTAGCGGTGAAATGCTTAGATATTACACAGAACACCGATAGCGAAGGCATATTACTAACAATTGATTGACGCTGATGGACG	Bacteria	Bacteroidetes	Flavobacteriia	Flavobacteriales	Flavobacteriaceae	Capnocytophaga	NA	NA
CCGGAATTATTGGGCGTAAAGGGAGCGCAGGCGGACATATAAGTCCATCTTAAAAGTGCGGGGCCCAACCCCGTGAGGGGATGGAAACTGTATGCCTTGAGTGCAGGAGAGGAAAGCGGAATTCCCAGTGTAGCGGTGAAATGCGTAGATATTGGGAGGAACACCAGTGGCGAAGGCGGCTTTCTGGACTGTAACTGACGCTGAGGCTCG	Bacteria	Firmicutes	Negativicutes	Selenomonadales	Selenomonadaceae	Selenomonas	NA	NA
CCGGAATCATTGGGCGTAAAGGGAGCGCAGGCGGGCAAGTAAGTCTTTCTTAAAAGTTCGGGGCTCAACCCCGTGATGGGAAAGAAACTATATGTCTTGAGTACAGGAGAGGAAAGCGGAATTCCCAGTGTAGCGGTGAAATGCGTAGATATTGGGAGGAACACCAGTGGCGAAGGCGGCTTTCTGGACTGCAACTGACGCTGAGGCTCG	Bacteria	Firmicutes	Negativicutes	Selenomonadales	Selenomonadaceae	Selenomonas	NA	NA
CGGAATTATTGGGCGTAAAGGGCATGTAGGCGGTTGGGTAAGCCTGATGTGAAATCTACGAGCTTAACTCGTAAACTGCATTGGGTACTGCTTAACTTGAATCATAGAGGGGAAACTGGAATTCCAAGTGTAGGGGTGGAATCTGTAGATATTTGGAAGAACACCGGTGGCGAAGGCGGGTTTCTAGCTAATGATTGACGCTGATATGCG	Bacteria	Spirochaetes	Spirochaetia	Spirochaetales	Spirochaetaceae	Treponema	NA	NA
CCGGATTTATTGGGCGTAAAGGGTGCGTAGGCGGCCTGATAAGTCAGATGTGAAAGGCGGAGGCTCAACCTCCGTTAGCATCTGAAACTGTCAGGCTTGAGTGAAGGAGAGGAAAGTGGAATTCCTAGTGTAGCGGTGAAATGCGTAGATATTAGGAGGAATACCGGTGGCGAAGGCGACTTTCTGGACTTAAACTGACGCTGAGGCACG	Bacteria	Firmicutes	Clostridia	Clostridiales	Peptoniphilaceae	Peptoniphilaceae [G-2]	NA	NA
CGGAATTATTGGGCATAAAGGGCATCTAGGCGGCCCTGTAAGTCTAGGGTGAAAACCTGCGGCTCAACCGCAGGCTTGCCCCGGAAACTATAGGGCTGGAGTACTGGAGAGGTGGACGGAACTACACGAGTAGAGGTGAAATTCGTAGATATGTGTAGGAATGCCGATGATGAAGATAGTTCACTGGACGGTAACTGACGCTGAAGTGCG	Bacteria	Fusobacteria	Fusobacteriia	Fusobacteriales	Leptotrichiaceae	Leptotrichia	NA	NA
CCGGAATCATTGGGCGTAAAGGGAGCGCAGGCGGGCTTATCAGTCTTTCTTAAAAGTTCGGGGCTCAACCCCGTGATGGGAAAGAAACTATAAGTCTTGAGTACAGGAGAGGAAAGCGGAATTCCCAGTGTAGCGGTGAAATGCGTAGATATTGGGAGGAACACCAGTGGCGAAGGCGGCTTTCTGGACTGCAACTGACGCTGAGGCTCG	Bacteria	Firmicutes	Negativicutes	Selenomonadales	Selenomonadaceae	Selenomonas	NA	NA
CGGATTTACTGGGTGTAAAGGGAGCGCAGACGGCCAAGCAAGTCTGAAGTGAAATGCATGGGCTCAACCCATGAATTGCTTTGGAAACTGTTTGGCTTGAGTGTCGGAGGGGTAAGCGGAATTCCTAGTGTAGCGGTGAAATGCGTAGATATTAGGAGGAACACCGGAGGCGAAGGCGGCTTACTGGACTACAACTGACGTTGAGGCTCG	Bacteria	Firmicutes	Clostridia	Clostridiales	Lachnospiraceae [XIV]	Lachnoanaerobaculum	NA	NA
CGGAATTACTGGGCGTAAAGCGAGCGTAGGTGGTCATTTAAGTCAGATGTGAAATCCCCGGGCTTAACCTGGGAACTGCATCTGATACTGGGTGACTAGAGTAGGTGAGAGGGAAGTAGAATTCCAGGTGTAGCGGTGAAATGCGTAGAGATCTGGAGGAATACCGATGGCGAAGGCAGCTTCCTGGCATCATACTGACACTGAGGTTCG	Bacteria	Proteobacteria	Gammaproteobacteria	Pseudomonadales	Moraxellaceae	Moraxella	NA	NA
CGGAATTATTGGGCATAAAGGGCATCTAGGCGGCCTAACAAGTCAGGGGTGAAAACCTGCGGCTCAACCGCAGGCCTGCCTTTGAAACTGTGAGGCTGGAGTACCGGAGAGGTGGACGGAACTGCACGAGTAGAGGTGAAATTCGTAGATATGTGCAGGAATGCCGATGATGAAGATAGTCCACTGGACGGAGACTGACGCTGAAGTGCG	Bacteria	Fusobacteria	Fusobacteriia	Fusobacteriales	Leptotrichiaceae	Leptotrichia	NA	NA
CCGGAATTATTGGGTTTAAAGGGAGCGCAGGCGGGAGTGTAAGTCAGCCGTTAAATATCAGGGCCCAACTCTGTTATGCAGTTGAAACTATATTTCTTGAGTACGCACAGGGATGGCGGAATTCAGGGTGTAGCGGTGAAATGCTTAGATATCCTGAAGAACTCCGATCGCGAAGGCAGCCATCCGGAGCGTAACTGACGCTGAGGCTCG	Bacteria	Bacteroidetes	Bacteroidia	Bacteroidales	Prevotellaceae	Alloprevotella	NA	NA
CGGAATTACTGGGCGTAAAGCGAGCGCAGACGGTTATTTAAGCAGGATGTGAAATCCCCGGGCTCAACCTGGGAACTGCGTTCTGAACTGGATAGCTAGAGTGTGTCAGAGGGGGGTGGAATTCCACGTGTAGCAGTGAAATGCGTAGAGATGTGGAGGAATACCGATGGCGAAGGCAGCCCCCTGGGATAACACTGACGTTCATGCTCG	Bacteria	Proteobacteria	Betaproteobacteria	Neisseriales	Neisseriaceae	Eikenella	NA	NA
CCGGATTTATTGGGCGTAAAGCGCGTCTAGGTGGTTATGTAAGTCTGATGTGAAAATGCAGGGCTCAACTCTGTATTGCGTTGGAAACTGTGTAACTAGAGTACTGGAGAGGTAAGCGGAACTACAAGTGTAGAGGTGAAATTCGTAGATATTTGTAGGAATGCCGACGGGGAAGCCAGCTTACTGGACAGATACTGACGCTAAAGCGCG	Bacteria	Fusobacteria	Fusobacteriia	Fusobacteriales	Fusobacteriaceae	Fusobacterium	NA	NA
CCGGAATTATTGGGCGTAAAGGGAGCGTAGGCGGACATATAAGTCCATCTTAAAAGTGCGGGGCTCAACCCCGTGAGGGGATGGAAACTGTATGCCTTGAGTGCAGGAGAGGAAAGCGGAATTCCCAGTGTAGCGGTGAAATGCGTAGATATTGGGAGGAACACCAGTGGCGAAGGCGGCTTTCTGGACTGTAACTGACGCTGAGGCTCG	Bacteria	Firmicutes	Negativicutes	Selenomonadales	Selenomonadaceae	Selenomonas	NA	NA
CGGAATTATTGGGCATAAAGGGCATCTAGGCGGCCGGATAAGTCTGGGGTGAAAACTTGCGGCTCAACCGCAAGCCTGCCCTGGAAACTATGCGGCTAGAGTACTGGAGAGGTGGACGGAACTGCACGAGTAGAGGTGAAATTCGTAGATATGTGCAGGAATGCCAATGATGAAGATAGTTCACTGGACGGTAACTGACGCTGAAGTGCG	Bacteria	Fusobacteria	Fusobacteriia	Fusobacteriales	Leptotrichiaceae	Leptotrichia	NA	NA
CGGAATCATTGGGTTTAAAGGGTCTGTAGGCGGGCCTATAAGTCAGAGGTGAAAGCGCTTAGCTCAACTGAGCAACTGCCTTTGAAACTGTAGGTCTTGAATGGTTGTGAAGTAGTTGGAATGTGTAGTGTAGCGGTGAAATGCTTAGATATTACACAGAACACCGATAGCGAAGGCATATTACTAACAATTGATTGACGCTGATGGACG	Bacteria	Bacteroidetes	Flavobacteriia	Flavobacteriales	Flavobacteriaceae	Capnocytophaga	NA	NA
CGGAATTATTGGGCGTAAAGGGCTCGTAGGCGGCTGGTCGCGTCTGTCGTGAAAACCCTCGGCTTAACCGGGGGCTTGCGGTGGGTACGGGCCGGCTTGAGTGCGGCAGGGGAGACTGGAATTCCTGGTGTAGCGGTGGAATGCGCAGATATCAGGAGGAACACCGGTGGCGAAGGCGGGTCTCTGGGCCGTTACTGACGCTGAGGAGCG	Bacteria	Actinobacteria	Actinobacteria	Actinomycetales	Actinomycetaceae	Actinomyces	NA	NA
CCGGAATCATTGGGCGTAAAGGGAGCGCAGGCGGCCGTGTAAGTCTTGCTTAAAAGTTCGGGGCTCAACCCCGTGATGGGCAAGAAACTATATGGCTTGAGTGCAGGAGAGGAAAGCGGAATTCCCAGTGTAGCGGTGAAATGCGTAGATATTGGGAGGAACACCAGTGGCGAAGGCGGCTTTCTGGACTGCAACTGACGCTGAGGCTCG	Bacteria	Firmicutes	Negativicutes	Selenomonadales	Selenomonadaceae	Selenomonas	NA	NA
CGGATTTATTGGGTTTAAAGGGTGCGTAGGCGGTATTACAAGTCAGAGGTGAAATCTTGGTGCTTAACATTAAAATTGCCTTTGAAACTGTGGTACTTGAGTGTAAAAGAGGTAGGCGGAATGTGTTGTGTAGCGGTGAAATGCATAGATATAACACAGAACACCGATTGCGAAGGCAGCTTACTATCATACAACTGACGCTGATGCACG	Bacteria	Bacteroidetes	Bacteroidia	Bacteroidales	Bacteroidales [F-2]	Bacteroidales [G-2]	NA	NA
CGGATTTATTGGGTTTAAAGGGAGCGTAGGTGGGATATTAAGTCAGCTGTGAAAGTTTGGGGCTCAACCTTAAAATTGCAGTTGATACTGGTTTCCTTGAGTACGGTACAGGTGGGCGGAATTCGTGGTGTAGCGGTGAAATGCTTAGATATCACGAAGAACTCCGATCGCGAAGGCAGCTCACCGGGCCGGAACTGACACTGATGCTCG	Bacteria	Bacteroidetes	Bacteroidia	Bacteroidales	Bacteroidaceae	Bacteroides	pyogenes	denticanum/pyogenes
CGGAATTATTGGGCGTAAAGGGCATGCAGGCGGTCGTGCAAGCCCGGCGTGAAAGGCGGGGGCTCAACTCCCGAACTGCGCTGGGAACTGCAAGGCTTGAGTTTCTGAAGGGTAGTCGGAATTCCACGTGTAGGGGTGAAATCTGTAGATATGTGGAAGAACACCAATGGCGAAGGCAGGCTACTGGCAGAAGACTGACGCTGAGGTGCG	Bacteria	Spirochaetes	Spirochaetia	Spirochaetales	Spirochaetaceae	Treponema	NA	NA
CGGAATTACTGGGCGTAAAGCGGGCGCAGACGGTTACTTAAGCAGGATGTGAAATCCCCGGGCTCAACCTGGGAATTGCGTTCTGAACTGGGTAGCTAGAGTGTGTCAGAGGGGGGTAGAATTCCACGTGTAGCAGTGAAATGCGTAGAGATGTGGAGGAATACCGATGGCGAAGGCAGCCCCCTGGGATAGCACTGACGTTCATGCCCG	Bacteria	Proteobacteria	Betaproteobacteria	Neisseriales	Neisseriaceae	Neisseria	NA	NA
CCGGAATTATTGGGCGTAAAGCGCGCGCAGGCGGATTGGTCAGTCTGTCTTAAAAGTTCGGGGCTTAACCCCGTGATGGGATGGAAACTGCCAATCTAGAGTATCGGAGAGGGAAGTGGAATTCCTAGTGTAGCGGTGAAATGCGTAGATATTAGGAAGAACACCAGTGGCGAAGGCGACTTTCTGGACGAAAACTGACGCTGAGGCGCG	Bacteria	Firmicutes	Negativicutes	Veillonellales	Veillonellaceae	Veillonella	NA	NA
CGGAATTATTGGGCGTAAAGGGCATGCAGGCGGTCGTGCAAGCCCGGCGTGAAAGGTGGGGGCTCAACTCCCAAACTGCGCTGGGAACTGTAAGGCTTGAGTTTCTGAAGGGTAGTCGGAATTCCACGTGTAGGGGTGAAATCTGTAGATATGTGGAAGAACACCAATGGCGAAGGCAGGCTACCGGCAGAAGACTGACGCTGAGGTGCG	Bacteria	Spirochaetes	Spirochaetia	Spirochaetales	Spirochaetaceae	Treponema	NA	NA
CGGAATTATTGGGCATAAAGGGCATCTAGGCGGCCGGGTAAGTCCGGGGTGAAAACTGCTGGCTCAACCAGCAGCCTGCCTTGGAAACTACCTGGCTTGAGTGCTGGAGAGGTGGACGGAACTGCACGAGTAGAGGTGAAATTCGTAGATATGTGCAGGAATGCCGATGATGAAGATAGTTCACTGGACGGCAACTGACGCTGAAGTGCG	Bacteria	Fusobacteria	Fusobacteriia	Fusobacteriales	Leptotrichiaceae	Leptotrichia	NA	NA
CGGAATTATTGGGCATAAAGGGCATCTAGGCGGCCAGGCAAGTCTGGGGTGAAAACCTGCGGCTCAACCGCAGGCCTGCCCTGGAAACTGCGTGGCTAGAGTACTGGAGAGGTGGACGGAACTGCACGAGTAGAGGTGAAATTCGTAGATATGTGCAGGAATGCCGATGATGAAGATAGTTCACTGGACGGCAACTGACGCTGAAGTGCG	Bacteria	Fusobacteria	Fusobacteriia	Fusobacteriales	Leptotrichiaceae	Leptotrichia	NA	NA
CCGGATTTATTGGGCGTAAAGCGCGTCTAGGTGGTTATATAAGTCTGATGTGAAAATGCAGGGCTCAACTCTGTATTGCGTTGGAAACTGTGTAACTAGAGTACTGGAGGGGTAAGCGGAACTACAAGTGTAGAGGTGAAATTCGTAGATATTTGTAGGAATGCCGATGGGGAAGCCAGCTTACTGGACAGATACTGACGCTGAAGCGCG	Bacteria	Fusobacteria	Fusobacteriia	Fusobacteriales	Fusobacteriaceae	Fusobacterium	NA	NA
CGGATTTATTGGGTTTAAAGGGTGCGTAGGCCGTTGTGCAAGTCAGAGGTGAAATTGTGGGGCTCAACTCCGCCGCTGCCTTTGAAACTGCATGACTTGAATCCTGTTGCCGTGGGAGGAATGAGTAGTGTAGCGGTGAAATGCATAGATATTACTCAGAACCCCAATTGTGAAGGCATCTCACGAAGCAGGTATTGACGCTGAGGCACG	Bacteria	Bacteroidetes	Bacteroidetes [C-1]	Bacteroidetes [O-1]	Bacteroidetes [F-1]	Bacteroidetes [G-3]	NA	NA
CGGAATCACTGGGCGTAAAGGACGCGTAGGCGGATTATCAAGTCTCTTGTGAAATCTAACGGCTTAACCGTTAAACTGCTTGGGAAACTGATAATCTAGAGTAAGGGAGAGGCAGATGGAATTCTTGGTGTAGGGGTAAAATCCGTAGATATCAAGAAGAATACCTATTGCGAAAGCGATCTGCTGGAACTTAACTGACGCTAATGCGTG	Bacteria	Proteobacteria	Epsilonproteobacteria	Campylobacterales	Campylobacteraceae	Campylobacter	NA	NA
CCGGATTTATTGGGCGTAAAGCGCTCGTAGGCGGTCTGTTAGGTCGGGAGTTAAATCCGGAGGCTCAACCTCCGTTCGCTCCCGATACCGGCAGACTTGAGTTTGGTAGGGGAAGGTGGAATTCCTAGTGTAGCGGTGGAATGCGCAGATATTAGGAAGAACACCAGTGGCGAAGGCGGCCTTCTGGGCCATAACTGACGCTGAGGAGCG	Bacteria	Actinobacteria	Coriobacteriia	Coriobacteriales	Coriobacteriaceae	Atopobium	NA	NA
CCGGAATTATTGGGCGTAAAGAGTACGTAGGTGGTTTCTTAAGCGCAGGGTTTAAGGCTACGGCTTAACCGTAGTTTGCCTTGTGAACTGGGAGACTTGAGTGCAGGAGAGGAAAGCGGAATTCCTAGTGTAGCGGTGAAATGCGTAGATATTAGGAGGAACACCGGTGGCGAAGGCGGCTTTCTGGACTGTAACTGACACTGAGGTACG	Bacteria	Firmicutes	Clostridia	Clostridiales	Peptostreptococcaceae [XI]	Peptostreptococcaceae [XI][G-3]	NA	NA
CGGAATTATTGGGCGTAAAGGGCATGTAGGCGGTTTAGTAAGCCTGATGTGAAATCTACGAGCTTAACTCGTAAACTGCATTGGGTACTGCTTAACTAGAGTTATGGAGGGGAAACTGGAATTCCAAGTGTAGGGGTGGAATCTGTAGATATTTGGAAGAACACCGGTGGCGAAGGCGGGTTTCTAGCCAATAACTGACGCTGATATGCG	Bacteria	Spirochaetes	Spirochaetia	Spirochaetales	Spirochaetaceae	Treponema	NA	NA
CCGGATTTATTGGGCGTAAAGCGCGTCTAGGTGGTTATGTAAGTCTGATGTGAAAATGCAGGGCTCAACTCTGTATTGCGTTGGAAACTGTATAACTAGAGTACTGGAGAGGTAAGCGGAACTACAAGTGTAGAGGTGAAATTCGTAGATATTTGTAGGAATGCCGATGGGGAAGCCAGCTTATTGGACAGATACTGACGCTAAAGCGCG	Bacteria	Fusobacteria	Fusobacteriia	Fusobacteriales	Fusobacteriaceae	Fusobacterium	NA	NA
CCGGAATTATTGGGCGTAAAGCGTTCGTAGGCTGTTTATTAAGTCTGGAGTCAAATCCCAGGGCTCAACCCTGGCTCGCTTTGGATACTGATAAACTAGAGTTGGATAGAGGTAAGCGGAATTCCATGTGAAGCGGTGAAATGCGTAGATATATGGAAGAACACCAAAGGCGAAGGCAGCTTACTGGGTTTATACTGACGCTGAGGAACG	Bacteria	Firmicutes	Mollicutes	Mycoplasmatales	Mycoplasmataceae	Mycoplasma	NA	NA
CCGGAATTATTGGGCGTAAAGCGCGCGCAGGCGGATAGGTCAGTCTGTCTTAAAAGTTCGGGGCTTAACCCCGTGATGGGATGGAAACTGCCAATCTAGAGTATCGGAGAGGAAAGTGGAATTCCTAGTGTAGCGGTGAAATGCGTAGATATTAGGAAGAACATCAGTGGCGAAGGCGACTTTCTGGACGAAAACTGACGCTGAGGCGCG	Bacteria	Firmicutes	Negativicutes	Veillonellales	Veillonellaceae	Veillonella	NA	NA
CCGGAATTATTGGGCGTAAAGGGAGCGTAGGTGGGACGGTAAGTCTGTCTTAAAAGGCAAGGGCTCAGCCCCTGTAAGGGACAGAAACTATCGTTCTTGAGTGCCGGAGAGGAAAGCGGAATTCCCAGTGTAGCGGTGAAATGCGTAGATATTGGGAAGAACACCAGTGGCGAAGGCGGCTTTCTGGACGGCAACTGACACTGAGGCTCG	Bacteria	Firmicutes	Negativicutes	Veillonellales	Veillonellaceae	Veillonellaceae [G-1]	NA	NA
CGGAATCATTGGGTTTAAAGGGTCCGTAGGCGGACTTGTAAGTCAGAGGTGAAAGCGCTTAGCTCAACTAAGCAACTGCCTTTGAAACTGTTAGTCTTGAATGGTTGTGAAGTAGTTGGAATGTGTAGTGTAGCGGTGAAATGCTTAGATATTACACAGAACACCGATAGCGAAGGCATATTACTAACAATTAATTGACGCTGATGGACG	Bacteria	Bacteroidetes	Flavobacteriia	Flavobacteriales	Flavobacteriaceae	Capnocytophaga	NA	NA
CGGAATTATTGGGCGTAAAGGGCATGTAGGCGGTTAGGTAAGCCTGATGTGAAATATACGAGCTTAACTCGTAAACTGCATTGGGTACTGCTTGACTTGAATCATGGAGGGGAAACTGGAATTCCAAGTGTAGGGGTGGAATCTGTAGATATTTGGAAGAACACCGGTGGCGAAGGCGGGTTTCTAGCCAATGATTGACGCTAATGTGCG	Bacteria	Spirochaetes	Spirochaetia	Spirochaetales	Spirochaetaceae	Treponema	NA	NA
CGGAATTATTGGGCATAAAGGGCATCTAGGCGGTCGGATAAGTCTGGGGTGAAAACTTGCGGCTCAACCGCAAGCCTGCCCTGGAAACTATGCGGCTAGAGTACTGGAGAGGTGGACGGAACTGCACGAGTAGAGGTGAAATTCGTAGATATGTGCAGGAATGCCGATGATGAAGATAGTTCACTGGACGGTAACTGACGCTGAAGTGCG	Bacteria	Fusobacteria	Fusobacteriia	Fusobacteriales	Leptotrichiaceae	Leptotrichia	NA	NA
CGGAATTATTGGGCGTAAAGGGCATGTAGGCGGTTATGTAAGCCTGATGTGAAATCCTGGGGCTTAACCCTAGAATAGCATTGGGTACTGTGTAGCTTGAATTACGGAAGGGAAACTGGAATTCCAAGTGTAGGGGTGGAATCTGTAGATATTTGGAAGAACACCGGTGGCGAAGGCGGGTTTCTGGCCGATAATTGACGCTGAGATGCG	Bacteria	Spirochaetes	Spirochaetia	Spirochaetales	Spirochaetaceae	Treponema	NA	NA
CGAAATTATTGGGCATAAAGGGCATCTAGGCGGCCGGGTAAGTCCGGGGTGAAAACTGCTGGCTCAACCAGCAGCCTGCCTTGGAAACTACCCGGCTTGAGTGCTGGAGAGGTGGACGGAACTGCACGAGTAGAGGTGAAATTCGTAGATATGTGCAGGAATGCCGATGATGAAGATAGTTCACTGGACGGCAACTGACGCTGAAGTGCG	Bacteria	Fusobacteria	Fusobacteriia	Fusobacteriales	Leptotrichiaceae	Leptotrichia	NA	NA
CGGATTTATTGGGTTTAAAGGGAGCGTAGGCTGTTTTTTAAGCGTGTTGTGAAATGTACCGGCTCAACCGGTGATGTGCAGCGCGAACTGGAAGACTTGAGTGTGTTGTAAGTAGGCGGAATTCGTGGTGTAGCGGTGAAATGCTTAGATATCACGAAGAACTCCGATTGCGTAGGCAGCTTACTGTCTCACTACTGACGCTGATGCTCG	Bacteria	Bacteroidetes	Bacteroidia	Bacteroidales	Prevotellaceae	Prevotella	NA	NA
CCGGAATTATTGGGCGTAAAGAGTACGTAGGTGGTTTCTTAAGCGCAGGGTTTAAGGCTACGGCTTAACCGTAGTTTGCCTTGTGAACTGGGAGACTTGAGTGCAGGAGAGGAAAGTGGAATTCCTAGTGTAGCGGTGAAATGCGTAGATATTAGGAGGAACACCGGTGGCGAAGGCGGCTTTCTGGACTGTAACTGACACTGAGGTACG	Bacteria	Firmicutes	Clostridia	Clostridiales	Peptostreptococcaceae [XI]	Peptostreptococcaceae [XI][G-3]	NA	NA
CGGATTTATTGGGTTTAAAGGGTCCGTAGGCGGGCTGATAAGTCAGTGGTGAAATCCTGCAGCTTAACTGTAGAACTGCCGTTGATACTGTTAGTCTTGAGTATATTTGAAGTAGCTGGAATAAGTAGTGTAGCGGTGAAATGCATAGATATTACTTAGAACACCAATTGCGAAGGCAGGTTACTAAGATAAGACTGACGCTGAGGGACG	Bacteria	Bacteroidetes	Flavobacteriia	Flavobacteriales	Flavobacteriaceae	Bergeyella	NA	NA
CGGAATTATTGGGCGTAAAGGGCATGTAGGCGGTTAGGTAAGCCTGATGTGAAATGTATGAGCTTAACTCATAAACTGCATTGGGTACTGCTTGACTTGAATCATGGAGGGGAAACTGGAATTCCAAGTGTAGGGGTGGAATCTGTAGATATTTGGAAGAACACCGGTGGCGAAGGCGGGTTTCTAGCCAATGATTGACGCTAAGGTGCG	Bacteria	Spirochaetes	Spirochaetia	Spirochaetales	Spirochaetaceae	Treponema	NA	NA
CGGATTTACTGGGTGTAAAGGGAGCGCAGGCGGTTTGGCAAGTTGAGAGTGGAAGCAGGGGGCTCAACCCCTTGACTGCTCCCAAAACTGTTAAACTTGAGTATGGGAGAGGCAGGCGGAATTCCTAGTGTAGCGGTGAAATGCTTAGATATTAGGAAGAACACCGGTGGCGAAGGCGGCCTGCTGGACCAAAACTGACGCTGAGGCTCG	Bacteria	Firmicutes	Clostridia	Clostridiales	Lachnospiraceae [XIV]	Catonella	NA	NA
CGGAATTATTGGGCATAAAGGGCATCTAGGCGGCCGGATAAGTCTGGGGTGAAAACTTGCGGCTCAACCGCAAGCCTGCCCTGGAAACTATGCGGCTAGAGTACTGGAGAGGTGGACGGAACTGCACGAGTAGAGGTGAAATTCGTAGATATGTGCAGGAATGCCGATGATGAAGATAGTTCACTGGACGGCAACTGACGCTGAAGTGCG	Bacteria	Fusobacteria	Fusobacteriia	Fusobacteriales	Leptotrichiaceae	Leptotrichia	NA	NA
CGGAATTACTGGGTGTAAAGGGAGCGTAGACGGTTAAACAAGTCTGAAGTGAAATGCCGGGGCTCAACCCCGGAGCTGCTTTGGAAACTGTAGAACTGGAGTGTCGGAGGGGTAAGCGGAATTCCCAGTGTAGCGGTGAAATGCGTAGATATTGGGAGGAACACCGGCGGCGAAGGCGGCTTACTGGACGACAACTGACGTTGAGGCTCG	Bacteria	Firmicutes	Clostridia	Clostridiales	Lachnospiraceae [XIV]	Johnsonella	NA	NA
CGGAATTACTGGGCGTAAAGCGGGCGCAGACGGTTACTTAAGCAGGATGTGAAATCCCCGGGCTCAACCTGGGAATTGCGTTTTGAACTGGGTAGCTAGAGTGTGTCAGAGGGGGGTAGAATTCCACGTGTAGCAGTGAAATGCGTAGAGATGTGGAGGAATACCGATGGCGAAGGCAGCCCCCTGGGATAGCACTGACGTTCATGCCCG	Bacteria	Proteobacteria	Betaproteobacteria	Neisseriales	Neisseriaceae	Neisseria	NA	NA
CGGAATTATTGGGCATAAAGGGCATCTAGGCGGCCTTACAAGTCAGGGGTGAAAACCTGCGGCTCAACCGCAGGCCTGCCTTTGAAACTGTGAGGCTGGAGTACCGGAGAGGTGGACGGAACTGCACGAGTAGAGGTGAAATTCGTAGATATGTGCAGGAATGCCGATGATGAAGATAGTTCACTGGACGGTAACTGACGCTGAAGTGCG	Bacteria	Fusobacteria	Fusobacteriia	Fusobacteriales	Leptotrichiaceae	Leptotrichia	NA	NA
CCGGATTTATTGGGCGTAAAGCGCGTCTAGGTGGTTATGTAAGTCTGATGTGAAAATGCAGGGCTCAACTTTGTATTGCGTTGGAAACTGTATAACTAGAGTACTGGAGAGGTAAGCGGAACTACAAGTGTAGAGGTGAAATTCGTAGATATTTGTAGGAATGCCGATGGGGAAGCCAGCTTACTGGACAGATACTGACACTAAAGCGCG	Bacteria	Fusobacteria	Fusobacteriia	Fusobacteriales	Fusobacteriaceae	Fusobacterium	NA	NA
CGGAATTACTGGGCGTAAAGCGAGCGCAGACGGTTACTTAAGCAGGATGTGAAATCCCTGGGCTTAACCTGGGAACTGCGTTCTGAACTGGGTAGCTAGAGTATGTCAGAGGGGGGTAGAATTCCACGTGTAGCAGTGAAATGCGTAGAGATGTGGAGGAATACCGATGGCGAAGGCAGCCCCCTGGGATAATACTGACGTTCATGCTCG	Bacteria	Proteobacteria	Betaproteobacteria	Neisseriales	Neisseriaceae	NA	NA	NA
CGGAATTATTGGGCGTAAAGGGCATGTAGGCGGTTTGGTAAGCCTGATGTGAAATCTACGAGCTTAACTCGTAAACTGCATTGGGTACTGCTTAACTGGAGTTATGGAGGGGAAACTGGAATTCCAAGTGTAGGGGTGGAATCTGTAGATATTTGGAAGAACACCGGTGGCGAAGGCGGGTTTCTAGCCAATAACTGACGCTGATATGCG	Bacteria	Spirochaetes	Spirochaetia	Spirochaetales	Spirochaetaceae	Treponema	NA	NA
CGGAATCATTGGGTTTAAAGGGTCTGTAGGCGGGCTTGTAAGTCAGAGGTGAAAGCGCTTAGCTCAACTAAGCAACTGCCTTTGAAACTGTTGGTCTTGAATGGTTGTGAAGTAGTTGGAATGTGTGGTGTAGCGGTGAAATGCTTAGATATTACACAGAACACCGATAGCGAAGGCATATTACTAACAATTAATTGACGCTGATGGACG	Bacteria	Bacteroidetes	Flavobacteriia	Flavobacteriales	Flavobacteriaceae	Capnocytophaga	NA	NA
CGGAATTATTGGGCGTAAAGGGCATGTAGGCGGTTATGTAAGCCTGGTGTGAAATCCTGGGGCTTAACCCCAGAATAGCATTGGGTACTGTATAACTTGAATTACGGAAGGGAAACTGGAATTCCAAGTGTAGGGGTGGAATCTGTAGATATTTGGAAGAACACCGGTGGCGAAGGCGGGTTTCTGGCCGATAATTGACGCTGAGATGCG	Bacteria	Spirochaetes	Spirochaetia	Spirochaetales	Spirochaetaceae	Treponema	NA	NA
CCGGAATCATTGGGCGTAAAGGGAGCGCAGGCGGGCTTATCAGTCTTTCTTAAAAGTGCGGGGCTCAACCCCGTGATGGGAAAGAAACTATAAGTCTTGAGTACAGGAGAGGAAAGCGGAATTCCCAGTGTAGCGGTGAAATGCGTAGATATTGGGAGGAACACCAGTGGCGAAGGCGGCTTTCTGGACTGCAACTGACGCTGAGGCTCG	Bacteria	Firmicutes	Negativicutes	Selenomonadales	Selenomonadaceae	Selenomonas	NA	NA
CGGATTTATTGGGTTTAAAGGGTCCGTAGGCGGGCTGATAAGTCAGTGGTGAAATCCTGCAGCTTAACTGTAGAGCTGCCATTGATACTGTTAGTCTTGAGTATATTTGAAGTAGCTGGAATAAGTAGTGTAGCGGTGAAATGCATAGATATTACTTAGAACACCAATTGCGAAGGCAGGTTACTAAGATAAGACTGACGCTGAGGGACG	Bacteria	Bacteroidetes	Flavobacteriia	Flavobacteriales	Flavobacteriaceae	Bergeyella	NA	NA
CGGAATCATTGGGTTTAAAGGGTCTGTAGGCGGGCTGGTAAGTCAGAGGTGAAAGCGCTCAGCTCAACTGAGCAACTGCCTTTGAAACTGTTGGTCTTGAATGATTGTGAAGTAGTTGGAATGTGTAGTGTAGCGGTGAAATGCTTAGATATTACACAGAACACCGATAGCGAAGGCATATTACTAACAATTAATTGACGCTGATGGACG	Bacteria	Bacteroidetes	Flavobacteriia	Flavobacteriales	Flavobacteriaceae	Capnocytophaga	NA	NA
CCGGATTTATTGGGCGTAAAGCGCGTCTAGGTGGTTATGTAAGTCTGATGTGAAAATGCAGGGCTCAACTCTGTATTGCGTTGGAAACTGTATAACTAGAGTACTAGAGAGGTAAGCGGAACTACAAGTGTAGAGGTGAAATTCGTAGATATTTGTAGGAATGCCGATGGGGAAGCCAGCTTACTGGACAGATACTGACGCTAAAGCGCG	Bacteria	Fusobacteria	Fusobacteriia	Fusobacteriales	Fusobacteriaceae	Fusobacterium	NA	NA
CGGAATCATTGGGTTTAAAGGGTCTGTAGGCGGACTGGTAAGTCAGAGGTGAAAGCGCTTAGCTCAACTAAGCAACTGCCTTTGAAACTGCTGGTCTTGAATGGTTGTGAAGTAGTTGGAATGTGTAGTGTAGCGGTGAAATGCTTAGATATTACACAGAACACCGATAGCGAAGGCATATTACTAACAATTAATTGACGCTGATGGACG	Bacteria	Bacteroidetes	Flavobacteriia	Flavobacteriales	Flavobacteriaceae	Capnocytophaga	NA	NA
CCGGATTTATTGGGCGTAAAGCGAGCGCAGGCGGTTAGATAAGTCTGAAGTTAAAGGCTATGGCTTAACCATAGTACGCTTTGGAAACTGTTTAACTTGAGTGCAAGAGGGGAGAGTGGAATTCCATGTGTAGCGGTGAAATGCGTAGATATATGGAGGAACACCGGTGGCGAAAGCGGCTCTCTGGCTTGTAACTGACGCTGAGGCTCG	Bacteria	Firmicutes	Bacilli	Lactobacillales	Streptococcaceae	Streptococcus	NA	NA
CGGAATTACTGGGTGTAAAGGGAGCGTAGACGGCTATGCAAGTCTGGAGTGAAATGCCGGGGCTCAACCCCGGAGCTGCTCTGGAAACTGCGTGGCTTGAGTGTCGGAGGGGCAGGCGGAATTCCCAGTGTAGCGGTGAAATGCGTAGATATTGGGAGGAACACCGGCGGCGAAGGCGGCTTGCTGGACGACAACTGACGTTGAGGCTCG	Bacteria	Firmicutes	Clostridia	Clostridiales	Lachnospiraceae [XIV]	Johnsonella	NA	NA
CGGATTTACTGGGTGTAAAGGGAGCGTAGACGGCATATAAAGTCTGAAGTGAAAACCCGCAGCTCAACTGCGGAGTTGCTTTGGAAACTTATAAGCTGGAGTGTCGGAGGGGTAAGCGGAATTCCCAGTGTAGCAGTGAAATGCGTAGATATTGGGAGGAACACCGGAGGCGAAGGCGGCTTACTGGAAGATAACTGACGTTGAGGCTCG	Bacteria	Firmicutes	Clostridia	Clostridiales	Lachnospiraceae [XIV]	Lachnospiraceae [G-3]	NA	NA
CGGAATTACTGGGCGTAAAGCGAGCGCAGACGGTTACTTAAGCAGGATGTGAAATCCCCGGGCTCAACCTGGGAACTGCGTTTTGAACTGGGTAGCTAGAGTATGTCAGAGGGGGGTAGAATTCCACGTGTAGCAGTGAAATGCGTAGAGATGTGGAGGAATACCGATGGCGAAGGCAGCCCCCTGGGATAATACTGACGTTCATGCTCG	Bacteria	Proteobacteria	Betaproteobacteria	Neisseriales	Neisseriaceae	Neisseria	elongata	elongata/meningitidis
CGGAATCATTGGGTTTAAAGGGTCCGTAGGCGGGCAGATAAGTCAGAGGTGAAAGCGCTTAGCTCAACTAAGCAACTGCCTTTGAAACTGTCAGTCTTGAATGATTGTGAAGTAGTTGGAATGTGTAGTGTAGCGGTGAAATGCTTAGATATTACACAGAACACCGATAGCGAAGGCATATTACTAACAATTTATTGACGCTGATGGACG	Bacteria	Bacteroidetes	Flavobacteriia	Flavobacteriales	Flavobacteriaceae	Capnocytophaga	NA	NA
CGGAATTATTGGGTTTAAAGGGTGCGTAGGCTGTGCGGTGCGTCTGTGGTTAAAGGCCTCTGCTTAACGGAGCGTATGCCATAGAAACGGCCGTGCTTGAGAGTGATTGCCGTGGGAGGAATGTGTGGTGTAGCGGTGAAATGCATAGATATCACACAGAACACCGATTGCGAAGGCATCTCACGAAGTCATATCTGACGCTGAAGCACG	Bacteria	Bacteroidetes	Bacteroidetes [C-1]	Bacteroidetes [O-1]	Bacteroidetes [F-1]	Bacteroidetes [G-3]	NA	NA
CCGGATTTATTGGGCGTAAAGCGCGTCTAGGTGGTTATGTAAGTCTGATGTGAAAATGCAGGGCTTAACTCTGTATTGCGTTGGAAACTGTGTAACTAGAGTACTGGAGAGGTAAGCGGAACTACAAGTGTAGAGGTGAAATTCGTAGATATTTGTAGGAATGCCGATGGGGAAGCCAGCTTACTGGACAGATACTGACGCTAAAGCGCG	Bacteria	Fusobacteria	Fusobacteriia	Fusobacteriales	Fusobacteriaceae	Fusobacterium	NA	NA
CGGAATTACTGGGCGTAAAGCGGGCGCAGACGGTTACTTAAGCAGGATGTGAAATCCCCGGGCTTAACCTGGGAACTGCGTTCTGAACTGGGTAGCTAGAGTATGTCAGAGGGGGGTAGAATTCCACGTGTAGCAGTGAAATGCGTAGAGATGTGGAGGAATACCGATGGCGAAGGCAGCCCCCTGGGATAATACTGACGTTCATGCCCG	Bacteria	Proteobacteria	Betaproteobacteria	Neisseriales	Neisseriaceae	Kingella	NA	NA
CGGATTTATTGGGTTTAAAGGGAGCGTAGGCCGTGGATTAAGCGTGTTGTGAAATGCAGGTGCTCAACGTCTGCACTGCAGCGCGAACTGGTCCACTTGAGTGTGCACAACGCAGGCGGAATTCGTCGTGTAGCGGTGAAATGCTTAGATATGACGAAGAACTCCGATTGCGAAGGCAGCCTGCGGGAGCACAACTGACGCTGAAGCTCG	Bacteria	Bacteroidetes	Bacteroidia	Bacteroidales	Prevotellaceae	Prevotella	NA	NA
CCGGATTTACTGGGCGTAAAGGGTGCGTAGGTGGTCCTTCAAGTCGGTGGTTAAAGGCTACGGCTCAACCGTAGTAAGCCGCCGAAACTGGAGGACTTGAGTGCAGGAGAGGAAAGTGGAATTTCCAGTGTAGCGGTGAAATGCGTAGATATTGGGAGGAACACCAGTAGCGAAGGCGGCTTTCTGGACTGCAACTGACACTGAGGCACG	Bacteria	Firmicutes	Clostridia	Clostridiales	Peptostreptococcaceae [XI]	Peptostreptococcus	NA	NA
CGGAATAACTGGGCGTAAAGGGCACGCAGGCGGCTATTTAAGTGAGGTGTGAAAGCCCCGGGCTTAACCTGGGAATTGCATTTCAGACTGGGTAGCTAGAGTACTTTAGGGAGGGGTAGAATTCCATGTGTAGCGGTGAAATGCGTAGAGATGTGGAGGAATACCGAAGGCGAAGGCAGCCCCTTGGGAATGTACTGACGCTCATGTGCG	Bacteria	Proteobacteria	Gammaproteobacteria	Pasteurellales	Pasteurellaceae	Aggregatibacter	NA	NA
CGGAATTATTGGGCGTAAAGGGCATGTAGGCGGTTATGTAAGCCTGATGTGAAATCCTGGGGCTTAACCCCAGAATAGCATTGGGTACTGTATAACTTGAATTACGGAAGGGAAACTGGAATTCCAAGTGTAGGGGTGGAATCTGTAGATATTTGGAAGAACACCGGTGGCGAAGGCGGGTTTCTGGCCGATAATTGACGCTGAGATGCG	Bacteria	Spirochaetes	Spirochaetia	Spirochaetales	Spirochaetaceae	Treponema	NA	NA
CCGGATTTATTGGGCGTAAAGCGCGTCTAGGTGGTTATATAAGTCTGATGTGAAAATGCAGGGCTCAACTCTGTATTGCGTTGGAAACTGAATAACTAGAGTACTGGAGAGGTAAGCGGAACTACAAGTGTAGAGGTGAAATTCGTAGATATTTGTAGGAATGCCGATGGGGAAGCCAGCTTACTGGACAGATACTGACGCTAAAGCGCG	Bacteria	Fusobacteria	Fusobacteriia	Fusobacteriales	Fusobacteriaceae	Fusobacterium	NA	NA
CGGATTTACTGGGTGTAAAGGGAGCGCAGACGGCCAAGCAAGTCTGAAGTGAAATTCATGGGCTCAACCCATGAATTGCTTTGGAAACTGTTAGGCTTGAGTGTCGGAGGGGTAAGCGGAATTCCTAGTGTAGCGGTGAAATGCGTAGATATTAGGAGGAACACCGGAGGCGAAGGCGGCTTACTGGACGACAACTGACGTTGAGGCTCG	Bacteria	Firmicutes	Clostridia	Clostridiales	Lachnospiraceae [XIV]	Lachnoanaerobaculum	NA	NA
CGGATTTACTGGGTGTAAAGGGAGCGTAGACGGCAAATAAAGTCTGGAGTGAAATCCCGCAGCTCAACTGCGGAGTTGCTTTGGAAACTTATAAGCTGGAGTGTCGGAGGGGTAAGCGGAATTCCCAGTGTAGCGGTGAAATGCGTAGATATTGGGAGGAACACCGGAGGCGAAGGCGGCTTACTGGAAGATAACTGACGTTGAGGCTCG	Bacteria	Firmicutes	Clostridia	Clostridiales	Lachnospiraceae [XIV]	Lachnospiraceae [G-3]	NA	NA
CGGAATTACTGGGCGTAAAGCGTGCGCAGGCGGTTTTGTAAGACAGAGGTGAAATCCCCGGGCTTAACCTGGGAACTGCCTTTGTGACTGCAAGGCTTGAGTGCGGCAGAGGGGGATGGAATTCCGCGTGTAGCAGTGAAATGCGTAGATATGCGGAGGAACACCGATGGCGAAGGCAGTCCTCTGGGCCTGCACTGACGCTCATGCACG	Bacteria	Proteobacteria	Betaproteobacteria	Burkholderiales	Commamonadaceae	Acidovorax	NA	NA
CGGATTTATTGGGTTTAAAGGGAGTGTAGGCGGTTTGTTAAGCGTGTTGTGAAATTTAGGTGCTCAACATTTAACTTGCAGCGCGAACTGGCGAACTTGAGTGCACACAACGTATGCGGAATTCATGGTGTAGCGGTGAAATGCTTAGATATCATGAAGAACTCCGATTGCGAAGGCAGCGTACGGGAGTGTAACTGACGCTTAAGCTCG	Bacteria	Bacteroidetes	Bacteroidia	Bacteroidales	Prevotellaceae	Prevotella	aurantiaca	aurantiaca
CCGGAATTATTGGGCGTAAAGGGAGCGCAGGCGGACATATAAGTCCATCTTAAAAGTGCGGGGCTCAACCCCGTGAGGGGATGGAAACTGTATACCTTGAGTGCAGGAGAGGAAAGCGGAATTCCCAGTGTAGCGGTGAAATGCGTAGATATTGGGAGGAACACCAGTGGCGAAGGCGGCTTTCTGGACTGTAACTGACGCTGAGGCTCG	Bacteria	Firmicutes	Negativicutes	Selenomonadales	Selenomonadaceae	Selenomonas	NA	NA
CCGGAATTATTGGGCGTAAAGAGTACGTAGGTGGCTATATAAGCGCATGGTGAAAGGCAGAGGCTTAACCACTGTTAGCCTTGCGAACTGTATAGCTTGAGTGCAGGAGAGGGAAGCGGAATTCCTGGTGTAGCGGTGAAATGCGTAGATATTAGGAGGAACACCAGTGGCGAAGGCGGCTTTCTGGACTGTAACTGACACTGAGGTACG	Bacteria	Firmicutes	Clostridia	Clostridiales	Peptostreptococcaceae [XI]	Peptostreptococcaceae [XI][G-4]	NA	NA
CCGGAATTATTGGGCGTAAAGCGCGCGCAGGCGGATCGGTCAGTCTGTCTTAAAAGTTCGGGGCTTAACCCCGTGATGGGATGGAAACTGCCAATCTAGAGTATCGGAGAGGAAAGTGGAATTCCTAGTGTAGCGGTGAAATGCGTAGATATTAGGAAGAACATCAGTGGCGAAGGCGACTTTCTGGACGAAAACTGACGCTGAGGCGCG	Bacteria	Firmicutes	Negativicutes	Veillonellales	Veillonellaceae	Veillonella	NA	NA
CGGAATTATTGGGCGTAAAGCGCGCGCAGGTGGTTTAGAAAGTCTGATGTGAAAGCTCACGGCTCAACCGTGGAAGGTCATTGGAAACTGATAAACTTGAGTGCAGGAGAGAAAAGTGGAATTCCTAGTGTAGCGGTGAAATGCGTAGAGATTAGGAGGAACACCAGTGGCGAAGGCGGCTTTTTGGCCTGCAACTGACACTGAGGCGCG	Bacteria	Firmicutes	Bacilli	Bacillales	Gemellaceae	Gemella	sp.HMT928	massiliensis
CGGATTTACTGGGTGTAAAGGGAGCGCAGACGGCCAAGCAAGTCTGAAGTGAAATGCATGGGCTCAACCCATGAATTGCTTTGGAAACTGTATAGCTTGAGTGTCGGAGGGGTAAGCGGAATTCCTAGTGTAGCGGTGAAATGCGTAGATATTAGGAGGAACACCGGAGGCGAAGGCGGCTTACTGGACGACAACTGACGTTGAGGCTCG	Bacteria	Firmicutes	Clostridia	Clostridiales	Lachnospiraceae [XIV]	Lachnoanaerobaculum	NA	NA
CGGAATTATTGGGCATAAAGGGCATCTAGGCGGCCAGGCAAGTCTGGGGTGAAAACTTGCGGCTCAACCGCAAGCCTGCCCTGGAAACTGCCTGGCTAGAGTGCTGGAGAGGTGGACGGAACTGCACGAGTAGAGGTGAAATTTGTAGATATGTGCAGGAATGCCGATGATGAAGATAGTTCACTGGACGGCAACTGACGCTGAAGTGCG	Bacteria	Fusobacteria	Fusobacteriia	Fusobacteriales	Leptotrichiaceae	Leptotrichia	NA	NA
CGGATTTACTGGGCGTAAAGTGTCCGTAGTCTGATCTGTAAGTCTGTTTTCAAATCCTACGACTCAATCGTAGAAAGGGAATGGATACTGTAGATCTAGAAGTATCTAGGGGTTAGTGGAATTTCCGGTGGAGCGGTGAAATGCGTTGATATCGGAAGGAACGCCGAAAGCGAAAGCAGCTAACTATAGAATACTTGACGATGAGGGACG	Bacteria	Absconditabacteria (SR1)	Absconditabacteria (SR1) [C-1]	Absconditabacteria (SR1) [O-1]	Absconditabacteria (SR1) [F-1]	Absconditabacteria (SR1) [G-1]	NA	NA
CCGGATTTATTGGGCGTAAAGCGCGTCTAGGTGGTTATGTAAGTCTGATGTGAAAATGCAGGGTTCAACTCTGTATTGCGTTGGAAACTGTATAACTAGAGTACTGGAGAGGTAAGCGGAACTACAAGTGTAGAGGTGAAATTCGTAGATATTTGTAGGAATGCCGATGGGGAAGCCAGCTTACTGGACAGATACTGACGCTAAAGCGCG	Bacteria	Fusobacteria	Fusobacteriia	Fusobacteriales	Fusobacteriaceae	Fusobacterium	NA	NA
CGGAATCATTGGGTTTAAAGGGTCTGTAGGCGGGCTAATAAGTCAGAGGTGAAAGCGCTTAGCTCAACTGAGCAACTGCCTTTGAAACTGTTGGTCTTGAATGGTTGTGAAGTAGTTGGAATGTGTAGTGTAGCGGTGAAATGCTTAGATATTACACAGAACACCGATAGCGAAGGCATATTACTAACAATTAATTGACGCTGATGGACG	Bacteria	Bacteroidetes	Flavobacteriia	Flavobacteriales	Flavobacteriaceae	Capnocytophaga	NA	NA
CGGATTTATTGGGTTTAAAGGGAGCGTAGGCCGCCTCTTAAGCGTGTTGTGAAAACCGGGCGCTCACCGTCCGGCTTGCAGCGCGAACTGGGGGGCTTGAGTGCGTGCGACGCTGGCGGAATTCGTCGTGTAGCGGTGAAATGCTTAGATATGACGAGGAACTCCGATTGCGAAGGCAGCTGGCGAGTGCGCAACTGACGCTAATGCTCG	Bacteria	Bacteroidetes	Bacteroidia	Bacteroidales	Prevotellaceae	Prevotella	NA	NA
CGGAATTATTGGGCGTAAAGGGCATGCAGGCGGTCGTGCAAGCCCGGCGTGAAAGGCGGGGGCTTAACTCCCGAACTGCGCTGGGAACTGCAAGGCTTGAGTTTCTGAAGGGTAGTCGGAATTCCACGTGTAGGGGTGAAATCTGTAGATATGTGGAAGAACACCAATGGCGAAGGCAGGCTACTGGCAGAAGACTGACGCTGAGGTGCG	Bacteria	Spirochaetes	Spirochaetia	Spirochaetales	Spirochaetaceae	Treponema	NA	NA
CGGAATTATTGGGCGTAAAGGGCATGCAGGCGGTCGTGCAAGCCCGGCGTGAAAGGCGGGGGCTCAACTCCCGAACTGCGCTGGGAACTGCAAGGCTTGAGTTTCTGAAGGGCAGCCGGAATTCCACGTGTAGGGGTGAAATCTGTAGATATGTGGAAGAACACCAATGGCGAAGGCAGGCTACTGGCAGAAGACTGACGCTGAGGTGCG	Bacteria	Spirochaetes	Spirochaetia	Spirochaetales	Spirochaetaceae	Treponema	NA	NA
CGGAATTATTGGGCGTAAAGGGCATGTAGGCGGTTGGGTAAGCCTGATGTGAAATCTACGAGCTTAACTCGTAAACTGCATTGGGTACTGCTCATCTTGAATCATAGAGGGGGAACTGGAATTCCAAGTGTAGGGGTGGAATCTGTAGATATTTGGAAGAACACCGGTGGCGAAGGCGGGTTTCTAGCTAATGATTGACGCTGAGGTGCG	Bacteria	Spirochaetes	Spirochaetia	Spirochaetales	Spirochaetaceae	Treponema	NA	NA
CGGAATTATTGGGCATAAAGGGCATCTAGGCGGCCAGACAAGTCTGGGGTGAAAACTTGTGGCTCAACCGCAAGCCTGCCCTGGAAACTGCCTGGCTAGAGTGCTGGAGAGGTGGACGGAACTGCACGAGTAGAGGTGAAATTCGTAGATATGTGCAGGAATGCCGATGATGAAGATAGTTCACTGGACGGCAACTGACGCTGAAGTGCG	Bacteria	Fusobacteria	Fusobacteriia	Fusobacteriales	Leptotrichiaceae	Leptotrichia	NA	NA
CGGATTTATTGGGTTTAAAGGGTGCGTAGGTGGGCTATTAAGTCAGTGGTGAAAGTTTGTCGCTCAACGATAAAATTGCCGTTGAAACTGGTGGTCTTGAGTATGGATGAAGTAGGTGGAATGCGTGGTGTAGCGGTGAAATGCATAGAGATCACGCAGAACTCCGATTGCGAAGGCAGCTTACTAAGGCATAACTGACACTGAAGCACG	Bacteria	Bacteroidetes	Bacteroidia	Bacteroidales	Porphyromonadaceae	Tannerella	NA	NA
CGGAATAACTGGGCGTAAAGGGCACGCAGGCGGTGACTTAAGTGAGGTGTGAAAGCCCCGGGCTTAACCTGGGAATTGCATTTCATACTGGGTCGCTAGAGTACTTTAGGGAGGGGTAGAATTCCACGTGTAGCGGTGAAATGCGTAGAGATGTGGAGGAATACCGAAGGCGAAGGCAGCCCCTTGGAAATGTACTGACGCTCATGTGCG	Bacteria	Proteobacteria	Gammaproteobacteria	Pasteurellales	Pasteurellaceae	Haemophilus	NA	NA
CCGGAATTATTGGGCGTAAAGGGCATGTAGGCGGTTTTGTAAGTCGGTCGTGAAAATGCGGCGCTTAACGCCGTATGGCGATCGAAACTGCGGAACTTGAGTGCAGGAGAGGAAAGGGGAACTCCCAGTGTAGCGGTGAAATGCGTAGATATTGGGAAGAACACCGGTGGCGAAGGCGCCTTTCTGGACTGTGTCTGACGCTCAGATGCG	Bacteria	Firmicutes	NA	NA	NA	NA	NA	NA
CGGATTTATTGGGTTTAAAGGGAGCGTAGGCCGCACCTTAAGCGTGTTGTGAAATCCGGGTGCTCAACATCCGGCTTGCAGCGCGAACTGGGGCGCTTGAGTGCGCTGAAAGTAGGCGGAATTCGTGGTGTAGCGGTGAAATGCTTAGATATCACGAGGAACTCCGATTGCGAAGGCAGCCTACTGTAGCGCTACTGACGCTGATGCTCG	Bacteria	Bacteroidetes	Bacteroidia	Bacteroidales	Prevotellaceae	Prevotella	NA	NA
CCGGAATTATTGGGCGTAAAGGGAGCGCAGGTGGGACGGTAAGTCCGTCTTAAAAGGCAGGGGCTCAGCCCCTGTAAGGGACAGAAACTATCGTTCTTGAGTGCCGGAGAGGAAAGCGGAATTCCCAGTGTAGCGGTGAAATGCGTAGATATTGGGAAGAACACCAGTGGCGAAGGCGGCTTTCTGGACGGCAACTGACACTGAGGCTCG	Bacteria	Firmicutes	Negativicutes	Veillonellales	Veillonellaceae	Veillonellaceae [G-1]	NA	NA
CGGAATTATTGGGCATAAAGGGCATCTAGGCGGCCCTGTAAGTCTAGGGTGAAAACCTGCGGCTCAACCGCAGGCCTGCCCCGGAAACTACAGGACTAGAGTATCGGAGAGGTGGACGGAACTGCACGAGTAGAGGTGAAATTCGTAGATATGTGCAGGAATGCCGATGATGAAGATAGTTCACTGGACGGTAACTGACGCTGAAGTGCG	Bacteria	Fusobacteria	Fusobacteriia	Fusobacteriales	Leptotrichiaceae	Leptotrichia	NA	NA
CGGAATTATTGGGCATAAAGGGCATCTAGGCGGCCAGACAAGTCTGGGGTGAAAACTTGCGGCTCAACCGCAAGCTTGCCCTGGAAACTGTTTGGCTAGAGTGCTGGAGAGGTGGACGGAACTGCACGAGTAGAGGTGAAATTCGTAGATATGTGCAGGAATGCCGATGATGAAGATAGTTCACTGGACGGCAACTGACGCTGAAGTGCG	Bacteria	Fusobacteria	Fusobacteriia	Fusobacteriales	Leptotrichiaceae	Leptotrichia	NA	NA
CGGATTTATTGGGTTTAAAGGGAGCGTAGGCTGTCTATTAAGCGTGTTGTGAAATTTACCGGCTCAACCGGTGGCTTGCAGCGCGAACTGGTCGACTTGAGTATGCAGGAAGTAGGCGGAATTCATGGTGTAGCGGTGAAATGCTTAGATATCATGACGAACTCCGATTGCGCAGGCAGCTTACTGTAGCATAACTGACGCTGATGCTCG	Bacteria	Bacteroidetes	Bacteroidia	Bacteroidales	Prevotellaceae	Prevotella	marshii	timonensis
CGGAATCACTGGGTGTAAAGGGCACGCAGGCGGGTGTTTAAGTCATTCGTGAAATACCGCAGCTTAACTGCGGGGTTGCGAGTGAAACTGGAAATCTTGAGGGCAAGAGAGGACAGTAGAATTCCTGGTGTAGCGGTGAAATGCGTAGAAATCAGGAGGAATACCGGTGGCGAAGGCGACTGTCTGGATTGACCCTGACGCTGAGGTGCG	Bacteria	Firmicutes	Clostridia	Clostridiales	Syntrophomonadaceae [VIII]	Syntrophomonadaceae [VIII][G-1]	NA	NA
CGGATTTACTGGGTGTAAAGGGAGCGCAGACGGCGATGCAAGTCTGAAGTGAAAGGCGTGGGCTCAACTCACGAACTGCTTTGGAAACTGTATAGCTTGAGTGTCGGAGGGGTAAGCGGAATTCCTAGTGTAGCGGTGAAATGCGTAGATATTAGGAGGAACACCGGAGGCGAAGGCGGCTTACTGGACGACAACTGACGTTGAGGCTCG	Bacteria	Firmicutes	Clostridia	Clostridiales	Lachnospiraceae [XIV]	Lachnoanaerobaculum	NA	NA
CGGAATTATTGGGCGTAAAGGGCATGCAGGCGGTCGTGCAAGCCCGGCGTGAAAGGCGGGGGCTTAACTCCCGAACTGCGCTGGGAACTGTAAGGCTTGAGTTTCTGAAGGGTAGTCGGAATTCCACGTGTAGGGGTGAAATCTGTAGATATGTGGAAGAACACCAATGGCGAAGGCAGGCTACCGGCAGAAGACTGACGCTGAGGTGCG	Bacteria	Spirochaetes	Spirochaetia	Spirochaetales	Spirochaetaceae	Treponema	NA	NA
CCGGAATTATTGGGCGTAAAGGGCATGTAGGCGGTTTTGTAAGTCGGTCGTGAAAATGCGGTGCTTAACGCCGTATGGCGATCGAAACTGCGGAACTTGAGTGCAGGAGAGGAAAGGGGAACTCCCAGTGTAGCGGTGAAATGCGTAGATATTGGGAAGAACACCGGTGGCGAAGGCGCCTTTCTGGACTGTGTCTGACGCTCAGATGCG	Bacteria	Firmicutes	NA	NA	NA	NA	NA	NA
CCGGAATTATTGGGCGTAAAGAGTGCGTAGGTGGTCTACTAAGCGCGAGGTGAAAGGCAATGGCTCAACCATTGTTAGCCTTGTGAACTGGCAGACTTGAGTGCAAGAGAGGAAAGCGGAATTCCTAGTGTAGCGGTGAAATGCGCAGATATTAGGAGGAACACCGGCGGCGAAGGCGGCTTTCTGGATTGTAACTGACACTGAGGCACG	Bacteria	Firmicutes	Clostridia	Clostridiales	Peptostreptococcaceae [XI]	Peptostreptococcaceae [XI][G-5]	NA	NA
TGTCAGCAGCCGCGGTCACACGATTAACCCAAGTCAATAGAAGCCGGCGTAAAGAGTGTTTTAGATCACCCCCTCCCCAATAAAGCTAAAACTCACCTGAGTTGTAAAAAACTCCAGTTGACACAAAATAGACTACGAAAGTGGCTTTAACATATCTGAACACACAATAGCTAAGACCCAAACTGGGATTAGAAACCCCCGTAGT	Bacteria	NA	NA	NA	NA	NA	NA	NA
CCGGATTTATTGGGCGTAAAGCACGTCTAGGTGGTTATGTAAGTCTGATGTGAAAATGCAGGGCTCAACTCTGTATTGCGTTGGAAACTGCATGACTAGAGTACTGGAGAGGTAAGCGGAACTACAAGTGTAGAGGTGAAATTCGTAGATATTTGTAGGAATGCCGATGGGGAAGCCAGCTTACTGGACAGATACTGACGCTAAAGCGCG	Bacteria	Fusobacteria	Fusobacteriia	Fusobacteriales	Fusobacteriaceae	Fusobacterium	NA	NA
CGGATTTATTGGGTTTAAAGGGAGCGTAGGCCGTGGATTAAGCGTGTTGTGAAATGTAGACGCTCAACGTCTGAATTGCAGCGCGAACTGGTTCACTTGAGTATGCGCAACGTAGGCGGAATTCGTCGTGTAGCGGTGAAATGCTTAGATATGACGAAGAACTCCGATTGCGAAGGCAGCTTGCGGGAGCATAACTGACGCTGAAGCTCG	Bacteria	Bacteroidetes	Bacteroidia	Bacteroidales	Prevotellaceae	Prevotella	NA	NA
CGGAATTATTGGGCATAAAGGGCATCTAGGCGGCCCTGTAAGTCTAGGGTGAAAACCTGCGGCTCAACCGCAGGTCTGCCCCGGAAACTACAGGGCTAGAGTATCGGAGAGGTGGACGGAACTGCACGAGTAGAGGTGAAATTCGTAGATATGTGCAGGAATGCCGATGATGAAGATAGTTCACTGGACGGTAACTGACGCTGAAGTGCG	Bacteria	Fusobacteria	Fusobacteriia	Fusobacteriales	Leptotrichiaceae	Leptotrichia	NA	NA
CGGATTTATTGGGTTTAAAGGGAGCGTAGGCCGTGGATTAAGCGTGTTGTGAAATGTAGACGCTCAACGTCTGACTTGCAGCGCGAACTGGTTCACTTGAGTGTGCACAACGCAGGCGGAATTCGTCGTGTAGCGGTGAAATGCTTAGATATGACGAAGAACCCCGATTGCGAAGGCAGCTTGCGGGAGCACGACTGACGCTGAAGCTCG	Bacteria	Bacteroidetes	Bacteroidia	Bacteroidales	Prevotellaceae	Prevotella	NA	NA
CGGATTTACTGGGTGTAAAGGGAGCACAGACGGCCAAGCAAGTCTGAAGTGAAATGCATGGGCTCAACCCATGAATTGCTTTGGAAACTGTTTGGCTTGAGTGTCGGAGGGGTAAGCGGAATTCCTAGTGTAGCGGTGAAATGCGTAGATATTAGGAGGAACACCGGAGGCGAAGGCGGCTTACTGGACGACAACTGACGTTGAGGCTCG	Bacteria	Firmicutes	Clostridia	Clostridiales	Lachnospiraceae [XIV]	Lachnoanaerobaculum	NA	NA
CGGAATTATTGGGCGTAAAGGGCATGTAGGCGGTTGGGTAAGCCTGGCGTGAAATCTACGAGCTTAACTCGTAAACTGCGTTGGGTACTGCCCATCTTGAATCATAGAGGGGAAACTGGAATTCCAAGTGTAGGGGTGGAATCTGTAGATATTTGGAAGAACACCGGTGGCGAAGGCGGGTTTCTAGCTAATGATTGACGCTAAGGTGCG	Bacteria	Spirochaetes	Spirochaetia	Spirochaetales	Spirochaetaceae	Treponema	NA	NA
CGGATTTACTGGGTGTAAAGGGAGCGCAGACGGCTCTGCAAGTCTGAAGTGAAAGCCCGCGGCTTAACTGCGGGACTGCTTTGGAAACTGCAAGGCTTGAGTATCGGAGGGGCAGGCGGAATTCCTAGTGTAGCGGTGAAATGCGTAGATATTAGGAAGAACACCGGTGGCGAAGGCGGCCTGCTGGACGAAAACTGACGTTGAGGCTCG	Bacteria	Firmicutes	Clostridia	Clostridiales	Lachnospiraceae [XIV]	Stomatobaculum	NA	NA
CGGAATTATTGGGCGTAAAGGGCATGTAGGCGGATAGGCAAGCTTGGTGTGAAATGTTACAGCTTAACTGTGAGACAGCATTGAGAACTGCAGATCTTGAATTACTGAAGGGTAACCAGAATTCCACGTGTAGGGGTGAAATCTGTAGATATGTGGAAGAACACCGATGGCGAAGGCAGGTTACCGGCAGATAATTGACGCTGAGGTGCG	Bacteria	Spirochaetes	Spirochaetia	Spirochaetales	Spirochaetaceae	Treponema	NA	NA
CGGATTTACTGGGTGTAAAGGGAGCGTAGACGGTACTGCAAGTCTGGAGTGAAACCCGCGGGCTCAACCTGCGGCATGCTTTGGAAACTGTGGTACTGGAGTGTCGGAGAGGTAAGCGGAATTCCCAGTGTAGCGGTGAAATGCGTAGATATTGGGAAGAACACCTGGGGCGAAGGCGGCTTACTGGACGATTACTGACGTTGAGGCTCG	Bacteria	Firmicutes	Clostridia	Clostridiales	Lachnospiraceae [XIV]	Lachnoanaerobaculum	NA	NA
CGGATTTACTGGGTGTAAAGGGCGTGTAGGCGGGCTCATAAGTCAGATGTGAAATCTCCAGGCTTAACTTGGAAACTGCATCTGAAACTGTGAGTCTTGAGTGTCGGAGAGGAAAGCGGAATTCCTAGTGTAGCGGTAAAATGCGTAGATATTAGGAGGAACACCAGTGGCGAAGGCGGCTTTCTGGACGAAAACTGACGCTGAGGCGCG	Bacteria	Firmicutes	Clostridia	Clostridiales	Ruminococcaceae	NA	NA	NA
CGGATTTATTGGGTTTAAAGGGTCCGTAGGTGGGCTGATAAGTCAGCGGTGAAATCCTGCAGCTTAACTGTAGAACTGCCGTTGATACTGTTAGTCTTGAGTGTGTTTGAAGTGGCTGGAATAAGTAGTGTAGCGGTGAAATGCATAGATATTACTTAGAACACCAATTGCGAAGGCAGGTCACTAAGATACAACTGACGCTGAGGGACG	Bacteria	Bacteroidetes	Flavobacteriia	Flavobacteriales	Flavobacteriaceae	Bergeyella	NA	NA
CCGGAATCATTGGGCGTAAAGGGAGCGCAGGCGGGCATGTAAGTCTTTCTTAAAAGTTCGGGGCTCAACCCCGTGATGGGAAAGAAACTACATGCCTTGAGTACAGGAGAGGAAAGCGGAATTCCCAGTGTAGCGGTGAAATGCGTAGATATTGGGAGGAACACCAGTGGCGAAGGCGGCTTTCTGGACTGCAACTGACGCTGAGGCTCG	Bacteria	Firmicutes	Negativicutes	Selenomonadales	Selenomonadaceae	Selenomonas	NA	NA
CCGGATTTATTGGGCGTAAAGCGAGCGCAGGCGGTTAGAAAAGTCTGAAGTGAAAGGCAGTGGCTCAACCATTGTAGGCTTTGGAAACTGTTTAACTTGAGTGCAGAAGGGGAGAGTGGAATTCCATGTGTAGCGGTGAAATGCGTAGATATATGGAGGAACACCGGTGGCGAAAGCGGCTCTCTGGTCTGTCACTGACGCTGAGGCTCG	Bacteria	Firmicutes	Bacilli	Lactobacillales	Streptococcaceae	Streptococcus	anginosus	anginosus
CGGATTTACTGGGTGTAAAGGGAGCGTAGACGGCGTGTAAAGTCTGAAGTGAAATCCCGCAGCTCAACTGCGGAGTTGCTTTGGAAACTTATAAGCTGGAGTGTCGGAGGGGTAAGCGGAATTCCCAGTGTAGCGGTGAAATGCGTAGATATTGGGAGGAACACCGGAGGCGAAGGCGGCTTACTGGAAGATAACTGACGTTGAGGCTCG	Bacteria	Firmicutes	Clostridia	Clostridiales	Lachnospiraceae [XIV]	Lachnospiraceae [G-3]	NA	NA
CGGAGTGACTGGGCGTGAAGAGTTGCGTAGGCGGTAAGTCAAGTGAATAGTGAAACCTGGTGGCTCAACCATACAGACTATTATTCAAACTGGCTTACTCGAGAGTGGTAGAGGTCACTGGAATTTCTTGTGTAGGAGTGAAATCCGTAGATATAAGAAGGAACACCGATGGCGTAGGCAGGTGACTGGACCATTTCTGACGCTAAGGCACG	Bacteria	Saccharibacteria (TM7)	Saccharibacteria (TM7) [C-1]	Saccharibacteria (TM7) [O-1]	Saccharibacteria (TM7) [F-1]	Saccharibacteria (TM7) [G-1]	NA	NA
CGGAATTATTGGGCGTAAAGGGCATGTAGGCGGTTTGGTAAGCCTGGTGTGAAATCTACGAGCTTAACTCGTAAACTGCATTGGGTACTGCTAAACTGGAATCACAGAGGGGAAATCGGAATTCCAAGTGTAGGGGTGGAATCTGTAGATATTTGGAAGAACACCGGTGGCGAAGGCGGGTTTCTGGCTGATGATTGACGCTGAGATGCG	Bacteria	Spirochaetes	Spirochaetia	Spirochaetales	Spirochaetaceae	Treponema	NA	NA
CGGATTTACTGGGTGTAAAGGGAGCGCAGACGGCTAAACAAGTCTGAAGTGAAAGGCGTGGGCTCAACTCATGGACTGCTTTGGAAACTGTGTAGCTTGAGTATCGGAGGGGTAAGCGGAATTCCTAGTGTAGCGGTGAAATGCGTAGATATTAGGAGGAACACCGGAGGCGAAGGCGGCTTACTGGACGATAACTGACGTTGAGGCTCG	Bacteria	Firmicutes	Clostridia	Clostridiales	Lachnospiraceae [XIV]	Lachnoanaerobaculum	NA	NA
CGGAATTATTGGGCGTAAAGGGCATGTAGGCGGATAGGCAAGCTTGGTGTGAAATGTTACAGCTTAACTGTGAGACAGCATTGAGAACTGCCGATCTTGAATTACTGAAGGGTAACCAGAATTCCACGTGTAGGGGTGAAATCTGTAGATATGTGGAAGAATACCGATGGCGAAGGCAGGTTACCGGCAGATAATTGACGCTGAGGTGCG	Bacteria	Spirochaetes	Spirochaetia	Spirochaetales	Spirochaetaceae	Treponema	NA	NA
CCGGAATTATTGGGCGTAAAGCGCGCGCAGGCGGATTGGTCAGTCTGTCTTAAAAGTTCGGGGCTTAACCCCGTGATGGGATGGAAACTACCAATCTAGAGTATCGGAGAGGAAAGTGGAATTCCTAGTGTAGCGGTGAAATGCGTAGATATTAGGAAGAACACCAGTGGCGAAGGCGACTTTCTGGACGAAAACTGACGCTGAGGCGCG	Bacteria	Firmicutes	Negativicutes	Veillonellales	Veillonellaceae	Veillonella	NA	NA
CCGGAATTATTGGGCGTAAAGGGAGCGCAGGTGGGACGGTAAGTCCGTCTTAAAAGGCAGGGGCTCAGCCCCTGTAAGGGATGGAAACTATCGTTCTTGAGTGCCGTAGAGGAAAGCGGAATTCCCAGTGTAGCGGTGAAATGCGTAGATATTGGGAAGAACACCAGTGGCGAAGGCGGCTTTCTGGACGGTAACTGACACTGAGGCTCG	Bacteria	Firmicutes	Negativicutes	Veillonellales	Veillonellaceae	Veillonellaceae [G-1]	NA	NA
CGGAATCATTGGGTTTAAAGGGTCTGTAGGCGGGCTGGTAAGTCAGAGGTGAAAGCGCTTAGCTCAACTGAGCAACTGCCTTTGAAACTGTTGGTCTTGAATGGTTGTGAAGTAGTTGGAATGTGTAGTGTAGCGGTGAAATGCTTAGATATTACACAGAACACCGATAGCGAAGGCATATTACTAACAATTGATTGACGCTGATGGACG	Bacteria	Bacteroidetes	Flavobacteriia	Flavobacteriales	Flavobacteriaceae	Capnocytophaga	NA	NA
CCGGAATTATTGGGCGTAAAGCGTGCGTAGGCGGCTTTTTAAGCGTGGGGTTTAAGGCTATGGCTCAACCATAGTATGCCCTGCGAACTGGAAGGCTTGAGTACAGGAGAGGAAAGCGGAATTCCTAGTGTAGCGGTGAAATGCGTAGATATTAGGAGGAACACCAGTGGCGAAGGCGGCTTTCTGGACTGAAACTGACGCTGAGGTACG	Bacteria	Firmicutes	Clostridia	Clostridiales	Peptostreptococcaceae [XI]	Peptostreptococcaceae [XI][G-3]	NA	NA
CCGGAATTATTGGGCGTAAAGGGAGCGCAGGTGGGACGGTAAGTCTGTCTTAAAAGGCAAGGGCTCAGCCCCTGTAAGGGACAGAAACTATCGTTCTTGAGTGCCGGAGAGGAAAGCGGAATTCCCAGTGTAGCGGTGAAATGCGTAGATATTGGGAAGAACACCAGTGGCGAAGGCGGCTTTCTGGACGGTAACTGACACTGAGGCTCG	Bacteria	Firmicutes	Negativicutes	Veillonellales	Veillonellaceae	Veillonellaceae [G-1]	NA	NA
CGGAATCACTGGGCGTAAAGGGCGCGCAGGCGGTCTGTTAAGTCAGATGTGAAAGGTTAGGGCTCAACCCTGAACGTGCATCTGATACTGGCAGACTTGAGTATGGAAGAGGTAAGTGGAATTCCTAGTGTAGCGGTGAAATGCGTAGATATTAGGAGGAACACCAGTGGCGAAGGCGACTTACTGGGCCATAACTGACGCTGAGGCGCG	Bacteria	Firmicutes	Clostridia	Clostridiales	NA	NA	NA	niger
CGGAATCATTGGGTTTAAAGGGTCTGTAGGCGGGCTTGTAAGTCAGAGGTGAAAGCGCTTAGCTCAACTAAGCAACTGCCTTTGAAACTGTTGGTCTTGAATGGTTGTGAAGTAGTTGGAATGTGTAGTGTAGCGGTGAAATGCTTAGATATTACACAGAACACCGATAGCGAAGGCATATTACTAACAATTAATTGACGCTGATAGACG	Bacteria	Bacteroidetes	Flavobacteriia	Flavobacteriales	Flavobacteriaceae	Capnocytophaga	NA	NA
CGGATTTATTGGGTTTAAAGGGTGCGTAGGTGGGCTATTAAGTCAGTGGTGAAAGTTTGTCGCTCAACGATAAAATTGCCGTTGAAACTGGTGGTCTTGAGTATGGATGAAGTAGGCGGAATGCGTGGTGTAGCGGTGAAATGCATAGAGATCACGCAGAACTCCGATTGCGAAGGCAGCTTACTAAGGCGTAACTGACACTGAAGCACG	Bacteria	Bacteroidetes	Bacteroidia	Bacteroidales	Porphyromonadaceae	Tannerella	NA	NA
CCGGAATTATTGGGCGTAAAGAGTGCGTAGGTGGTGGCTTAAGCGCAGGGTTTAAGGCAATGGCTTAACTATTGTTCGCCTTGCGAACTGGGTCACTTGAGTGCAGGAGAGGAAAGCGGAATTCCTAGTGTAGCGGTGAAATGCATAGATATTAGGAGGAACACCGGTGGCGAAGGCGGCTTTCTGGACTGCAACTGACACTGAGGCACG	Bacteria	Firmicutes	Clostridia	Clostridiales	Peptostreptococcaceae [XI]	Peptostreptococcaceae [XI][G-1]	NA	NA
CCGGAATCATTGGGCGTAAAGGGAGCGCAGGCGGGCTTATAAGTCTTTCTTAAAAGTGCGGGGCTCAACCCCGTGAGGGGAAAGAAACTATAAGTCTTGAGTACAGGAGAGGAAAGCGGAATTCCCAGTGTAGCGGTGAAATGCGTAGATATTGGGAGGAACACCAGTGGCGAAGGCGGCTTTCTGGACTGCAACTGACGCTGAGGCTCG	Bacteria	Firmicutes	Negativicutes	Selenomonadales	Selenomonadaceae	Selenomonas	NA	NA
CGGAATTATTGGGCGTAAAGGGCATGTAGGCGGATAGGCAAGCTTGGTGTGAAATGTTACAGCTTAACTGTGAGACAGCATTGAGAACTGCAGATCTTGAATTACTGAAGGGTAACCAGAATTCCACGTGTAGGGGTGAAATCTGTAGATATGTGGAAGAATACCAATGGCGAAGGCAGGTTACCAGCAGATAATTGACGCTGAGGTGCG	Bacteria	Spirochaetes	Spirochaetia	Spirochaetales	Spirochaetaceae	Treponema	NA	NA
CGGATTTACTGGGTGTAAAGGGAGCGCAGACGGCCAAGCAAGTCTGAAGTGAAATGCGTGGGCTCAACCCATGAACTGCTTTGGAAACTGTTTGGCTTGAGTGTCGGAGGGGTAAGCGGAATTCCTAGTGTAGCGGTGAAATGCGTAGATATTAGGAGGAACACCGGAGGCGAAGGCGGCTTACTGGACGACAACTGACGTTGAGGCTCG	Bacteria	Firmicutes	Clostridia	Clostridiales	Lachnospiraceae [XIV]	Lachnoanaerobaculum	NA	NA
CCGGATTTATTGGGCGTAAAGCGCGTCTAGGTGGTTATGTAAGTCTGATGTGAAAATGCAGGGCTCAACTCTGTATTGCGTTGGAAACTGTATAACTAGAGTACTGGAGAGGTAAGCGGAACTACAAGTGTAGAGGTGAAATTCGTAGATATTTGTAGGAATACCGATGGGGAAGCCAGCTTACTGGACAGATACTGACGCTAAAGCGCG	Bacteria	Fusobacteria	Fusobacteriia	Fusobacteriales	Fusobacteriaceae	Fusobacterium	NA	NA
CGGAATTATTGGGCGTAAAGCGCGCGCAGGTGGTTTAATAAGTCTGATGTGAAGGCCCACGGCTCAACCGTGGAGGGTCATTGGAAACTGTTAAACTTGAGTGCAGGAGAGAAAAGTGGAATTCCTAGTGTAGCGGTGAAATGCGTAGAGATTAGGAGGAACACCAGTGGCGAAGGCGGCTTTTTGGCCTGTAACTGACACTGAGGCGCG	Bacteria	Firmicutes	Bacilli	Bacillales	Gemellaceae	Gemella	NA	NA
CCGGAATTATTGGGCGTAAAGGGCGCGCAGGCGGCCTCTTAAGTCCATCTTAAAAGAGCGGGGCTTAACCCCGTTATGGGATGGAAACTGAGAAGCTGGAGTATCGGAGAGGAAAGTGGAATTTCTAGTGTAGCGGTGAAATGCGTAGAGATTAGGAAGAACACCGGTGGCGAAGGCGACTTTCTGGACGACAACTGACGCTGAGGCGCG	Bacteria	Firmicutes	Negativicutes	Veillonellales	Veillonellaceae	Dialister	NA	NA
CGGAATCATTGGGTTTAAAGGGTCTGTAGGCGGGCTAATAAGTCAGAGGTGAAAGCGCTCAGCTCAACTGAGCAACTGCCTTTGAAACTGTTGGTCTTGAATGGTTGTGAAGTAGTTGGAATGTGTAGTGTAGCGGTGAAATGCTTAGATATTACACAGAACACCGATAGCGAAGGCATATTACTAACAATTAATTGACGCTGATAGACG	Bacteria	Bacteroidetes	Flavobacteriia	Flavobacteriales	Flavobacteriaceae	Capnocytophaga	NA	NA
CGGAGTGACTGGGCGTAAAGAGTTGCGTAGGCGGTTTAATAAGTGAATAGTGAAACCTGGTGGCTCAACCATACAGACTATTATTCAAACTGTTAAACTCGAGAATGGTAGAGGTAACTGGAATTTCTTGTGTAGGAGTGAAATCCGTAGATATAAGAAGGAACATCGATGGCGTAGGCAGGTTACTGGGCCATTTCTGACGCTAAGGCACG	Bacteria	Saccharibacteria (TM7)	Saccharibacteria (TM7) [C-1]	Saccharibacteria (TM7) [O-1]	Saccharibacteria (TM7) [F-1]	Saccharibacteria (TM7) [G-1]	NA	NA
CGGATTTATTGGGTTTAAAGGGAGCGTAGGCGGGCGCTTAAGTCAGCTGTGAAAGTTTGGGGCTCAACCTTAAAATTGCAGTTGATACTGGGCGTCTTGAGTGCGGCACAGGCAGGCGGAATTCGTGGTGTAGCGGTGAAATGCTTAGATATCACGAGGAACTCCGTTCGCGAAGGCGGCTTGCCGGACCGTAACTGACGCTGATGCTCG	Bacteria	Bacteroidetes	Bacteroidia	Bacteroidales	Bacteroidaceae	Bacteroides	NA	NA
CCGGAATTATTGGGCGTAAAGGGAGCGCAGGTGGGACGGTAAGTCTGTCTTAAAAGGCAGGGGCTCAGCCCCTGTAAGGGACAGAAACTATCGTTCTTGAGTGCCGGAGAGGAAAGCGGAATTCCCAGTGTAGCGGTGAAATGCGTAGATATTGGGAAGAACACCAGTGGCGAAGGCGGCTTTCTGGACGGCAACTGACACTGAGGCTCG	Bacteria	Firmicutes	Negativicutes	Veillonellales	Veillonellaceae	Veillonellaceae [G-1]	NA	NA
CCGGATTTATTGGGCGTAAAGCGCGTCTAGGTGGTTATATAAGTCTGATGTGAAAATGCAGGGCTCAACTCTGTATTGCGTTGGAAACTGTATAACTGGAGTACTGGAGAGGTAAGCGGAACTACAAGTGTAGAGGTGAAATTCGTAGATATTTGTAGGAATGCCGATGGGGAAGCCAGCTTACTGGACAGATACTGACGCTGAAGCGCG	Bacteria	Fusobacteria	Fusobacteriia	Fusobacteriales	Fusobacteriaceae	Fusobacterium	nucleatum_subsp.vincentii	nucleatum
CCGGATTTATTGGGCGTAAAGCGCGTCTAGGTGGTTATGTAAGTCTGATGTGAAAATGCAGGGCTCAACTCTGTATCGCGTTGGAAACTGTGTAACTAGAGTACTGGAGAGGTAAGCGGAACTACAAGTGTAGAGGTGAAATTCGTAGATATTTGTAGGAATGCCGATGGGGAAGCCAGCTTACTGGACAGATACTGACGCTAAAGCGCG	Bacteria	Fusobacteria	Fusobacteriia	Fusobacteriales	Fusobacteriaceae	Fusobacterium	NA	NA
CGGATTTATTGGGTTTAAAGGGAGCGTAGGCCGTAGATTAAGCGTGTTGTGAAATGTAGATGCTCAACATCTGACTTGCAGCGCGAACTGGTTTACTAGAGTGTGCACAACGTAGGCGGAATTCGTCGTGTAGCGGTGAAATGCTTAGATATGACGAAGAACTCCGATTGCGAAGGCAGCTTGCGGGAGCACAACTGACGCTGAAGCTCG	Bacteria	Bacteroidetes	Bacteroidia	Bacteroidales	Prevotellaceae	Prevotella	NA	NA
CGGATTTACTGGGTGTAAAGGGAGCGCAGACGGCGAAGCAAGTCTGAAGTGAAATGCATGGGCTCAACCCATGAATTGCTTTGGAAACTGTATAGCTTGAGTGTCGGAGGGGTAAGCGGAATTCCTAGTGTAGCGGTGAAATGCGTAGATATTAGGAGGAACACCGGAGGCGAAGGCGGCTTACTGGACGACAACTGACGTTGAGGCTCG	Bacteria	Firmicutes	Clostridia	Clostridiales	Lachnospiraceae [XIV]	Lachnoanaerobaculum	NA	NA
CGGAATTACTGGGCGTAAAGCGAGCGCAGACGGTTTATTAAGCAAGATGTGAAATCCCCGGGCTTAACCTGGGAACTGCGTTTTGAACTGGTAAGCTAGAGTATGTCAGAGGGGGGTAGAATTCCACGTGTAGCAGTGAAATGCGTAGAGATGTGGAGGAATACCGATGGCGAAGGCAGCCCCCTGGGATAATACTGACGTTCATGCTCG	Bacteria	Proteobacteria	Betaproteobacteria	Neisseriales	Neisseriaceae	Kingella	NA	NA
CGGATTTATTGGGCGTAAAGGGAACGCAGGCGGTCTTTTAAGTCTGATGTGAAAGCCTTCGGCTTAACCGGAGTAGTGCATTGGAAACTGGAAGACTTGAGTGCAGAAGAGGAGAGTGGAACTCCATGTGTAGCGGTGAAATGCGTAGATATATGGAAGAACACCAGTGGCGAAAGCGGCTCTCTGGTCTGTAACTGACGCTGAGGTTCG	Bacteria	Firmicutes	Bacilli	Lactobacillales	Lactobacillaceae	Lactobacillus	salivarius	phage/plantarum/reuteri/salivarius
CGGAATTATTGGGCGTAAAGGGCATGTAGGCGGTTATGTAAGCCTGATGTGAAATGCCGGGGCTTAACCCCGGAACAGCATTGGGTACTGTATAACTTGAATTACGGAAGGGAAACTGGAATTCCAAGTGTAGGGGTGGAATCTGTAGATATTTGGAAGAACACCGGTGGCGAAGGCGGGTTTCTGGCCGATAATTGACGCTGAGATGCG	Bacteria	Spirochaetes	Spirochaetia	Spirochaetales	Spirochaetaceae	Treponema	NA	NA
CCGGATTTATTGGGTTTAAAGGGAGCGTAGGCGGACTGTTAAGTCAGCGGTTAAAGAGTGTGGCTCAACCATACGATGCCGTTGAAACTGGTAGTCTTGAGTGCACACAGGGATGCTGGAACTCGTGGTGTAGCGGTGAAATGCTTAGATATCACGATGAACTCCGATCGCGAAGGCAGGTGTCCGGGGTGTAACTGACGCTGAGGCTCG	Bacteria	Bacteroidetes	Bacteroidia	Bacteroidales	Prevotellaceae	Alloprevotella	NA	NA
CGGAATCACTGGGCGTAAAGGACGCGTAGGCGGATTATCAAGTCTCTTGTGAAATCCTATGGCTTAACCATAGAACTGCTTGAGAAACTGGTAATCTAGAGTGAGGGAGAGGCAGATGGAATTGGTGGTGTAGGGGTAAAATCCGTAGAGATCACCAGGAATACCCATTGCGAAGGCGATCTGCTGGAACTCAACTGACGCTAATGCGTG	Bacteria	Proteobacteria	Epsilonproteobacteria	Campylobacterales	Campylobacteraceae	Campylobacter	NA	NA
CGGAGTGACTGGGCGTAAAGAGTTGCGTAGGCGGTTTAATAAGTGAATAGTGAAACCTGGTGGCTCAACCATACAGACTATTATTCAAACTATTAAACTCGAGAGTGGTAGAGGTAACTGGAATTTCTAGTGTAGGAGTGAAATCCGTAGATATTAGAAGGAACACCAATGGCGTAGGCAGGTTACTGGACCATTTCTGACGCTAAGGCACG	Bacteria	Saccharibacteria (TM7)	Saccharibacteria (TM7) [C-1]	Saccharibacteria (TM7) [O-1]	Saccharibacteria (TM7) [F-1]	Saccharibacteria (TM7) [G-1]	NA	NA
CGGAATTATTGGGCGTAAAGGGCATGTAGGCGGTTGTGTAAGCTTGATGTGAAATCCTGGGGCTTAACCCTAGAATAGCATTGGGTACTGCATAACTTGAATTACGGAAGGGAAACTGGAATTCCAAGTGTAGGGGTGGAATCTGTAGATATTTGGAAGAACACCGGTGGCGAAGGCGGGTTTCTGGCCGATAATTGACGCTGAGATGCG	Bacteria	Spirochaetes	Spirochaetia	Spirochaetales	Spirochaetaceae	Treponema	NA	NA
CCGGAATGATTGGGCGTAAAGGGCGCGCAGGCGGCCTCTTAAGTCCATCTTAAAAGAGCGGGGCTTAACCCCGTTATGGGATGGAAACTGAGAAGCTGGAGTATCGGAGAGGAAAGTGGAATTTCTAGTGTAGCGGTGAAATGCGTAGAGATTAGGAAGAACACCGGTGGCGAAGGCGACTTTCTGGACGACAACTGACGCTGAGGCGCG	Bacteria	Firmicutes	Negativicutes	Veillonellales	Veillonellaceae	Dialister	NA	NA
CGGAATTATTGGGCGTAAAGAGCATGTAGGCGGATAGGCAAGCTTGGTGTGAAATGTTACAGCTTAACTGTGAGACAGCATTGAGAACTGCAGATCTTGAATTACTGAAGGGTAACCAGAATTCCACGTGTAGGGGTGAAATCTGTAGATATGTGGAAGAATACCAATGGCGAAGGCAGGTTACCGGCAGATAATTGACGCTGAGGTGCG	Bacteria	Spirochaetes	Spirochaetia	Spirochaetales	Spirochaetaceae	Treponema	NA	NA
CGGATTTACTGGGTGTAAAGGGAGCGCAGACGGCTATGCAAGTCTGAAGTGAAAGCCCGGGGCTCAACCCCGGGATTGCTTTGGAAACTGTGTAGCTAGAGTGTCGGAGAGGTAAGCAGAATTCCCAGTGTAGCGGTGAAATGCGTAGATATTGGGAAGAATACCGGTGGCGAAGGCGGCTTACTGGACGATAACTGACGTTCAGGCTCG	Bacteria	Firmicutes	Clostridia	Clostridiales	Lachnospiraceae [XIV]	Lachnospiraceae [G-2]	NA	NA
CGGAATTATTGGGCATAAAGGGCATCTAGGCGGCCAGGCAAGTCTGGGGTGAAAACTTGCGGCTCAACCGCAAGCCTGCCTTGGAAACTGCCTGGCTAGAGTGCTGGAGAGGTGGACGGAACTGCACGAGTAGAGGTGAAATTCGTAGATATGTGCAGGAATGCCGATGATGAAGATAGTTCACTGGACGGCAACTGACGCTGAAGTGCG	Bacteria	Fusobacteria	Fusobacteriia	Fusobacteriales	Leptotrichiaceae	Leptotrichia	NA	NA
CGGAATAACTGGGCGTAAAGGGCACGCAGGCGGATTTTTAAGTGAGGTGTGAAAGCCCCGGGCTTAACCTGGGAATTGCATTTCAGACTGGGGATCTAGAGTACTTTAGGGAGGGGTAGAATTCCACGTGTAGCGGTGAAATGCGTAGAGATGTGGAGGAATACCGAAGGCGAAGGCAGCCCCTTGGGAATGTACTGACGCTCATGTGCG	Bacteria	Proteobacteria	Gammaproteobacteria	Pasteurellales	Pasteurellaceae	Haemophilus	NA	trehalosifermentans
CGGATTTATTGGGTTTAAAGGGAGCGTAGGCTGGATATTAAGTGTGTTGTGAAATGTAGACGCTCAACGTCTGAATTGCAGCGCATACTGGTTTCCTTGAGTACGCACAACGTTGGCGGAATTCGTCGTGTAGCGGTGAAATGCTTAGATATGACGAAGAACTCCGATTGCGAAGGCAGCTGACGGGAGCGCAACTGACGCTTAAGCTCG	Bacteria	Bacteroidetes	Bacteroidia	Bacteroidales	Prevotellaceae	Prevotella	NA	NA
CGGATTTATTGGGTTTAAAGGGAGTGTAGGCGGTTTGTTAAGCGTGTTGTGAAATTTAGGTGCTCAACATTTAACTTGCAGCGCGAACTGGCGAACTTGAGTGCACACAACGTATGCGGAATTCATGGTGTAGCGGTGAAATGCTTAGATATCATGAAGAACTCCGATTGCGAAGGCAGCATACGGGAGTGTAACTGACGCTTAAGCTCG	Bacteria	Bacteroidetes	Bacteroidia	Bacteroidales	Prevotellaceae	Prevotella	NA	NA
CGGAATTACTGGGCGTAAAGCGCACGCAGGCGGCTACCTAAGTCAGATGTGAAAGCCCCGGGCTTAACCTGGGAACCGCATTTGAAACTGGGTAGCTAGAGTATGAAAGAGGAAAGCGGAATTTCCAGTGTAGCAGTGAAATGCGTAGATATTGGAAGGAACACCGATGGCGAAGGCAGCTTTCTGGGTCGATACTGACGCTCATGTGCG	Bacteria	Proteobacteria	Gammaproteobacteria	Cardiobacteriales	Cardiobacteriaceae	Cardiobacterium	NA	NA
TGCCAGCAGCCGCGGTCACACGATTAACCCAAGTCAATAGAAGCCGGCGTAAAGAGTGTTTTAGATCACCCCCTCCCCAATAAAGCTAAAACTCACCTGAGTTGTAAAAAACTCCAGTTGACACAAAATAGACTACGAAAGTGGCTTTAACATATCTGAACACACAATAGCTAAGACCCAAACTGGGATTAGATACCCCAGTAGT	Bacteria	NA	NA	NA	NA	NA	NA	NA
TGCCAGCAGCCGCGGTCACACGATTAACCCAAGTCAATAGAAGCCGGCGTAAAGAGTGTTTTAGATCACCCCCTCCCCAATAAAGCTAAAACTCACCTGAGTTGTAAAAAACTCCAGTTGACACAAAATAGACTACGAAAGTGGCTTTAACATATCTGAACACACAATAGCTAAGACCCAAACTGGGATTAGAAACCCCAGTAGT	Bacteria	NA	NA	NA	NA	NA	NA	NA
CGGAATTACTGGGCGTAAAGCGAGCGCAGACGGTTATTTAAGCAGGATGTGAAATCCCCGGGCTTAACCTGGGAACTGCGTTCTGAACTGGATGGCTAGAGTATGTCAGAGGGGGGTAGAATTCCACGTGTAGCAGTGAAATGCGTAGAGATGTGGAGGAATACCGATGGCGAAGGCAGCCCCCTGGGATAATACTGACGTTCATGCTCG	Bacteria	Proteobacteria	Betaproteobacteria	Neisseriales	Neisseriaceae	Eikenella	NA	NA
CGGATTTACTGGGCGTAAAGGGAGCGTAGGCGGCAGGGCAAGTCAGATGTGAAAGACCGGGGCTCAACTTCGGGGTTGCATTTGAAACTGTCCGGCTAGAGTGTCGGAGAGGTAAGCGGAATTCCTAGTGTAGTGGTGAAATGCGTAGATATTAGGAGGAACATCGGTGGCGAAGGCGGCTTACTGGACGATAACTGACGCTGAGGCTCG	Bacteria	Firmicutes	Clostridia	Clostridiales	Lachnospiraceae [XIV]	NA	NA	NA
CCGGAATCATTGGGCGTAAAGGGAGCGCAGGCGGGCATGTAAGTCTTTCTTAAAAGTGCGGGGCTCAACCCCGTGATGGAAAAGAAACTACAAGTCTTGAGTACAGGAGAGGAAAGCGGAATTCCCAGTGTAGCGGTGAAATGCGTAGATATTGGGAGGAACACCAGTGGCGAAGGCGGCTTTCTGGACTGCAACTGACGCTGAGGCTCG	Bacteria	Firmicutes	Negativicutes	Selenomonadales	Selenomonadaceae	Selenomonas	NA	NA
CGGATTTACTGGGTGTAAAGGGAGCGCAGACGGCTCTGCAAGTCTGAAGTGAAAGCCCGCGGCTTAACCGCGGGACTGCTTTGGAAACTGCAGGGCTTGAGTATCGGAGGGGCAGGCGGAATTCCTAGTGTAGCGGTGAAATGCGTAGATATTAGGAAGAACACCGGTGGCGAAGGCGGCCTGCTGGACGAAAACTGACGTTGAGGCTCG	Bacteria	Firmicutes	Clostridia	Clostridiales	Lachnospiraceae [XIV]	Stomatobaculum	NA	NA
CGGAATTATTGGGCATAAAGGGCATCTAGGCGGCCAGGCAAGTCTGGGGTGAAAACTTGCGGCTCAACCGCAAGCCTGCCCTGGAAACTGTTTGGCTAGAGTGCTGGAGAGGTGGACGGAACTGCACGAGTAGAGGTGAAATTCGTAGATATGTGCAGGAATGCCGATGATGAAGATAGTTCACTGGACGGCAACTGACGCTGAAGTGCG	Bacteria	Fusobacteria	Fusobacteriia	Fusobacteriales	Leptotrichiaceae	Leptotrichia	NA	NA
CGGAATTACTGGGTGTAAAGGGAGCGTAGACGGTTAAACAAGTCTGAAGTGAAATGCCGGGGCTCAACCCCGGAGCTGCTTTGGGAACTGTAGAACTGGAGTGTCGGAGGGGTAAGCGGAATTCCCAGTGTAGCGGTGAAATGCATAGATATTGGGAGGAACACCGGCGGCGAAGGCGGCTTACTGGACGACAACTGACGTTGAGGCTCG	Bacteria	Firmicutes	Clostridia	Clostridiales	Lachnospiraceae [XIV]	Johnsonella	NA	NA
CCGGAATTATTGGGCGTAAAGGGAGCGCAGGCGGACATATAAGTCCGTCTTAAAAGTGCGGGGCTCAACCCCGTGAGGGGATGGAAACTGTATGCCTTGAGTGCAGGAGAGGAAAGCGGAATTCCCAGTGTAGCGGTGAAATGCGTAGATATTGGGAGGAACACCAGTGGCGAAGGCGGCTTTCTGGACTGCAACTGACGCTGAGGCTCG	Bacteria	Firmicutes	Negativicutes	Selenomonadales	Selenomonadaceae	Selenomonas	NA	NA
TGCCAGCCGCCGCGGTCACACGATTAACCCAAGTCAATAGAAGCCGGCGTAAAGAGTGTTTTAGATCACCCCCTCCCCAATAAAGCTAAAACTCACCTGAGTTGTAAAAAACTCCAGTTGACACAAAATAGACTACGAAAGTGGCTTTAACATATCTGAACACACAATAGCTAAGACCCAAACTGGGATTAGATACCCCAGTAGT	Bacteria	NA	NA	NA	NA	NA	NA	NA
CCGGAATTATTGGGCGTAAAGCGCGCGCAGGCGGTCTCTTAAGTCTATCTTAGAAGTGCGGGGCTTAACCCCGTGAGGGGATGGAAACTGGGAGACTGGAGTATCGGAGAGGAAAGTGGAATTCCTAGTGTAGCGGTGAAATGCGTAGATATTAGGAAGAACACCGGTGGCGAAGGCGACTTTCTGGACGAAAACTGACGCTGAGGCGCG	Bacteria	Firmicutes	Negativicutes	Veillonellales	Veillonellaceae	Dialister	NA	NA
CGGATTTATTGGGTTTAAAGGGAGCGTAGGCCGCAGATTAAGTGTGTTGTGAAATTCAGGCGCCCAACGTCTGGCTTGCAGCGCAAACTGGTCTGCTTGAGTTCGCGCAACGCAGGCGGAATTCGTCGTGTAGCGGTGAAATGCTTAGATATGACGAAGAACTCCGATTGCGAAGGCAGCTTGCGGGAGCGTTACTGACGCTGAAGCTCG	Bacteria	Bacteroidetes	Bacteroidia	Bacteroidales	Prevotellaceae	Prevotella	NA	NA
CGGATTTATTGGGTTTAAAGGGAGCGTAGGCCGTGGATTAAGCGTGTTGTGAAATGTAGACGCTCAACGTCTGACTTGCAGCGCGAACTGGTCCACTTGAGTGTGCACAACGTAGGCGGAATTCGTCGTGTAGCGGTGAAATGCTTAGATATGACGAAGAACTCCGATTGCGAAGGCAGCTTGCGGGAGCATAACTGACGCTGAAGCTCG	Bacteria	Bacteroidetes	Bacteroidia	Bacteroidales	Prevotellaceae	Prevotella	NA	NA
CCGGAATTATTGGGCGTAAAGGGAGCGCAGGTGGGACGGTAAGTCTGTCTTAAAAGGCAGGGGCTTAGCCCCTGTAAGGGACAGAAACTATCGTTCTTGAGTGCCGGAGAGGAAAGCGGAATTCCCAGTGTAGCGGTGAAATGCGTAGATATTGGGAAGAACACCAGTGGCGAAGGCGGCTTTCTGGACGGCAACTGACACTGAGGCTCG	Bacteria	Firmicutes	Negativicutes	Veillonellales	Veillonellaceae	Veillonellaceae [G-1]	NA	NA
TGTCAGCCGCCGCGGTCACACGATTAACCCAAGTCAATAGAAGCCGGCGTAAAGAGTGTTTTAGATCACCCCCTCCCCAATAAAGCTAAAACTCACCTGAGTTGTAAAAAACTCCAGTTGACACAAAATAGACTACGAAAGTGGCTTTAACATATCTGAACACACAATAGCTAAGACCCAAACTGGGATTAGAAACCCCAGTAGT	Bacteria	NA	NA	NA	NA	NA	NA	NA
TGTCAGCAGCCGCGGTCACACGATTAACCCAAGTCAATAGAAGCCGGCGTAAAGAGTGTTTTAGATCACCCCCTCCCCAATAAAGCTAAAACTCACCTGAGTTGTAAAAAACTCCAGTTGACACAAAATAGACTACGAAAGTGGCTTTAACATATCTGAACACACAATAGCTAAGACCCAAACTGGGATTAGATACCCCAGTAGT	Bacteria	NA	NA	NA	NA	NA	NA	NA
CGGAATTATTGGGCGTAAAGGGCATGCAGGCGGTTATGTAAGCCTGATGTGAAATCCTGAGGCTTAACCTCAGAACCGCATTGGGTACTGCGTAACTTGAATTACGGAAGGGAAACTGGAATTCCAAGTGTAGGGGTGGAATCTGTAGATATTTGGAAGAACACCGGTGGCGAAGGCGGGTTTCTGGCCGATAATTGACGCTCAGATGCG	Bacteria	Spirochaetes	Spirochaetia	Spirochaetales	Spirochaetaceae	Treponema	NA	NA
CGGATTTACTGGGTGTAAAGGGAGCGCAGACGGCAATGCAAGTCTGAAGTGAAAGGCGTGGGCTCAACTCATGAACTGCTTTGGAAACTGTATAGCTTGAGTGTCGGAGGGGTAAGCGGAATTCCTAGTGTAGCGGTGAAATGCGTAGATATTAGGAGGAACACCGGAGGCGAAGGCGGCTTACTGGACGACAACTGACGTTGAGGCTCG	Bacteria	Firmicutes	Clostridia	Clostridiales	Lachnospiraceae [XIV]	Lachnoanaerobaculum	NA	NA
TTCGGAATGACTAGGCGTAAAGGGCACGTAGGCGGTGAATCGGGTTGAAAGTGAAAGTCGCCAAAAACTGGTGGAATGCTCTCGAAACCAATTCACTTGAGTGAGACAGAGGAGAGTGGAATTTCGTGTGTAGGGGTGAAATCCGAAGATCTACGAAGGAACGCCAAAAGCGAAGGCAGCTCTCTGGGTCCCTACCGACGCTGGAGTGCGA	Bacteria	NA	NA	NA	NA	NA	NA	NA
CGGAATGACTGGGCGTAAAGGGCGTGCAGGCGGTCACTGCAAGTTGAATGTGAAATCCCCGGGCTTAACCCGGGACGTGCGTTCAAGACTGCGGGACTCGAATACGGGAGAGGATCGTGGAATTCCTGGTGTAGAGGTGAAATTCGTAGAGATCAGGAAGAACACTCGTGGCGAAGGCGACGATCTGGACCGATATTGACGCTGAGACGCG	Bacteria	NA	NA	NA	NA	NA	NA	NA
CGGATTTACTGGGTGTAAAGGGAGCGTAGGCGGCAGAGCAAGTCTGATGTGAAAGCCCGGGGCTCAACCCCGGTAGTGCATTGGAAACTGTTCAGCTTGAGTGTCGGAGGGGTAAGCGGAATTCCTGGTGTAGCGGTGAAATGCGTAGATATCAGGAAGAACACCGGAGGCGAAGGCGGCTTACTGGACGATTACTGACGCTGAGGCTCG	Bacteria	Firmicutes	Clostridia	Clostridiales	Lachnospiraceae [XIV]	Shuttleworthia	NA	NA
CGGATTTATTGGGTTTAAAGGGAGCGTAGGCCGCATATTAAGTGTGTTGTGAAAAGCAGTCGCCCAACGTCTGTCTTGCAGCGCAAACTGGTGTGCTTGAGTACGCACAACGCAGGCGGAATTCGTCGTGTAGCGGTGAAATGCTTAGATATGACGAAGAACCCCGATTGCGAAGGCAGCCTGCGGGAGCGTTACTGACGCTGAAGCTCG	Bacteria	Bacteroidetes	Bacteroidia	Bacteroidales	Prevotellaceae	Prevotella	NA	NA
CGGAATTATTGGGCATAAAGGGCATCTAGGCGGCCTGACAAGTCAGGGGTGAAAACCTGCGGCTCAACCGCAGGCCTGCCTTTGAAACTGTAAGGCTGGAGTACCGGAGAGGTGGACGGAACTGCACGAGTAGAGGTGAAATTCGTAGATATGTGCAGGAATGCCGATGATGAAGATAGTTCACTGGACGGTAACTGACGCTGAAGTGCG	Bacteria	Fusobacteria	Fusobacteriia	Fusobacteriales	Leptotrichiaceae	Leptotrichia	NA	NA
